# Supplementary material for: De novo assembly and characterization of fruit transcriptome in Litchi chinensis Sonn and analysis of differentially regulated genes in fruit in response to shading
Source: BMC Genomics. 2013 Aug 14;14:552. doi: 10.1186/1471-2164-14-552 (PMC3751308; doi:10.1186/1471-2164-14-552)
Supplement: Additional file 3 — Overview of the digital transcript abundance (DTA) profile. DTA results for the shaded and non-shaded libraries. [file 1471-2164-14-552-S3.xls]

## Sheet: Sheet1
DTA results for the shaded and non-shaded libraries
Non-shaded library								Shaded library
1 Reference Tag Database								1 Reference Tag Database
Reference Gene	57050							Reference Gene	57050
Genes With CATG Site	44383	0.778						Genes With CATG Site	44383	0.778
# of Total Reference Tags	150343							# of Total Reference Tags	150343
# of Unambiguous Tags	149597	0.995						# of Unambiguous Tags	149597	0.995
# of Ambiguous tags	746							# of Ambiguous tags	746
Note: We take all CATG*** tags in a gene, not only the 3' end one, as its reference tags.								Note: We take all CATG*** tags in a gene, not only the 3' end one, as its reference tags.
2 Solexa Tag Library								2 Solexa Tag Library
	Distinct Tag		Total Tag Number						Distinct Tag		Total Tag Number
Raw Data	307162	1	3725732	1				Raw Data	307262	1	3830017	1
Tags Containing N	12182	0.0397	18819	0.0051				Tags Containing N	12705	0.0413	19389	0.0051
Adaptors	0	0	0	0				Adaptors	0	0	0	0
Tag CopyNum <2	166475	0.542	166475	0.0447				Tag CopyNum <2	168401	0.5481	168401	0.044
Clean Tag	128505	0.4184	3540438	0.9503				Clean Tag	126156	0.4106	3642227	0.951
CopyNum >=2	128505	1	3540438	1				CopyNum >=2	126156	1	3642227	1
CopyNum >5	54133	0.4213	3329690	0.9405				CopyNum >5	54236	0.4299	3438718	0.9441
CopyNum >10	35535	0.2765	3188718	0.9007				CopyNum >10	36081	0.286	3300718	0.9062
CopyNum >20	22833	0.1777	3002466	0.848				CopyNum >20	23502	0.1863	3116480	0.8557
CopyNum >50	11346	0.0883	2634018	0.744				CopyNum >50	11958	0.0948	2746121	0.754
CopyNum >100	5832	0.0454	2243806	0.6338				CopyNum >100	6340	0.0503	2347924	0.6446
3 Tag Mapping								3 Tag Mapping
	Distinct Tag		Total Tag Number		Number of Gene				Distinct Tag		Total Tag Number		Number of Gene
Clean Tag	128505		3540438		57050			Clean Tag	126156		3642227		57050
Perfect Match(Sense)								Perfect Match(Sense)
1 tag->1 gene	26961	0.2098	872534	0.2464	18279	0.3204		1 tag->1 gene	26961	0.2137	963945	0.2647	18727	0.3283
1 tag->n gene	120	0.0009	2562	0.0007	245	0.0043		1 tag->n gene	116	0.0009	3259	0.0009	239	0.0042
1bp MisMatch(Sense)								1bp MisMatch(Sense)
1 tag->1 gene	4914	0.0382	178646	0.0505	3756	0.0658		1 tag->1 gene	4817	0.0382	165046	0.0453	3736	0.0655
1 tag->n gene	110	0.0009	18173	0.0051	198	0.0035		1 tag->n gene	119	0.0009	15553	0.0043	201	0.0035
Perfect Match(AntiSense)								Perfect Match(AntiSense)
1 tag->1 gene	24555	0.1911	389007	0.1099	16761	0.2938		1 tag->1 gene	23739	0.1882	408381	0.1121	16561	0.2903
1 tag->n gene	76	0.0006	498	0.0001	151	0.0026		1 tag->n gene	73	0.0006	499	0.0001	148	0.0026
1bp MisMatch(AntiSense)								1bp MisMatch(AntiSense)
1 tag->1 gene	3261	0.0254	77989	0.022	2640	0.0463		1 tag->1 gene	3241	0.0257	92182	0.0253	2610	0.0457
1 tag->n gene	45	0.0004	1892	0.0005	82	0.0014		1 tag->n gene	44	0.0003	1578	0.0004	86	0.0015
All Tag Mapping to Sense Gene	32105	0.2498	1071915	0.3028	19270	0.3378		All Tag Mapping to Sense Gene	32013	0.2538	1147803	0.3151	19721	0.3457
Unambiguous Tag Mapping to Sense Gene	31875	0.248	1051180	0.2969	19037	0.3337		Unambiguous Tag Mapping to Sense Gene	31778	0.2519	1128991	0.31	19496	0.3417
All Tag Mapping to Anti-Sense Gene	27937	0.2174	469386	0.1326	17564	0.3079		All Tag Mapping to Anti-Sense Gene	27097	0.2148	502640	0.138	17386	0.3048
Unambiguous Tag Mapping to Anti-Sense Gene	27816	0.2165	466996	0.1319	17430	0.3055		Unambiguous Tag Mapping to Anti-Sense Gene	26980	0.2139	500563	0.1374	17234	0.3021
All Tag Mapping to Gene (Sense & Anti-Senese)	60042	0.4672	1541301	0.4353	24116	0.4227		All Tag Mapping to Gene (Sense & Anti-Senese)	59110	0.4685	1650443	0.4531	24423	0.4281
Unambiguous Tag Mapping to Gene (Sense & Anti-Sense)	59691	0.4645	1518176	0.4288	23881	0.4186		Unambiguous Tag Mapping to Gene (Sense & Anti-Sense)	58758	0.4658	1629554	0.4474	24181	0.4239
Unknown Tag	68463	0.5328	1999137	0.5647				Unknown Tag	67046	0.5315	1991784	0.5469
Copy Num >=2	68463	1	1999137	1				Copy Num >=2	67046	1	1991784	1
Copy Num >5	27051	0.3951	1883545	0.9422				Copy Num >5	26522	0.3956	1878661	0.9432
Copy Num >10	17433	0.2546	1810532	0.9057				Copy Num >10	17143	0.2557	1807473	0.9075
Copy Num >20	11067	0.1616	1717507	0.8591				Copy Num >20	10897	0.1625	1716010	0.8615
Copy Num >50	5607	0.0819	1543589	0.7721				Copy Num >50	5551	0.0828	1545639	0.776
Copy Num >100	3067	0.0448	1365266	0.6829				Copy Num >100	3162	0.0472	1376898	0.6913
