# Supplementary material for: De novo assembly and characterization of fruit transcriptome in Litchi chinensis Sonn and analysis of differentially regulated genes in fruit in response to shading
Source: BMC Genomics. 2013 Aug 14;14:552. doi: 10.1186/1471-2164-14-552 (PMC3751308; doi:10.1186/1471-2164-14-552)
Supplement: Additional file 7 — Functional categorization of significantly and differentially expressed unigenes for shading-treated fruitlet. In this table, a total of 1,039 significantly and differentially expressed unigenes are divided into 14 groups (photosynthesis, carbohydrate metabolism, transport, transcription factors, hormone response, stress response, cell wall modification, hydrolysis and cell death, reactive oxygen species, cell cycle, development, DNA/RNA and unknown) based on the functional annotation (NR database). Both FDR (false discovery rate) <0.001 and an absolute value of log2 ratio ≥1 was used as the threshold to judge the significance of gene-expression differences. [file 1471-2164-14-552-S7.xls]

## Sheet: Photosynthesis
Gene ID	Blast Nr			Description	Log2 ratio (shading/non-shading)	Normalized expression (reads per million)		P-Value	FDR
	Annotation	Accession	E-Value			Non-shading	Shading
Up-regulated
Unigene31062	Peptidylprolyl cis-trans isomerase, chloroplastic [Spinacia oleracea]	O49939.1	1e-146	protein folding	1.21651	11.58	26.91	2.36134e-06	4.55068e-05
Unigene34786	Peptidylprolyl cis-trans isomerase [Vicia faba (fava bean)]	O04287.1	2e-24	protein folding	1.93445	62.42	238.59	7.06102e-14	6.18288e-12
Unigene53744	Thylakoid formation1, chloroplastic [Vitis vinifera]	XP_002275686.2	3e-45	chloroplast_thylakoid-related	1.00494	17.51	35.14	3.67276e-06	6.85064e-05
Unigene25144	Oxygen-evolving complex-related [Arabidopsis thaliana]	NP_196706.2	1e-102	chloroplast_PSII_OEC	2.43996	27.12	147.16	0	0
Unigene10462	CIA2 (Chloroplast import apparatus 2); transcription regulator [Arabidopsis thaliana]	NP_568852.2	2e-75	chloroplast_protein import	2.17044	3.11	14	1.05569e-06	2.20805e-05
Unigene35868	NADH dehydrogenase [Medicago truncatula]	XP_003608534.1	2e-09	chloroplast_electron transport chain_chlorophyll-->cytochrome b6f complex	1.00554	12.99	26.08	6.75496e-05	0.000927535
Unigene41749	NADH dehydrogenase, putative [Ricinus communis]	XP_002513026.1	4e-06	chloroplast_electron transport chain_chlorophyll-->cytochrome b6f complex	1.64688	49.71	155.67	0	0
Unigene2310	CND41, chloroplast nucleoid DNA binding protein [Nicotiana tabacum]	BAA22813.1	1e-158	chloroplast_DNA_binding	8.94837	0.01	4.94	4.98398e-06	9.01447e-05
Unigene47540	41 kD chloroplast nucleoid DNA binding protein (CND41) [Nicotiana sylvestris]	BAC22609.1	2e-46	chloroplast_DNA_binding	1.27379	11.58	28	5.9132e-07	1.29189e-05
Unigene17462	29 kDa ribonucleoprotein B, chloroplastic [Vitis vinifera]	XP_002279685.1	4e-99	chloroplast_chlorophyll biosynthesis	1.38609	12.71	33.22	6.3253e-09	1.97139e-07
Unigene57049	Magnesium chelatase subunit [Glycine max]	CAA04526.1	0	chloroplast_chlorophyll biosynthesis	1.46034	21.75	59.85	0	0
Unigene28660	Phosphoribulokinase/uridine kinase family protein [Arabidopsis thaliana]	NP_173944.1	1e-154	chloroplast_carbon utilization	1.04812	20.05	41.46	1.92975e-07	4.68448e-06
Unigene11943	Chloroplast RF2 (chloroplast) [Salvia miltiorrhiza]	YP_007507155.1	0.0002	chloroplast	1.02532	21.18	43.11	1.8489e-07	4.49314e-06
Down-regulated
Unigene50286	30S ribosomal protein S13, chloroplast (CS13) [Arabidopsis thaliana]	NP_568299.1	3e-39	chloroplast_ ribosomal	-1.10612	95.75	44.48	1.05256e-16	1.29753e-14
Unigene25406	Protoporphyrinogen IX oxidase [Glycine max]	BAA76348.1	1e-149	chloroplast_chlorophyll biosynthesis	-1.73211	11.86	3.57	4.71646e-05	0.000680218
Unigene52097	Light-harvesting complex II protein Lhcb6 [Populus trichocarpa]	XP_002298178.1	2e-67	chloroplast_LHCII	-1.13804	69.48	31.57	4.85198e-13	2.96576e-11
Unigene47639	PSI reaction center subunit II [Citrus sinensis]	BAF80479.1	2e-46	chloroplast_PsaD_PS I	-1.14183	451.36	204.55	2.0304e-76	4.52554e-74
Unigene9650	Adrenodoxin-like ferredoxin 1 [Arabidopsis thaliana]	NP_193841.2	1e-63	electron transport chain	-9.82018	9.04	0.01	1.45374e-10	6.02973e-09

## Sheet: Carbohydrate
Gene ID	Blast Nr			Description	Log2 ratio (shading/non-shading)	Normalized expression (reads per million)		P-Value	FDR
	Annotation	Accession	E-Value			Non-shading	Shading
Up-regulated
Unigene14653	Beta-1,3-galactosyltransferase 7-like [Glycine max]	XP_003523469.1	3e-37	carbohydrate metabolism_transferase	1.08491	18.64	39.54	1.71052e-07	4.18453e-06
Unigene2529	Glycosyl transferase family 1 protein [Arabidopsis thaliana]	NP_173105.1	1e-17	carbohydrate metabolism_transferase	2.54396	4.52	26.36	3.1991e-08	8.98109e-07
Unigene29161	Xyloglucan endotransglycosylase [Shorea parvifolia subsp. parvifolia]	ACT67416.1	3e-30	carbohydrate metabolism_transferase	1.37723	14.69	38.16	5.67852e-10	2.13099e-08
Unigene31941	UDP-glucosyl transferase [Fragaria x ananassa]	AAN85566.1	5e-30	carbohydrate metabolism_transferase	2.15036	1.98	8.79	6.96798e-05	0.000951457
Unigene40133	UDP-glucosyl transferase [Fragaria x ananassa]	AAN85566.1	1e-25	carbohydrate metabolism_transferase	2.15036	1.98	8.79	6.96798e-05	0.000952046
Unigene50453	Glycosyltransferase, CAZy family GT8 [Populus trichocarpa]	XP_002307628.1	2e-39	carbohydrate metabolism_transferase	1.12324	15.25	33.22	8.37596e-07	1.77204e-05
Unigene56676	Nucleotide-diphospho-sugar transferase family protein [Arabidopsis thaliana]	NP_564082.1	0	carbohydrate metabolism_transferase	1.26112	16.38	39.26	4.25528e-09	1.37881e-07
Unigene57001	Oligosaccharyl transferase [Arabidopsis thaliana]	NP_568380.1	0	carbohydrate metabolism_transferase	2.12306	8.76	38.16	2.08144e-12	1.1094e-10
Unigene54348	Starch synthase IIb precursor [Lotus japonicus]	ACL98482.1	2e-57	carbohydrate metabolism_starch synthesis	1.06709	12.71	26.63	2.35354e-05	0.000367019
Unigene31799	UDP-D-glucuronic acid 4-epimerase [Gossypium hirsutum]	ACJ11754.1	4e-28	carbohydrate metabolism_starch and sucrose metabolism	1.3921	183.59	481.85	0	0
Unigene56923	Beta-amylase 7 [Arabidopsis thaliana]	NP_182112.2	0	carbohydrate metabolism_starch and sucrose degradation	1.13176	13.28	29.1	3.49612e-06	6.54884e-05
Unigene53585	6-phosphogluconolactonase, putative [Ricinus communis]	XP_002513827.1	6e-65	carbohydrate metabolism_PPP	1.48917	10.17	28.55	1.35062e-08	4.01113e-07
Unigene37188	Fructokinase-like protein [Cicer arietinum]	CAD31714.1	6e-25	carbohydrate metabolism_kinase	1.5765	33.05	98.57	1.5965e-13	1.16265e-11
Unigene53843	Glycosyl hydrolase family 9 [Populus trichocarpa]	XP_002321149.1	1e-103	carbohydrate metabolism_hydrolase	2.12867	6.78	29.65	1.76199e-10	7.2e-09
Unigene20731	Beta glucosidase 17 [Arabidopsis thaliana]	NP_001118525.1	1e-79	carbohydrate metabolism_glycosidase	1.10372	14.69	31.57	2.17498e-06	4.2322e-05
Unigene53639	Beta xylosidase [Camellia sinensis]	ACD93208.1	7e-60	carbohydrate metabolism_glycosidase	1.75984	18.08	61.23	0	0
Unigene54003	Acid beta-fructofuranosidase [Vicia faba (fava bean)]	Q43857.1	5e-43	carbohydrate metabolism_glycosidase	2.34844	5.93	30.2	1.2496e-09	4.46898e-08
Unigene56129	Beta-glucosidase-like SFR2 [Vitis vinifera]	XP_002280268.1	5e-178	carbohydrate metabolism_glycosidase	1.31944	10.45	26.08	7.39486e-07	1.58422e-05
Unigene7696	Alpha-L-fucosidase 1-like [Vitis vinifera]	XP_002270630.2	0	carbohydrate metabolism_glycosidase	1.28151	8.47	20.59	1.75814e-05	0.000281124
Unigene37677	Aldose 1-epimerase isoform 1 [Vitis vinifera]	XP_002282868.1	2e-09	carbohydrate metabolism_glycolysis	2.30373	3.67	18.12	2.17804e-07	5.19574e-06
Unigene39885	Pyruvate dehydrogenase E1 alpha [Arabidopsis thaliana]	NP_171617.1	5e-16	carbohydrate metabolism_glycolysis	1.28066	16.95	41.18	1.12014e-09	4.03215e-08
Unigene42778	Triosphosphate isomerase-like protein type II [Dimocarpus longan]	ACY66804.1	1e-08	carbohydrate metabolism_glycolysis	1.17495	35.02	79.07	1.45217e-13	1.09738e-11
Unigene48468	Phosphoglycerate/bisphosphoglycerate mutase family protein [Arabidopsis thaliana]	NP_190621.1	8e-24	carbohydrate metabolism_glycolysis	1.48024	8.76	24.44	1.72939e-07	4.22132e-06
Unigene50203	Aldose 1-epimerase family protein [Arabidopsis thaliana]	NP_568301.1	2e-30	carbohydrate metabolism_glycolysis	1.39601	21.18	55.74	0	0
Unigene14822	cell wall apoplastic invertase [Vitis vinifera]	AAT09980.1	8e-39	carbohydrate metabolism_CW-INV	1.33248	23.44	59.03	1.93179e-13	1.36188e-11
Unigene36404	GDP-mannose 4,6-dehydratase [Nicotiana benthamiana]	BAH10700.2	5e-35	carbohydrate metabolism_ fructose and mannose metabolism	1.27293	11.02	26.63	1.12821e-06	2.3508e-05
Down-regulated
Unigene16374	Glycosyltransferase, CAZy family GT8 [Populus trichocarpa]	XP_002319802.1	2e-49	carbohydrate metabolism_transferase	-1.32297	55.64	22.24	3.2675e-13	2.10206e-11
Unigene25869	UDP-glucoronosyl/UDP-glucosyl transferase family protein [Arabidopsis thaliana]	NP_199780.1	1e-128	carbohydrate metabolism_transferase	-2.13663	13.28	3.02	7.2515e-07	1.55653e-05
Unigene27440	Beta-1,4-xylosyltransferase IRX10; GUT2; catalytic/ glucuronoxylan glucuronosyltransferase [Arabidopsis thaliana]	NP_174064.1	0	carbohydrate metabolism_transferase	-1.17092	32.76	14.55	3.96608e-07	8.9944e-06
Unigene27440	Glucuronosyltransferase [Arabidopsis thaliana]	NP_174064.1	0	carbohydrate metabolism_transferase	-1.17092	32.76	14.55	3.96608e-07	8.9944e-06
Unigene50701	alpha-1,6-xylosyltransferase [Gossypium raimondii]	CAI11451.1	4e-49	carbohydrate metabolism_transferase	-1.08095	123.71	58.48	2.03676e-20	2.91839e-18
Unigene54693	Alpha-1,4 glucan phosphorylase L-1 isozyme [Vitis vinifera]	XP_002279075.1	1e-105	carbohydrate metabolism_transferase	-1.25615	77.39	32.4	1.52528e-16	1.84927e-14
Unigene31363	Beta-amylase [Castanea crenata]	AAK30294.1	0	carbohydrate metabolism_starch and sucrose degradation	-1.44874	19.49	7.14	4.21064e-06	7.74912e-05
Unigene53571	Sucrase-like protein [Arabidopsis thaliana]	CAB43858.1	7e-17	carbohydrate metabolism_starch and sucrose degradation	-1.10303	26.55	12.36	1.36614e-05	0.000222803
Unigene50555	Triosephosphate isomerase [Arabidopsis thaliana]	NP_001077931.1	3e-78	carbohydrate metabolism_glycolysis	-1.36751	90.67	35.14	1.40002e-21	2.11595e-19
Unigene51927	ACLA-2; ATP citrate synthase [Arabidopsis thaliana]	NP_176280.1	1e-90	carbohydrate metabolism_ATC	-8.62571	3.95	0.01	4.9272e-05	0.000707375
Blue highlighted genes were selected for RT-qPCR

## Sheet: Cell cycle
Gene ID	Blast Nr			Description	Log2 ratio (shading/non-shading)	Normalized expression (reads per million)		P-Value	FDR
	Annotation	Accession	E-Value			Non-shading	Shading
Up-regulated
Unigene53451	Mob1-like protein [Medicago sativa subsp. falcata]	CAC41010.2	1e-111	cell cycle_cell division	2.0237	30.79	125.2	0	0
Unigene42440	Ndr family protein [Arabidopsis thaliana]	NP_200486.1	3e-31	cell cycle_cell division	1.8255	3.95	14	4.9648e-06	8.99452e-05
Unigene56646	Spindle checkpoint protein-related [Arabidopsis thaliana]	NP_565767.1	1e-132	cell cycle_cell division	1.54391	17.23	50.24	4.57412e-14	4.22312e-12
Unigene10481	p21Cip1-binding protein-related [Arabidopsis thaliana]	NP_566018.1	1e-93	cell cycle_CDK inhibitor	1.39313	7.63	20.04	6.2206e-06	0.000109811
Down-regulated
Unigene25376	Cell division protein isolog [Arabidopsis thaliana]	AAB63626.1	0	cell cycle_cell division	-1.1637	38.13	17.02	5.1843e-08	1.41231e-06
Unigene26849	Ndr family protein [Arabidopsis thaliana]	NP_568251.1	1e-151	cell cycle_cell division	-2.32455	11.02	2.2	2.07702e-06	4.07391e-05
Unigene51494	Cell division cycle protein [Dimocarpus longan]	ACC66148.3	3e-18	cell cycle_cell division	-1.17436	124.56	55.19	2.94556e-23	4.67602e-21
Unigene9095	CDC45 (cell division cycle 45) [Arabidopsis thaliana]	NP_189146.1	0	cell cycle_cell division	-2.68216	7.06	1.1	4.3223e-05	0.000629544
Unigene45727	Cyclin dependent kinase A [Camellia sinensis]	BAE80323.1	2e-10	cell cycle_CDK	-1.13922	38.7	17.57	6.95796e-08	1.82779e-06
Unigene664	Cyclin-dependent kinase-activating kinase 1At [Arabidopsis thaliana]	NP_194627.1	1e-162	cell cycle_CAK	-1.22114	19.21	8.24	6.20278e-05	0.000864082

## Sheet: Proteolysis and cell death
Gene ID	Blast Nr			Description	Log2 ratio (shading/non-shading)	Normalized expression (reads per million)		P-Value	FDR
	Annotation	Accession	E-Value			Non-shading	Shading
Up-regulated
Unigene18100	Aspartic proteinase nepenthesin-2 precursor [Ricinus communis]	XP_002515388.1	0	proteolysis	8.94837	0.01	4.94	4.98398e-06	9.02186e-05
Unigene23748	Serine carboxypeptidase-like 25 [Arabidopsis thaliana]	NP_186860.1	3e-17	proteolysis	1.87201	4.8	17.57	1.93794e-07	4.69919e-06
Unigene16629	F-box family protein [Populus trichocarpa]	XP_002298461.1	1e-135	protein ubiquitination	1.42901	9.89	26.63	1.0498e-07	2.67494e-06
Unigene21926	F-box family protein [Populus trichocarpa]	XP_002318243.1	1e-124	protein ubiquitination	1.29404	12.43	30.48	1.32456e-07	3.31005e-06
Unigene48882	F-box family protein [Populus trichocarpa]	XP_002304005.1	1e-18	protein ubiquitination	2.1364	5.37	23.61	4.63476e-09	1.48218e-07
Unigene55235	AMSH-like ubiquitin thiolesterase 2 [Arabidopsis thaliana]	NP_172530.2	4e-110	protein ubiquitination	1.33151	9.6	24.16	1.62698e-06	3.27265e-05
Unigene8837	F-box family protein [Populus trichocarpa]	XP_002322271.1	1e-163	protein ubiquitination	1.72928	6.21	20.59	8.44976e-08	2.17818e-06
Unigene10486	Cullin 3B (CUL3B); protein binding / ubiquitin-protein ligase [Arabidopsis thaliana]	NP_177125.3	1e-11	protein ubiquitination	1.42408	14.12	37.89	2.41106e-10	9.53449e-09
Unigene48571	26S proteasome regulatory subunit S5A [Mesembryanthemum crystallinum]	AAC19402.1	4e-42	protein degradation_proteosome	1.80693	24.01	84.01	0	0
Unigene53171	26S proteasome regulatory particle non-ATPase subunit 12 [Camellia sinensis]	ABI31652.1	5e-97	protein degradation_proteosome	1.07045	22.88	48.05	1.15915e-08	3.48946e-07
Unigene54360	Proteasome-like protein alpha subunit [Solanum tuberosum]	ABB16990.1	1e-104	protein degradation_proteosome	1.39281	37.85	99.39	0	0
Unigene34029	Ubiquitin thiolesterase [Arabidopsis thaliana]	NP_193960.2	1e-168	protein degradation_inhibitor	1.13299	9.89	21.69	6.26824e-05	0.00087265
Unigene21776	E3 ubiquitin-protein ligase BAH1 [Arabidopsis thaliana]	NP_563667.1	2e-38	protein degradation_E3	1.40978	12.71	33.77	3.00034e-09	1.00923e-07
Unigene47784	E3 ubiquitin-protein ligase SINAT5 [Vitis vinifera]	XP_002267317.1	7e-85	protein degradation_E3	1.18951	15.53	35.42	1.01035e-07	2.58335e-06
Unigene48322	E3 ubiquitin-protein ligase RGLG2 [Arabidopsis thaliana]	NP_196946.1	8e-61	protein degradation_E3	1.14232	57.34	126.57	2.21378e-13	1.51236e-11
Unigene52625	Avr9/Cf-9 rapidly elicited protein 236 [Nicotiana tabacum]	AAV92903.1	2e-37	protein degradation_E3	1.49367	24.57	69.19	0	0
Unigene12225	Ubiquitin-conjugating enzyme E2 2 isoform 2 [Vitis vinifera]	XP_002273916.1	6e-05	protein degradation_E2	8.86728	0.01	4.67	9.82868e-06	0.000165683
Unigene45144	Ubiquitin-conjugating enzyme [Arachis hypogaea]	ABI84264.1	2e-20	protein degradation_E2	1.21681	109.03	253.42	1.76081e-13	1.2615e-11
Unigene31423	Lon protease 1 (LON1) [Arabidopsis thaliana]	NP_568490.2	0	protease	2.01575	7.06	28.55	9.39704e-11	3.97994e-09
Unigene38662	BAG-domain protein 1 / regulator of cell death [Plantago major]	CAJ38401.1	6e-09	cell death_inhibitor	1.14845	23.16	51.34	4.28152e-10	1.64306e-08
Unigene10927	ICE-like protease p20 domain containing protein [Zea mays]	NP_001152273.1	2e-13	cell death	1.11137	12.71	27.46	9.14146e-06	0.000155285
Unigene22175	ATG10 (autophagy 10); transporter/ ubiquitin activating enzyme [Arabidopsis thaliana]	NP_850532.1	9e-69	cell death	1.50045	6.21	17.57	8.0364e-06	0.000138432
Unigene22220	Cysteine protease 14 [Trifolium repens]	AAP32193.1	1e-160	cell death	1.27138	16.38	39.54	3.0073e-09	1.01003e-07
Unigene50004	Autophagy-related 8e [Zea mays]	NP_001137496.1	2e-41	cell death	1.0123	26.27	52.99	1.02923e-08	3.12392e-07
Unigene50817	Vascular associated death 1 (VAD 1) [Arabidopsis thaliana]	NP_171714.2	2e-08	cell death	1.45205	19.77	54.09	0	0
Unigene51043	Protein serine/threonine phosphatase [Arabidopsis thaliana]	NP_567375.1	8e-07	cell death	1.17575	50.56	114.22	0	0
Unigene54250	OTU-like cysteine protease family protein [Arabidopsis thaliana]	NP_565648.1	2e-34	cell death	1.42117	14.97	40.09	7.75784e-11	3.33044e-09
Unigene54476	Senescence-associated protein-related [Arabidopsis thaliana]	NP_565167.1	2e-27	cell death	1.66636	13.84	43.93	5.86198e-14	5.23686e-12
Down-regulated
Unigene53390	Ubiquitin conjugating enzyme-like [Solanum tuberosum]	ABB87105.1	8e-53	protein degradation_E2	-1.04087	86.99	42.28	5.20174e-14	4.72352e-12
Unigene31039	Ubiquitin carrier protein E2 37 [Arabidopsis thaliana]	Q941B6.1	5e-68	protein degradation_E2	-2.02102	20.05	4.94	3.68868e-09	1.21666e-07
Unigene52680	E3 ubiquitin-protein ligase CHIP-like [Glycine max]	XP_003548626.1	3e-41	protein degradation_E3	-1.12027	31.63	14.55	1.52145e-06	3.08854e-05
Unigene54637	Avr9/Cf-9 rapidly elicited protein 75 [Nicotiana tabacum]	AAG43558.1	5e-15	protein degradation_E3	-1.42278	72.87	27.18	1.20555e-18	1.61222e-16
Unigene30916	Avr9/Cf-9 rapidly elicited protein 194 [Nicotiana tabacum]	AAG43553.1	2e-36	protein degradation_E3	-1.50005	18.64	6.59	3.90396e-06	7.23906e-05
Unigene37793	Proteasome subunit alpha type 3 [Zea mays]	NP_001149468.1	8e-25	protein degradation_proteosome	-1.38275	72.31	27.73	8.57986e-18	1.09435e-15
Unigene54590	Proteasome subunit alpha type-2-A [Arabidopsis thaliana]	NP_173096.1	3e-115	protein degradation_proteosome	-1.51313	24.29	8.51	1.09356e-07	2.77681e-06
Unigene18193	COP9 signalosome complex subunit 3 [Vitis vinifera]	XP_002263731.1	2e-13	protein ubiquitination	-1.69916	16.95	5.22	1.47746e-06	3.00754e-05
Unigene5331	Aspartyl protease family protein [Arabidopsis thaliana]	NP_564867.1	1e-162	proteolysis	-1.07228	25.99	12.36	2.6227e-05	0.000404703
Unigene47547	Arogenate/prephenate dehydratase [Populus trichocarpa]	XP_002328073.1	2e-58	proteolysis	-1.53373	201.11	69.46	3.35804e-54	6.92509e-52
Unigene1770	Alpha/beta-hydrolase family protein-like protein [Arabidopsis thaliana]	NP_195157.2	0	proteolysis	-3.36129	242.63	23.61	3.7768e-166	9.36392e-164

## Sheet: ROS
Gene ID	Blast Nr			Description	Log2 ratio (shading/non-shading)	Normalized expression (reads per million)		P-Value	FDR
	Annotation	Accession	E-Value			Non-shading	Shading
Up-regulated
Unigene27626	NADPH oxidase [Nicotiana tabacum]	CAC84140.1	3e-12	oxidation	1.56369	7.06	20.87	5.13734e-07	1.1393e-05
Unigene21136	Thioredoxin 2 [Plantago major]	CAH59451.1	2e-10	antioxidation	8.77808	0.01	4.39	1.93827e-05	0.000306594
Unigene31323	Glutaredoxin [Populus trichocarpa]	XP_002328572.1	4e-51	antioxidation	2.08336	3.11	13.18	2.0539e-06	4.03215e-05
Unigene38333	Ascorbate peroxidase 4 [Arabidopsis thaliana]	NP_192640.1	4e-33	antioxidation	1.8445	7.34	26.36	2.65286e-10	1.0416e-08
Unigene42135	Thioredoxin 2 [Plantago major]	CAH59451.1	2e-10	antioxidation	8.77808	0.01	4.39	1.93827e-05	0.000307254
Unigene45258	Glutathione S-transferase GST 14 [Glycine max]	AAG34804.1	2e-13	antioxidation	1.5988	16.95	51.34	0	0
Unigene47656	Peroxisomal biogenesis factor 11 family protein [Glycine max]	BAH03205.1	1e-32	antioxidation	1.20236	69.2	159.24	3.96572e-13	2.50738e-11
Unigene47981	Thioredoxin F-type, chloroplastic [Pisum sativum]	P29450.1	1e-12	antioxidation	1.03303	37.57	76.88	2.38276e-12	1.25186e-10
Unigene49779	Thioredoxin-like protein [Populus trichocarpa]	XP_002304983.1	6e-15	antioxidation	1.57907	15.53	46.4	2.06502e-14	2.07122e-12
Unigene49951	Thioredoxin H-type [Ricinus communis]	XP_002534131.1	1e-54	antioxidation	1.92963	10.45	39.81	1.4766e-13	1.10825e-11
Unigene53883	Glutaredoxin [Populus trichocarpa]	XP_002327897.1	2e-38	antioxidation	1.35298	7.63	19.49	1.31324e-05	0.00021561
Unigene56481	TPR repeat-containing thioredoxin TDX-like [Glycine max]	XP_003530968.1	3e-170	antioxidation	1.36866	37.85	97.74	0	0
Down-regulated
Unigene30403	Peroxisomal membrane 22 kDa family protein [Arabidopsis thaliana]	NP_565983.1	2e-83	antioxidation	-1.09088	32.76	15.38	1.65058e-06	3.30806e-05
Unigene20123	Peroxidase 1 [Litchi chinensis]	ACI03401.1	1e-63	antioxidation	-4.27392	31.92	1.65	1.23728e-27	2.11642e-25
Unigene52922	Prenylcysteine oxidase [Arabidopsis thaliana]	NP_201196.1	9e-66	oxidation	-1.12002	47.73	21.96	3.3963e-09	1.13036e-07
Blue highlighted genes were selected for RT-qPCR

## Sheet: Cell wall modification
Gene ID	Blast Nr			Description	Log2 ratio (shading/non-shading)	Normalized expression (reads per million)		P-Value	FDR
	Annotation	Accession	E-Value			Non-shading	Shading
Up-regulated
Unigene26590	hybrid proline-rich protein [Gossypium hirsutum]	ACN54400.1	1e-07	cell wall_structure	2.28048	2.26	10.98	7.81568e-06	0.000135157
Unigene49609	fiber protein Fb32 [Gossypium barbadense]	AAQ84324.1	2e-06	cell wall_structure	1.20245	13.84	31.85	3.53606e-07	8.11088e-06
Unigene51880	pectin methylesterase inhibitor isoform [Solanum phureja]	ABG49144.1	2e-08	cell wall_modification	2.05899	11.86	49.42	1.03029e-13	8.48294e-12
Unigene53948	Beta-D-galactosidase [Pyrus pyrifolia]	BAD91080.1	1e-31	cell wall_degredation	2.41245	5.93	31.57	1.2496e-09	4.47623e-08
Unigene54759	polygalacturonase [Eucalyptus globulus subsp. globulus]	ABG34279.1	2e-90	cell wall_degradation	1.01573	17.79	35.97	2.32322e-06	4.49292e-05
Unigene10842	Callose synthase 7 [Arabidopsis thaliana]	NP_172136.2	0	cell wall_callose	1.05516	92.36	191.92	6.54588e-13	3.85177e-11
Unigene38220	Cellulose synthase [Betula platyphylla]	ACC59195.1	4e-42	cell wall_biosynthesis_cellulose	1.31186	46.89	116.41	2.0517e-13	1.41921e-11
Unigene53223	Cellulose synthase [Eucalyptus grandis]	ABY25278.1	3e-93	cell wall_biosynthesis_cellulose	1.23294	8.76	20.59	3.05468e-05	0.000462943
Unigene54912	Cellulose synthase [Populus trichocarpa]	XP_002298432.1	1e-143	cell wall_biosynthesis_cellulose	1.64524	22.03	68.91	0	0
Down-regulated
Unigene53506	Cellulose synthase [Betula luminifera]	ACJ38664.1	2e-90	cell wall_biosynthesis_cellulose	-1.0869	54.23	25.53	7.7061e-10	2.83405e-08
Unigene44211	pectate lyase [Eucalyptus globulus subsp. globulus]	ABD47739.1	9e-31	cell wall_degradation	-1.0255	26.83	13.18	3.79916e-05	0.000563389
Unigene6741	Polygalacturonase-1 non-catalytic subunit beta [Solanum lycopersicum]	Q40161.1	1e-54	cell wall_degradation	-2.16674	13.56	3.02	4.3542e-07	9.75429e-06
Unigene15338	beta-1,3-glucanase, acidic [Coffea arabica]	AAQ90287.1	0	cell wall_degredation	-1.18646	20.62	9.06	4.9817e-05	0.000711957
Unigene48771	Endo-1,3;1,4-beta-D-glucanase [Elaeis guineensis]	ACF06491.1	1e-13	cell wall_degredation	-1.51639	630.71	220.47	2.40252e-163	5.89045e-161
Unigene40795	Beta-1,3-glucanase [Vitis vinifera]	XP_002283473.1	3e-22	cell wall_degredation	-9.14211	5.65	0.01	7.0669e-07	1.52135e-05
Unigene15578	pectinesterase inhibitor [Populus tremula]	ACE97327.1	4e-53	cell wall_modification	-1.82729	47.73	13.45	1.35727e-17	1.7114e-15
Blue highlighted genes were selected for RT-qPCR

## Sheet: Stress
Gene ID	Blast Nr			Description	Log2 ratio (shading/non-shading)	Normalized expression (reads per million)		P-Value	FDR
	Annotation	Accession	E-Value			Non-shading	Shading
Up-regulated
Unigene24348	Wound-responsive family protein [Arabidopsis thaliana]	NP_173580.2	6e-72	resistance_wound	2.05976	12.71	52.99	1.88738e-14	1.91921e-12
Unigene36731	Wound-induced protein [Glycine max]	Q02243.1	9e-12	resistance_wound	2.8322	23.44	166.93	1.40554e-13	1.07317e-11
Unigene12373	Pathogenesis-related protein；NtPRp27-like protein [Solanum tuberosum]	AAO22065.1	4e-25	resistance_pathogen	1.21434	22.6	52.44	4.18018e-11	1.8863e-09
Unigene15697	RelA-SpoT like protein RSH1 [Vitis vinifera]	XP_002272154.1	7e-69	resistance_pathogen	1.74922	23.44	78.8	1.40554e-13	1.0769e-11
Unigene20010	Chitinase, putative [Ricinus communis]	EEF38856.1	1e-33	resistance_pathogen	9.17243	0.01	5.77	6.49862e-07	1.40725e-05
Unigene20748	Chitinase [Dimocarpus longan]	ACZ52964.1	6e-79	resistance_pathogen	1.82463	11.86	42.01	1.04361e-13	8.529e-12
Unigene23471	Pathogenesis-related protein；NtPRp27-like protein [Solanum tuberosum]	AAO22065.1	2e-38	resistance_pathogen	1.87093	5.93	21.69	7.53788e-09	2.32956e-07
Unigene25126	Jacalin lectin family protein [Arabidopsis thaliana]	NP_849691.1	2e-22	resistance_pathogen	8.6865	0.01	4.12	3.82236e-05	0.000565689
Unigene30876	Mannose/glucose-specific lectin [Litchi chinensis]	ADV38315.1	2e-29	resistance_pathogen	2.08821	2.26	9.61	4.2627e-05	0.000623745
Unigene3734	Lectin-receptor like protein kinase 3 [Nicotiana tabacum]	BAF47279.1	0	resistance_pathogen	1.33485	10.45	26.36	5.1487e-07	1.14067e-05
Unigene54251	Hs1pro-1 [Beta procumbens]	AAB48305.1	8e-52	resistance_pathogen	1.07686	68.07	143.59	2.54686e-13	1.71338e-11
Unigene55577	Chitinase III [Vitis vinifera]	BAC65326.1	1e-103	resistance_pathogen	3.12639	17.23	150.46	3.68594e-14	3.56728e-12
Unigene14837	Metal tolerance protein C4 [Arabidopsis thaliana]	Q8H1G3.1	1e-161	resistance_metal	1.38702	8.19	21.42	3.25812e-06	6.14476e-05
Unigene22404	Heavy metal P-type ATPase [Arabidopsis thaliana]	ACF95872.1	7e-21	resistance_metal	8.6865	0.01	4.12	3.82236e-05	0.00056531
Unigene23534	Heavy-metal-associated domain-containing protein [Arabidopsis thaliana]	NP_568105.1	1e-27	resistance_metal	1.77567	12.43	42.56	8.23786e-14	6.96462e-12
Unigene50151	Heavy-metal-associated domain-containing protein [Arabidopsis thaliana]	NP_568306.1	5e-18	resistance_metal	1.04354	70.33	144.97	4.41868e-14	4.18466e-12
Unigene30153	Heat shock factor protein hsf8-related [Glycine max]	AAS15800.1	0	resistance_heat shock	1.13176	13.28	29.1	3.49612e-06	6.53774e-05
Unigene30986	Heat shock protein DnaJ, N-terminal [Medicago truncatula]	ABO80934.1	9e-20	resistance_heat shock	1.31168	7.63	18.94	2.73396e-05	0.000419233
Unigene5434	Hsp20.1 protein [Solanum peruvianum]	CAA12387.1	2e-50	resistance_heat shock	1.75186	4.24	14.28	7.13772e-06	0.000124212
Unigene13525	Tir-nbs-lrr resistance protein [Populus trichocarpa]	XP_002319058.1	3e-92	resistance	1.34915	16.38	41.73	1.75178e-10	7.18489e-09
Unigene21362	VQ motif-containing protein [Arabidopsis thaliana]	NP_564303.2	3e-54	resistance	1.00859	24.29	48.87	4.23836e-08	1.16468e-06
Unigene25367	Germin-like protein 3 [Vitis vinifera]	AAQ63185.2	2e-10	resistance	1.2483	20.34	48.32	9.76286e-11	4.11907e-09
Unigene42453	Universal stress protein (USP) family protein [Arabidopsis thaliana]	NP_564927.1	6e-20	resistance	1.45655	22.31	61.23	0	0
Unigene4735	BED finger-nbs-lrr resistance protein [Populus trichocarpa]	XP_002329155.1	8e-41	resistance	1.62089	20.62	63.42	0	0
Unigene56922	High expression of osmotically responsive genes 15 [Arabidopsis thaliana]	NP_201533.1	0	resistance	1.02669	20.62	42.01	2.55054e-07	6.00002e-06
Down-regulated
Unigene13155	Metal tolerance protein C4 [Arabidopsis thaliana]	Q8H1G3.1	2e-20	resistance_metal	-1.18384	26.83	11.81	3.7015e-06	6.8926e-05
Unigene56532	Salt tolerance-like protein At1g78600-like [Vitis vinifera]	XP_003631872.1	2e-92	resistance	-1.36251	33.89	13.18	6.35858e-09	1.97896e-07
Blue highlighted genes were selected for RT-qPCR

## Sheet: Hormone
Gene ID	Blast Nr			Description	Log2 ratio (shading/non-shading)	Normalized expression (reads per million)		P-Value	FDR
	Annotation	Accession	E-Value			Non-shading	Shading
Up-regulated
Unigene12494	Putrescine-binding periplasmic protein-related [Arabidopsis thaliana]	NP_174426.2	1e-161	polyamine_metabolism	1.23067	8.19	19.22	5.87748e-05	0.000822922
Unigene4979	Polyamine oxidase 4 [Arabidopsis thaliana]	NP_176759.1	0	polyamine_metabolism	1.98769	7.06	28	9.75034e-11	4.12167e-09
Unigene55980	Copper amine oxidase [Arabidopsis thaliana]	NP_174450.2	1e-92	polyamine_metabolism	1.52429	13.84	39.81	8.5023e-12	4.22549e-10
Unigene56655	Copper-containing amine oxidase [Solanum lycopersicum]	CAI39243.1	0	polyamine_metabolism	1.78671	28.25	97.47	3.61932e-14	3.51823e-12
Unigene37280	S-adenosylmethionine decarboxylase [x Citrofortunella mitis]	AAM44307.1	5e-30	polyamine_biosynthesis	1.38693	150.55	393.72	0	0
Unigene28995	12-oxophytodienoate reductase 3-like [Glycine max]	XP_003542357.1	3e-68	jasmonate_biosynthesis	1.44473	5.65	15.38	4.9744e-05	0.000711836
Unigene30365	12-oxophytodienoate reductase [Hevea brasiliensis]	AAY27752.1	6e-64	jasmonate_biosynthesis	1.44473	5.65	15.38	4.9744e-05	0.000711375
Unigene49921	Gibberellin 2-oxidase [Populus trichocarpa]	XP_002312310.1	6e-34	GA_metabolism	1.4013	24.01	63.42	0	0
Unigene30836	2-oxoglutarate-dependent dioxygenase [Populus trichocarpa]	XP_002298993.1	1e-101	GA_biosynthesis	1.15519	13.56	30.2	1.55787e-06	3.15665e-05
Unigene31261	ent-kaurene synthase [Populus trichocarpa]	XP_002311286.1	0	GA_biosynthesis	1.96772	11.3	44.2	1.11244e-13	8.89391e-12
Unigene10007	brassinosteroid signalling positive regulator-related [Arabidopsis thaliana]	NP_565187.1	1e-138	brassinosteroid_signaling	1.00468	30.79	61.78	7.96812e-10	2.92553e-08
Unigene2863	Brassionosteroid insensitive 1-associated receptor kinase 1 precursor [Ricinus communis]	XP_002533520.1	0	brassinosteroid_signaling	2.43996	6.78	36.79	1.7607e-10	7.20807e-09
Unigene380	Auxin efflux carrier family protein [Arabidopsis thaliana]	NP_683316.1	1e-140	auxin_transport_efflux	1.15629	11.58	25.81	9.02172e-06	0.000153606
Unigene30169	SAUR family protein [Populus trichocarpa]	XP_002303770.1	1e-47	auxin_response_SAUR	2.76666	1.13	7.69	5.89712e-05	0.000825148
Unigene33501	GH3 family protein [Populus trichocarpa]	XP_002316954.1	1e-26	auxin_response_GH3	1.95844	5.37	20.87	8.83124e-09	2.69903e-07
Unigene47295	Auxin response factor 4 [Cucumis sativus]	BAD19064.1	3e-24	auxin_response_ARF	1.00056	38.7	77.43	7.19824e-12	3.60173e-10
Unigene55651	IAA-amino acid hydrolase 10 [Populus trichocarpa]	XP_002311868.1	1e-128	auxin_metabolism	1.50899	15.53	44.2	8.80184e-13	4.99284e-11
Down-regulated
Unigene19211	Auxin efflux carrier component[Populus trichocarpa]	XP_002323690.1	3e-58	auxin_transport_efflux	-2.04174	10.17	2.47	2.69364e-05	0.000414201
Blue highlighted genes were selected for RT-qPCR

## Sheet: TFs
Gene ID	Blast Nr			Description	Log2 ratio (shading/non-shading)	Normalized expression (reads per million)		P-Value	FDR
	Annotation	Accession	E-Value			Non-shading	Shading
Up-regulated
Unigene52415	AP2/ERF and B3 domain-containing transcription repressor TEM1-like [Vitis vinifera]	XP_002281709.1	5e-106	TF_AP2/ERF	1.38378	10.73	28	1.03116e-07	2.63047e-06
Unigene27158	AP2/ERF domain-containing transcription factor [Populus trichocarpa]	XP_002301413.1	6e-45	TF_AP3/ERF	1.68662	4.52	14.55	1.01019e-05	0.000169771
Unigene52666	AP2/ERF domain-containing transcription factor [Populus trichocarpa]	XP_002302164.1	6e-28	TF_AP4/ERF	2.54607	2.82	16.47	1.40107e-06	2.86791e-05
Unigene30883	Helix-loop-helix DNA-binding [Medicago truncatula]	ABN08903.1	9e-72	TF_bHLH	1.84576	9.32	33.5	1.44595e-12	7.89763e-11
Unigene45297	bHLH1 transcription factor [Hevea brasiliensis]	ACZ04445.1	9e-19	TF_bHLH	1.38197	7.06	18.4	1.73449e-05	0.000277544
Unigene55201	Basic helix-loop-helix (bHLH) family protein [Arabidopsis thaliana]	NP_564944.1	1e-21	TF_bHLH	2.37706	10.73	55.74	1.25899e-13	9.88645e-12
Unigene29568	GRAS family transcription factor [Populus trichocarpa]	XP_002314172.1	0	TF_GRAS	1.94374	6.21	23.89	1.04463e-09	3.77265e-08
Unigene56927	GRAS family transcription factor [Populus trichocarpa]	XP_002319796.1	0	TF_GRAS	1.38291	11.58	30.2	3.28174e-08	9.15485e-07
Unigene18165	Transcription factor GTE8-like [Glycine max]	XP_003548539.1	1e-46	TF_GTE	1.20694	15.82	36.52	4.44336e-08	1.21346e-06
Unigene1310	Trihelix transcription factor GT-2-like [Glycine max]	XP_003553586.1	0	TF_GTF	1.15769	17.23	38.44	5.56674e-08	1.50534e-06
Unigene35785	Basic region/leucine zipper motif 53 [Arabidopsis thaliana]	NP_191801.1	4e-22	TF_leucine zipper	1.76604	3.39	11.53	5.19174e-05	0.00073958
Unigene39810	Homeobox-leucine zipper protein [Glycine max]	CAA63222.1	3e-35	TF_leucine zipper	1.86545	4.52	16.47	4.90224e-07	1.09265e-05
Unigene50782	MADS-13 [Gossypium hirsutum]	ACJ26768.1	5e-24	TF_MADS	1.20142	11.58	26.63	3.31544e-06	6.23687e-05
Unigene47546	MYB transcription factor MYB62 [Glycine max]	ABH02830.1	1e-40	TF_MYB	1.18139	20.34	46.13	1.43576e-09	5.06094e-08
Unigene48523	R2R3 MYB C2 repressor-like 2 protein [Vitis vinifera]	ACX50288.1	1e-12	TF_MYB	1.79717	24.57	85.39	0	0
Unigene56424	MYB family transcription factor [Arabidopsis thaliana]	NP_196469.1	1e-110	TF_MYB	1.1325	11.02	24.16	2.3849e-05	0.000371123
Unigene6538	MYB family transcription factor [Arabidopsis thaliana]	NP_566442.1	1e-100	TF_MYB	1.33276	26.27	66.17	4.77396e-14	4.37105e-12
Unigene55159	NAC domain protein [Citrus trifoliata]	ACM90162.1	1e-116	TF_NAC	2.32156	7.91	39.54	1.3181e-11	6.32288e-10
Unigene20754	Transcription initiation factor TFIID subunit D11 [Arabidopsis thaliana]	NP_171768.2	1e-29	TF_TFIID	1.70745	3.95	12.9	2.84558e-05	0.000435139
Unigene42106	Transcription initiation factor TFIID subunit 6-like [Glycine max]	XP_003518649.1	6e-11	TF_TFIID	1.26179	38.7	92.8	3.02646e-13	1.99349e-11
Unigene30327	WRKY transcription factor 29 [(Populus tomentosa x P. bolleana) x P. tomentosa]	ACV92031.1	6e-81	TF_WRKY	1.45497	14.12	38.71	7.7273e-11	3.32379e-09
Unigene35865	WRKY transcription factor 5 [Dimocarpus longan]	AEO31523.2	1e-38	TF_WRKY	1.25587	22.88	54.64	4.77728e-12	2.41225e-10
Unigene49512	WRKY transcription factor 33 [(Populus tomentosa x P. bolleana) x P. tomentosa]	ACV92035.1	3e-37	TF_WRKY	2.62326	2.54	15.65	2.57254e-06	4.91478e-05
Unigene1224	Zinc finger (HIT type) family protein [Arabidopsis thaliana]	NP_182257.1	1e-108	TF_zinc finger	1.18123	13.56	30.75	8.05054e-07	1.71305e-05
Unigene14169	Zinc finger (C3HC4-type RING finger) family protein [Arabidopsis thaliana]	NP_850456.1	7e-19	TF_zinc finger	1.07993	12.99	27.46	1.46521e-05	0.000237905
Unigene15167	C2H2-type zinc finger protein, putative [Arabidopsis thaliana]	AAG51140.1	5e-90	TF_zinc finger	1.39575	9.6	25.26	3.71466e-07	8.46774e-06
Unigene1831	Cys2-His2 type zinc finger protein [Nicotiana tabacum]	BAE17114.1	1e-50	TF_zinc finger	1.87746	295.16	1084.5	6.25722e-13	3.72161e-11
Unigene22189	RING-H2 finger protein ATL1E [Medicago truncatula]	XP_003611349.1	3e-58	TF_zinc finger	1.07993	12.99	27.46	1.46521e-05	0.00023808
Unigene27153	Zinc finger protein [Medicago truncatula]	ABY48131.1	4e-18	TF_zinc finger	1.48208	6.78	18.94	4.2458e-06	7.80732e-05
Unigene27703	Zinc finger protein VAR3, chloroplastic-like [Vitis vinifera]	XP_002268494.2	0	TF_zinc finger	1.33401	9.04	22.79	3.1092e-06	5.89412e-05
Unigene29592	Zinc finger (DHHC type) family protein [Arabidopsis thaliana]	NP_566950.1	3e-06	TF_zinc finger	1.35829	25.7	65.89	0	0
Unigene3416	Zinc finger protein [Vitis vinifera]	XP_002265428.1	0	TF_zinc finger	1.38333	6.21	16.2	5.57448e-05	0.000785984
Unigene34315	Zinc finger (C3HC4-type RING finger) family protein [Arabidopsis thaliana]	NP_199572.1	2e-14	TF_zinc finger	1.25828	14.69	35.14	2.9032e-08	8.24479e-07
Unigene3477	Zinc finger (CCCH-type) family protein [Arabidopsis thaliana]	NP_179618.1	4e-09	TF_zinc finger	1.2023	8.47	19.49	7.1029e-05	0.000966888
Unigene3592	Zinc finger (C3HC4-type RING finger) family protein [Arabidopsis thaliana]	NP_187176.2	5e-44	TF_zinc finger	1.43219	7.63	20.59	2.90748e-06	5.5355e-05
Unigene47863	RING-H2 finger protein ATL5 ATL5 (ATL5); protein binding / zinc ion binding [Arabidopsis thaliana]	NP_191828.1	3e-27	TF_zinc finger	1.80065	3.39	11.81	3.33924e-05	0.000501591
Unigene51130	PHD finger protein ALFIN-LIKE PHD4 [Glycine max]	ABI97243.1	7e-41	TF_zinc finger	2.41939	6.21	33.22	6.50384e-10	2.42832e-08
Unigene52271	Zinc finger CCCH domain-containing protein 14-like isoform 1 [Vitis vinifera]	XP_002279071.1	4e-86	TF_zinc finger	1.19673	11.02	25.26	6.32858e-06	0.000111272
Unigene5245	Zinc finger (C3HC4-type RING finger) family protein [Arabidopsis thaliana]	NP_197683.1	7e-91	TF_zinc finger	2.60905	1.98	12.08	8.51694e-06	0.000145573
Unigene52827	Zinc finger family protein [Arabidopsis lyrata subsp. lyrata]	XP_002873563.1	2e-11	TF_zinc finger	1.23897	7.91	18.67	6.85436e-05	0.00093943
Unigene53749	Zinc finger (DHHC type) family protein [Arabidopsis thaliana]	NP_190445.2	2e-21	TF_zinc finger	1.96539	15.82	61.78	1.22125e-14	1.27113e-12
Unigene53933	Zinc finger (CCCH type) helicase family protein [Arabidopsis thaliana]	NP_182290.1	0	TF_zinc finger	2.08336	3.11	13.18	2.0539e-06	4.03574e-05
Unigene54108	Zinc finger (C2H2 type) family protein [Arabidopsis thaliana]	NP_191783.1	1e-16	TF_zinc finger	1.46905	7.34	20.32	2.24254e-06	4.35598e-05
Unigene54535	Zinc finger protein-like [Oryza sativa Japonica Group]	BAB89518.1	1e-18	TF_zinc finger	1.14558	13.28	29.38	2.52706e-06	4.84888e-05
Unigene55191	DWNN domain, a CCHC-type zinc finger [Arabidopsis thaliana]	NP_001078725.1	2e-26	TF_zinc finger	1.36901	20.62	53.26	1.69198e-13	1.22011e-11
Unigene56774	Zinc finger (C3HC4-type RING finger) family protein [Arabidopsis thaliana]	NP_175727.2	1e-115	TF_zinc finger	1.11832	13.28	28.83	4.82392e-06	8.74648e-05
Down-regulated
Unigene3468	Basic helix-loop-helix protein [Medicago truncatula]	XP_003589130.1	2e-107	TF_bHLH	-1.17856	37.28	16.47	5.37204e-08	1.46165e-06
Unigene20287	Transcription factor bHLH135-like, partial [Cucumis sativus]	XP_004151201.1	8e-36	TF_bHLH	-2.33805	81.91	16.2	1.98323e-39	3.70865e-37
Unigene56696	E2F transcription factor-like E2FE-like [Vitis vinifera]	XP_002280411.1	3e-147	TF_E2F	-2.73906	18.36	2.75	1.32212e-11	6.32838e-10
Unigene50185	General transcription factor 3C polypeptide 3-like [Glycine max]	XP_003540640.1	0	TF_GTF	-1.05341	31.92	15.38	4.31648e-06	7.93068e-05
Unigene41911	MYB family transcription factor [Castanea mollissima]	ACY66803.1	3e-42	TF_MYB	-1.72262	48.02	14.55	2.04288e-16	2.43666e-14
Unigene43490	MYB family transcription factor [Arabidopsis thaliana]	NP_566744.1	1e-108	TF_MYB	-2.20151	24.01	5.22	8.7545e-12	4.31198e-10
Unigene9412	Zinc finger (C3HC4-type RING finger) family protein [Arabidopsis thaliana]	NP_565085.1	5e-72	TF_zinc finger	-1.31438	40.96	16.47	5.29528e-10	1.99736e-08
Unigene28293	Zinc finger homeodomain protein 1 [Zea mays]	NP_001147103.1	1e-10	TF_zinc finger	-1.32589	92.93	37.07	3.8891e-21	5.68324e-19
Unigene415	Zinc finger-homeodomain protein 2 [Saruma henryi]	ABY61024.1	9e-34	TF_zinc finger	-1.45203	33.05	12.08	1.80146e-09	6.26002e-08
Unigene53377	Zinc finger, RING-type; Thioredoxin-related [Medicago truncatula]	ABD33128.1	1e-33	TF_zinc finger	-2.2389	15.53	3.29	3.28272e-08	9.14602e-07
Blue highlighted genes were selected for RT-qPCR

## Sheet: Transport
Gene ID	Blast Nr			Description	Log2 ratio (shading/non-shading)	Normalized expression (reads per million)		P-Value	FDR
	Annotation	Accession	E-Value			Non-shading	Shading
Up-regulated
Unigene108	Calcineurin B-like protein 4-1 [Populus trichocarpa]	ABO43663.1	2e-77	calcium binding	2.16851	2.26	10.16	1.88541e-05	0.000299953
Unigene30577	PSAN; calmodulin binding [Arabidopsis thaliana]	NP_001032133.2	6e-27	calcium binding	1.16081	14.12	31.57	8.21114e-07	1.74051e-05
Unigene46449	Calmodulin-binding protein [Arabidopsis thaliana]	NP_201227.3	1e-26	calcium binding	1.26861	13.56	32.67	7.39952e-08	1.93457e-06
Unigene51762	Calcineurin B-like protein 06 [Vitis vinifera]	ACQ83560.1	3e-25	calcium binding	1.29876	9.04	22.24	6.4092e-06	0.000112332
Unigene12264	Fimbrin-like protein AtFim2 [Arabidopsis thaliana]	AAC49919.1	1e-11	membrane_cytoskeleton	1.33818	7.06	17.85	3.65058e-05	0.000543914
Unigene41242	Vacuolar protein sorting 29 [Zea mays]	ACG43769.1	2e-45	membrane_transport, vacuolar-mediated	1.09835	19.49	41.73	5.69688e-08	1.53302e-06
Unigene19613	SNAP25a [Arabidopsis thaliana]	AAM62553.1	4e-07	membrane_transport, vesicle-mediated	1.15246	28.53	63.42	3.31558e-12	1.71339e-10
Unigene29553	Syntaxin of plants 61; SNAP receptor [Arabidopsis thaliana]	NP_001031102.2	1e-09	membrane_transport, vesicle-mediated	2.39291	16.1	84.56	5.15144e-14	4.69718e-12
Unigene54161	Vesicle transport v-SNARE 11-like [Solanum tuberosum]	ABB29948.1	3e-93	membrane_transport, vesicle-mediated	3.14954	1.98	17.57	8.39748e-06	0.000143866
Unigene55323	Epsin N-terminal homology (ENTH) domain-containing protein / clathrin assembly protein-related [Arabidopsis thaliana]	NP_196732.2	4e-65	membrane_transport, vesicle-mediated	2.25664	3.39	16.2	4.21622e-07	9.50308e-06
Unigene31408	Tubulin-like protein [Arabidopsis thaliana]	CAB16779.1	0	microtubule	1.09377	27.4	58.48	1.46285e-10	6.04479e-09
Unigene49580	Microtubule-associated protein [Nicotiana benthamiana]	ABB97536.1	2e-07	microtubule	2.19931	19.49	89.51	0	0
Unigene27583	Amino acid transporter [Populus trichocarpa]	XP_002316182.1	1e-104	transport_AA	1.4304	8.76	23.61	5.5049e-07	1.21108e-05
Unigene29966	Amino acid permease [Populus trichocarpa]	XP_002330585.1	1e-58	transport_AA	1.28378	31.35	76.33	0	0
Unigene49972	Amino acid permease 6 [Arabidopsis thaliana]	NP_199774.1	1e-16	transport_AA	1.6255	76.26	235.3	4.52304e-13	2.80352e-11
Unigene29904	Sulfate/bicarbonate/oxalate exchanger and transporter sat-1 [Populus trichocarpa]	XP_002300821.1	1e-163	transport_anion	1.54412	20.9	60.95	8.21566e-15	8.80033e-13
Unigene4556	Sulfate/bicarbonate/oxalate exchanger and transporter sat-1 [Populus trichocarpa]	XP_002331142.1	8e-38	transport_anion	1.9577	4.24	16.47	2.49834e-07	5.90872e-06
Unigene31227	Cyclic nucleotide gated channel 1 [Arabidopsis thaliana]	NP_200125.1	1e-48	transport_cation	1.22288	8.47	19.77	5.03718e-05	0.000718955
Unigene34417	Cyclic nucleotide-gated ion channel, putative [Ricinus communis]	XP_002513573.1	3e-06	transport_cation	1.72253	13.56	44.75	1.11688e-13	8.89717e-12
Unigene38381	Potassium:hydrogen antiporter/ sodium:hydrogen antiporter [Arabidopsis thaliana]	NP_566638.1	1e-21	transport_cation/proton	1.18573	14.12	32.12	4.23882e-07	9.54427e-06
Unigene52324	Cl-channel clc-7 [Populus trichocarpa]	XP_002331119.1	1e-47	transport_chloride	1.57651	29.09	86.76	0	0
Unigene51373	Proline transporter [Populus trichocarpa]	XP_002316242.1	5e-53	transport_lipid	1.51806	5.37	15.38	2.55622e-05	0.000395551
Unigene18814	Nucleobase-ascorbate transporter 2-like [Vitis vinifera]	XP_002265912.2	0	transport_Nucleoside	2.27904	1.98	9.61	2.19418e-05	0.000344114
Unigene26526	Nucleobase ascorbate transporter [Populus trichocarpa]	XP_002305737.1	0	transport_Nucleoside	2.27904	1.98	9.61	2.19418e-05	0.000344358
Unigene53219	Nuclear transport factor 2 (NTF2) family protein [Arabidopsis thaliana]	NP_177304.1	3e-58	transport_Nucleoside	1.26977	21.18	51.07	1.57931e-11	7.46234e-10
Unigene56478	Equilibrative nucleoside transporter 1 [Arabidopsis thaliana]	AAC18807.1	1e-172	transport_Nucleoside	1.39645	52.25	137.55	0	0
Unigene28218	Oligopeptide transporter OPT family [Populus trichocarpa]	XP_002299420.1	2e-43	transport_oligopeptide	1.54466	8.47	24.71	5.93114e-08	1.58638e-06
Unigene56472	Potassium ion transmembrane transporter [Arabidopsis thaliana]	NP_186854.1	0	transport_potassium	1.20988	16.38	37.89	2.34484e-08	6.75473e-07
Unigene48402	Transport protein Sec61 subunit gamma-like [Cucumis sativus]	XP_004138257.1	7e-26	transport_protein	2.31395	5.08	25.26	8.79932e-09	2.69301e-07
Unigene48735	GTP-binding protein SAR1A [Zea mays]	ACG26652.1	2e-21	transport_protein	1.63714	7.06	21.96	9.92798e-08	2.54142e-06
Unigene26214	Bile acid:Na+ symporter family protein [Populus trichocarpa]	XP_002331304.1	1e-119	transport_sodium	1.2985	14.4	35.42	1.17379e-08	3.52394e-07
Unigene268	Bile acid:Na+ symporter family protein [Populus trichocarpa]	XP_002331111.1	9e-23	transport_sodium	1.74528	13.84	46.4	3.9524e-14	3.7919e-12
Unigene30415	Sugar transporter ERD6-like 16 [Arabidopsis thaliana]	Q8LBI9.2	0	transport_sugar	1.6596	5.65	17.85	1.28611e-06	2.65475e-05
Unigene518	Hexose transporter HT2 [Vitis vinifera]	AAT77693.2	3e-09	transport_sugar	1.86562	5.65	20.59	1.85844e-08	5.41008e-07
Unigene53382	Hexose transporter [Citrus sinensis]	ACE76848.1	1e-78	transport_sugar	1.11118	313.8	677.88	5.51736e-12	2.77959e-10
Unigene55850	Sugar transporter/spinster transmembrane protein [Populus trichocarpa]	XP_002313948.1	1e-101	transport_sugar	1.666	10.73	34.05	1.70566e-11	8.02496e-10
Unigene46907	Sulfate transporter 3.5 [Arabidopsis thaliana]	NP_568377.1	7e-40	transport_sulfate	1.9577	4.24	16.47	2.49834e-07	5.91506e-06
Unigene2421	Transporter-related [Arabidopsis thaliana]	NP_564433.1	1e-128	transport_unknown	1.67318	9.04	28.83	5.32412e-10	2.00481e-08
Unigene29685	Zinc induced facilitator-like 1 protein [Arabidopsis thaliana]	NP_568290.3	7e-94	transport_zinc	1.17113	89.25	200.98	3.61266e-13	2.31735e-11
Unigene16538	ABC transporter family protein [Populus trichocarpa]	XP_002310031.1	0	transporter_ABC	1.68596	11.86	38.16	7.47402e-13	4.28368e-11
Unigene24853	ABC1 family protein [Arabidopsis thaliana]	NP_194867.2	0	transporter_ABC	2.28048	4.52	21.96	3.2022e-08	8.97837e-07
Down-regulated
Unigene55458	Vacuolar protein sorting-associated protein 2.3 [Arabidopsis thaliana]	NP_563696.1	1e-93	membrane_transport, vacuolar-mediated	-1.66172	34.74	10.98	9.86994e-12	4.80773e-10
Unigene37850	Syntaxin of plants 71; protein transporter [Arabidopsis thaliana]	NP_566354.1	6e-32	membrane_transport, vesicle-mediated	-9.06878	5.37	0.01	1.4337e-06	2.92926e-05
Unigene26729	Microtubule-associated protein SPIRAL2-like [Vitis vinifera]	XP_002266058.1	0	microtubule	-1.44245	20.9	7.69	2.01736e-06	3.98167e-05
Unigene31223	Aromatic and neutral amino acid transporter [Populus trichocarpa]	XP_002312799.1	4e-10	transport_AA	-1.09088	32.76	15.38	1.65058e-06	3.31107e-05
Unigene11255	Amino acid permease [Populus trichocarpa]	XP_002307053.1	1e-166	transport_AA	-2.73828	7.34	1.1	2.4329e-05	0.000377793
Unigene4946	Symbiotic ammonium transporter [Glycine max]	AAC32828.1	2e-65	transport_ammonia	-2.5295	7.91	1.37	2.72088e-05	0.000418098
Unigene30308	Copper transporter [Populus trichocarpa]	XP_002313412.1	3e-36	transport_copper	-2.80886	9.6	1.37	8.9638e-07	1.88736e-05
Unigene56653	Nucleobase ascorbate transporter [Populus trichocarpa]	XP_002320684.1	0	transport_Nucleoside	-2.95635	23.44	3.02	1.58412e-15	1.80181e-13
Unigene28931	Oligopeptide transporter OPT family [Populus trichocarpa]	XP_002306519.1	5e-19	transport_oligopeptide	-1.21091	53.38	23.06	2.82832e-11	1.2975e-09
Unigene57042	Protein transport protein-related [Arabidopsis thaliana]	NP_200041.1	0	transport_protein	-1.27408	62.42	25.81	6.7172e-14	5.92887e-12
Unigene44775	GTP-binding protein SAR1A [Zea mays]	NP_001149615.1	1e-54	transport_protein	-1.33643	61.01	24.16	1.51544e-14	1.5626e-12
Unigene44352	MATE transporter [Medicago truncatula]	ACX37118.1	8e-17	transport_sodium	-1.06471	120.61	57.66	1.69919e-19	2.38818e-17
Unigene50572	Transmembrane 9 superfamily protein member 1 precursor [Zea mays]	NP_001148367.1	6e-30	transport_unknown	-2.72799	321.99	48.6	8.4288e-179	2.11352e-176
Unigene50376	White-brown-complex ABC transporter family [Populus trichocarpa]	XP_002331414.1	2e-26	transporter_ABC	-1.06358	54.51	26.08	1.36546e-09	4.8441e-08

[truncated: 4 more sheets: Metabolism, Development, DNA-RNA, Unknown]
