# Supplementary material for: De novo assembly and characterization of fruit transcriptome in Litchi chinensis Sonn and analysis of differentially regulated genes in fruit in response to shading
Source: BMC Genomics. 2013 Aug 14;14:552. doi: 10.1186/1471-2164-14-552 (PMC3751308; doi:10.1186/1471-2164-14-552)
Supplement: Additional file 8 — Gene-specific primers of 14 randomly selected genes used in qRT-PCR analysis. This table lists all of the primers used in qRT-PCR analysis. Sequence length, annotation of the top BLAST hits in the NCBI non-redundant (NR) database and the homologous genes (with corresponding E-values ) are shown. FDR: false discovery rate. [file 1471-2164-14-552-S8.xls]

## Sheet: Sheet1
The primers used in RT-qPCR analysis
Gene ID	Gene lenth	Gene name	Blast Nr	Log2 ratio (shading/non-shading)	P-value	FDR	Sense primers (5'-3')	Antisense primers (5'-3')	Amplicon length (bp)
Unigene20010	339	CHI	gi|223537224|gb|EEF38856.1|/1e-33/chitinase, putative [Ricinus communis]	+ 9.17	6.49862e-07	1.40725e-05	TCCACTGTTGTATCAGATTATTGC	GAAGGTCTCTTTGTACGTCTATGC	204
Unigene12225	217	UCE2	gi|224482645|gb|ACN50179.1|/6e-07/ubiquitin carrier-like protein [Annona cherimola]	+ 8.87	9.82868e-06	0.000165683	TGAGTATGGTTGGATAAGCCGTT	CCAGCACACACAGACAAGCAAAT	151
Unigene42135	291	TNL1	gi|53748517|emb|CAH59451.1|/2e-10/thioredoxin 2 [Plantago major]	+ 8.78	1.93827e-05	0.000307254	TCCAACGAAAGGTTTAGATGAATC	GCAAATCCTCCACTCTCTCTTCC	110
Unigene30064	1009	AS	gi|192910930|gb|ACF06573.1|/1e-144/asparagine synthetase [Elaeis guineensis]	+ 8.78	1.93827e-05	0.000306814	GAGGAGCATCCATACCTACCAAAG	TGAGACCATCAATCCAACTGTAGC	114
Unigene25126	547	MSL	gi|30686497|ref|NP_849691.1|/2e-22/jacalin lectin family protein [Arabidopsis thaliana]	+ 8.69	3.82236e-05	0.000565689	CACATGGACCTTATGGTAAGACG	GCACCATACAAGGAGACCTGAAC	167
Unigene33501	213	GH3	gi|224115146|ref|XP_002316954.1|/1e-26/GH3 family protein [Populus trichocarpa]	+ 1.96	8.83124e-09	2.69903e-07	GCATCAATAAACCAGTACAAAACA	TCTAGCCAGTCCATTGCTTGTGA	164
Unigene30311	1399	LL-DAP-AT	gi|18418270|ref|NP_567934.1|/1e-170/AGD2 (ABERRANT GROWTH AND DEATH 2); L,L-diaminopimelate aminotransferase/ transaminase [Arabidopsis thaliana]	+ 1.84	4.08562e-14	3.90274e-12	GCAGATACATTTAATTCACTCGG	GCACTAACCCTGATAAAACCTTC	185
Unigene37280	242	SAMDC	gi|21239731|gb|AAM44307.1|AF512545_1/5e-30/S-adenosylmethionine decarboxylase [x Citrofortunella mitis]	+ 1.39	0	0	TGTTACACCCGAAGATGGTTTCAG	TTTGAAGCAAGCAAGAACCCTCTC	109
Unigene14822	467	FFU	gi|47078691|gb|AAT09980.1|/8e-39/cell wall apoplastic invertase [Vitis vinifera]	+ 1.33	1.93179e-13	1.36188e-11	CAACATCAAAAGTCTCAGGGCTTG	GATAATCCTCCCAAAGAACCCATC	220
Unigene40795	275	GLU	gi|225445059|ref|XP_002283473.1|/3e-22/PREDICTED: similar to beta-1,3-glucanase [Vitis vinifera]	- 9.14	7.0669e-07	1.52135e-05	GCATACAAAGACAACCATAACAC	GATTCTGAAACTGTGATTTTGATG	185
Unigene51927	547	ACL	gi|15219818|ref|NP_176280.1|/1e-90/ACLA-2; ATP citrate synthase [Arabidopsis thaliana]	-8.63	4.9272e-05	0.000707375	TCTGGATTTACCTCAAGTTGCTAC	CGATGAAAGTTGTTATGGGTCC	95
Unigene20123	883	POD1	gi|205326623|gb|ACI03401.1|/1e-63/peroxidase 1 [Litchi chinensis]	- 4.27	1.23728e-27	2.11642e-25	TCTGGAAATGACAATGTCCTGG	CAACAGAACCACCCTTGAAGAG	196
Unigene15578	1061	PMEI	gi|190897628|gb|ACE97327.1|/4e-53/pectinesterase inhibitor [Populus tremula]	- 1.83	1.35727e-17	1.7114e-15	ATGTGAAGAAGTTGACGAGCAATG	CAAACCAAACGCAAAAACAGAACC	135
Unigene41911	288	MYB	gi|262410511|gb|ACY66803.1|/3e-42/myb family transcription factor [Castanea mollissima]	-1.72	2.04288e-16	2.43666e-14	CATCGCCATCTATAACCCTGAGTC	CAGCAGTCCATCAACTCTGACATC	181
Unigene19484	446	EF-1α	gi|158562934|gb|ABW74226.1|/5e-65/translation elongation factor 1-alpha [Saccharomycopsis selenospora]	-0.63	0.66105	0.79831	CGTGGATTCGTCGCATCTAAC	CCGCCTGTCAATCTTGGTCAT	183
