# Supplementary material for: De novo assembly and characterization of fruit transcriptome in Litchi chinensis Sonn and analysis of differentially regulated genes in fruit in response to shading
Source: BMC Genomics. 2013 Aug 14;14:552. doi: 10.1186/1471-2164-14-552 (PMC3751308; doi:10.1186/1471-2164-14-552)
Supplement: Additional file 9 — Assembled sequences in the litchi transcriptome that are annotated in the NCBI non-redundant (NR) database. [file 1471-2164-14-552-S9.xls]

Query_id	Query_length	Query_start	Query_end	Subject_id	Subject_length	Subject_start	Subject_end	Identity	Positive	Gap	Align_length	Score	E_value	Query_annotation	Subject_annotation
Unigene15697_LITlvbTARAAPE	1111	2	610	gi|255564246|ref|XP_002523120.1|	887	652	852	0.72	0.85	0	203	303	5e-81	--	guanosine-3',5'-bis(diphosphate) 3'-pyrophosphohydrolase, putative [Ricinus communis] >gi|223537682|gb|EEF39305.1| guanosine-3',5'-bis(diphosphate) 3'-pyrophosphohydrolase, putative [Ricinus communis]
Unigene15698_LITlvbTARAAPE	923	2	778	gi|225444961|ref|XP_002282498.1|	297	51	296	0.44	0.54	0.01	264	147	2e-34	--	PREDICTED: hypothetical protein [Vitis vinifera] >gi|270240701|emb|CBI27930.1| unnamed protein product [Vitis vinifera]
Unigene15700_LITlvbTARAAPE	939	846	136	gi|255538984|ref|XP_002510557.1|	985	5	242	0.65	0.82	0	238	324	1e-99	--	Receptor protein kinase CLAVATA1 precursor, putative [Ricinus communis] >gi|223551258|gb|EEF52744.1| Receptor protein kinase CLAVATA1 precursor, putative [Ricinus communis]
Unigene15702_LITlvbTARAAPE	570	104	523	gi|22331222|ref|NP_188715.2|	355	13	105	0.42	0.52	0	140	92.4	5e-18	--	oxidoreductase family protein [Arabidopsis thaliana] >gi|20260136|gb|AAM12966.1| unknown protein [Arabidopsis thaliana] >gi|23197742|gb|AAN15398.1| unknown protein [Arabidopsis thaliana]
Unigene15704_LITlvbTARAAPE	358	356	3	gi|255537487|ref|XP_002509810.1|	320	129	246	0.8	0.93	0	118	214	5e-55	--	gibberellin 20-oxidase, putative [Ricinus communis] >gi|223549709|gb|EEF51197.1| gibberellin 20-oxidase, putative [Ricinus communis]
Unigene15709_LITlvbTARAAPE	1091	163	1089	gi|224112513|ref|XP_002316217.1|	363	1	308	0.76	0.85	0	309	486	1e-136	--	predicted protein [Populus trichocarpa] >gi|222865257|gb|EEF02388.1| predicted protein [Populus trichocarpa]
Unigene15710_LITlvbTARAAPE	528	248	3	gi|225439647|ref|XP_002266624.1|	575	288	370	0.71	0.87	0.01	83	126	7e-47	--	PREDICTED: hypothetical protein [Vitis vinifera]
Unigene15713_LITlvbTARAAPE	1646	1363	149	gi|225461989|ref|XP_002267477.1|	545	86	539	0.52	0.67	0.1	454	411	1e-141	--	PREDICTED: hypothetical protein [Vitis vinifera] >gi|270257738|emb|CBI39780.1| unnamed protein product [Vitis vinifera]
Unigene15714_LITlvbTARAAPE	2098	127	1869	gi|255561761|ref|XP_002521890.1|	585	1	583	0.79	0.88	0	583	960	0.0	--	peptide transporter, putative [Ricinus communis] >gi|223538928|gb|EEF40526.1| peptide transporter, putative [Ricinus communis]
Unigene15719_LITlvbTARAAPE	2797	128	2290	gi|225464805|ref|XP_002268635.1|	738	2	730	0.78	0.87	0.01	729	1155	0.0	--	PREDICTED: hypothetical protein isoform 1 [Vitis vinifera]
Unigene15720_LITlvbTARAAPE	405	2	403	gi|270227193|emb|CBI15926.1|	661	84	217	0.49	0.59	0	135	113	1e-24	--	unnamed protein product [Vitis vinifera]
Unigene15721_LITlvbTARAAPE	867	65	865	gi|270252587|emb|CBI19198.1|	344	1	269	0.74	0.85	0.01	271	401	1e-111	--	unnamed protein product [Vitis vinifera]
Unigene15724_LITlvbTARAAPE	728	656	42	gi|255551380|ref|XP_002516736.1|	219	1	219	0.42	0.54	0.09	226	146	4e-34	--	zinc finger protein, putative [Ricinus communis] >gi|223544109|gb|EEF45634.1| zinc finger protein, putative [Ricinus communis]
Unigene15725_LITlvbTARAAPE	410	2	409	gi|225465528|ref|XP_002273263.1|	541	143	279	0.75	0.83	0	137	196	9e-50	--	PREDICTED: hypothetical protein [Vitis vinifera] >gi|270259808|emb|CBI38940.1| unnamed protein product [Vitis vinifera]
Unigene15728_LITlvbTARAAPE	556	427	44	gi|224118478|ref|XP_002331492.1|	130	1	127	0.39	0.6	0.01	130	92.8	3e-18	--	predicted protein [Populus trichocarpa] >gi|222873570|gb|EEF10701.1| predicted protein [Populus trichocarpa]
Unigene15729_LITlvbTARAAPE	262	232	2	gi|15222633|ref|NP_176598.1|	182	7	80	0.53	0.64	0	77	79.7	2e-14	--	disease resistance-responsive family protein / dirigent family protein [Arabidopsis thaliana] >gi|6692115|gb|AAF24580.1|AC007764_22 F22C12.8 [Arabidopsis thaliana] >gi|34365595|gb|AAQ65109.1| At1g64160 [Arabidopsis thaliana] >gi|51968652|dbj|BAD43018.1| putative dirigent protein [Arabidopsis thaliana] >gi|51971673|dbj|BAD44501.1| putative dirigent protein [Arabidopsis thaliana]
Unigene15730_LITlvbTARAAPE	395	280	393	gi|50312723|ref|XP_453846.1|	119	73	110	0.84	0.92	0	38	67.4	4e-16	--	unnamed protein product [Kluyveromyces lactis]
Unigene15731_LITlvbTARAAPE	2622	2252	375	gi|225433795|ref|XP_002273517.1|	635	1	635	0.67	0.8	0.01	637	818	0.0	--	PREDICTED: hypothetical protein [Vitis vinifera]
Unigene15732_LITlvbTARAAPE	692	545	366	gi|108707241|gb|ABF95036.1|	666	504	563	0.93	0.96	0	60	121	1e-50	--	Phosphoenolpyruvate carboxykinase, putative, expressed [Oryza sativa (japonica cultivar-group)]
Unigene15737_LITlvbTARAAPE	988	638	12	gi|224132258|ref|XP_002328224.1|	880	334	543	0.57	0.77	0	210	252	1e-105	--	cc-nbs-lrr resistance protein [Populus trichocarpa] >gi|222837739|gb|EEE76104.1| cc-nbs-lrr resistance protein [Populus trichocarpa]
Unigene15739_LITlvbTARAAPE	316	1	315	gi|255545022|ref|XP_002513572.1|	618	280	385	0.69	0.83	0	106	148	4e-35	--	pyruvate kinase, putative [Ricinus communis] >gi|223547480|gb|EEF48975.1| pyruvate kinase, putative [Ricinus communis]
Unigene15740_LITlvbTARAAPE	756	454	756	gi|182382498|gb|ACB87531.1|	761	126	225	0.56	0.7	0	101	127	7e-66	--	beta-amyrin synthase [Artemisia annua]
Unigene15741_LITlvbTARAAPE	1063	955	500	gi|255538892|ref|XP_002510511.1|	151	1	151	0.78	0.88	0	153	248	2e-64	--	Auxin-induced protein 6B, putative [Ricinus communis] >gi|223551212|gb|EEF52698.1| Auxin-induced protein 6B, putative [Ricinus communis]
Unigene15742_LITlvbTARAAPE	358	314	3	gi|255574486|ref|XP_002528155.1|	485	1	108	0.54	0.76	0.03	108	125	3e-28	--	UDP-glucosyltransferase, putative [Ricinus communis] >gi|223532453|gb|EEF34246.1| UDP-glucosyltransferase, putative [Ricinus communis]
Unigene15744_LITlvbTARAAPE	1225	102	1223	gi|3915023|sp|O22060.1|SPS1_CITUN	1057	61	434	0.92	0.97	0	374	710	0.0	--	RecName: Full=Sucrose-phosphate synthase 1; AltName: Full=UDP-glucose-fructose-phosphate glucosyltransferase 1 >gi|2588888|dbj|BAA23213.1| sucrose-phosphate synthase [Citrus unshiu]
Unigene15745_LITlvbTARAAPE	246	3	245	gi|270239955|emb|CBI27188.1|	1855	522	602	0.65	0.81	0	81	109	1e-23	--	unnamed protein product [Vitis vinifera]
Unigene15749_LITlvbTARAAPE	287	84	287	gi|110742887|dbj|BAE99341.1|	338	25	95	0.59	0.67	0.04	71	85.1	4e-16	--	hypothetical protein [Arabidopsis thaliana]
Unigene15750_LITlvbTARAAPE	445	110	247	gi|50307719|ref|XP_453852.1|	114	68	113	0.65	0.78	0	46	63.9	9e-10	--	unnamed protein product [Kluyveromyces lactis]
Unigene15751_LITlvbTARAAPE	249	5	124	gi|4388720|gb|AAD19758.1|	587	234	273	0.5	0.72	0	40	45.8	2e-09	--	putative Ty3-gypsy-like retroelement pol polyprotein [Arabidopsis thaliana]
Unigene15752_LITlvbTARAAPE	242	1	240	gi|110736490|dbj|BAF00213.1|	351	127	213	0.58	0.67	0.08	87	82.4	2e-15	--	polyubiquitin 4 UBQ4 [Arabidopsis thaliana]
Unigene15754_LITlvbTARAAPE	3347	3345	544	gi|225439827|ref|XP_002274246.1|	915	37	915	0.62	0.72	0.01	948	1086	0.0	--	PREDICTED: hypothetical protein [Vitis vinifera]
Unigene15756_LITlvbTARAAPE	739	165	737	gi|255537659|ref|XP_002509896.1|	696	2	197	0.61	0.7	0.05	203	219	4e-56	--	conserved hypothetical protein [Ricinus communis] >gi|223549795|gb|EEF51283.1| conserved hypothetical protein [Ricinus communis]
Unigene15757_LITlvbTARAAPE	1166	613	176	gi|225439354|ref|XP_002270752.1|	151	1	151	0.65	0.78	0.03	152	196	1e-48	--	PREDICTED: hypothetical protein [Vitis vinifera]
Unigene15758_LITlvbTARAAPE	879	3	506	gi|255585445|ref|XP_002533416.1|	405	121	289	0.76	0.85	0	169	266	1e-109	--	conserved hypothetical protein [Ricinus communis] >gi|223526729|gb|EEF28959.1| conserved hypothetical protein [Ricinus communis]
Unigene15759_LITlvbTARAAPE	348	146	346	gi|255558236|ref|XP_002520145.1|	327	164	230	0.4	0.65	0	67	55.8	5e-10	--	pentatricopeptide repeat-containing protein, putative [Ricinus communis] >gi|223540637|gb|EEF42200.1| pentatricopeptide repeat-containing protein, putative [Ricinus communis]
Unigene15760_LITlvbTARAAPE	2033	141	1760	gi|255568520|ref|XP_002525234.1|	520	7	520	0.72	0.78	0.02	553	760	0.0	--	conserved hypothetical protein [Ricinus communis] >gi|223535531|gb|EEF37200.1| conserved hypothetical protein [Ricinus communis]
Unigene15761_LITlvbTARAAPE	245	8	241	gi|147833243|emb|CAN73050.1|	577	282	359	0.46	0.66	0	78	69.7	2e-11	--	hypothetical protein [Vitis vinifera]
Unigene15762_LITlvbTARAAPE	292	284	108	gi|255576021|ref|XP_002528906.1|	449	128	188	0.55	0.75	0.03	61	64.7	5e-10	--	conserved hypothetical protein [Ricinus communis] >gi|223531660|gb|EEF33486.1| conserved hypothetical protein [Ricinus communis]
Unigene15763_LITlvbTARAAPE	2133	2086	347	gi|225467831|ref|XP_002271677.1|	590	1	588	0.77	0.86	0.01	588	940	0.0	--	PREDICTED: hypothetical protein [Vitis vinifera]
Unigene15766_LITlvbTARAAPE	1018	734	249	gi|225429556|ref|XP_002279783.1|	268	26	179	0.66	0.74	0.01	164	212	2e-60	--	PREDICTED: hypothetical protein [Vitis vinifera]
Unigene15767_LITlvbTARAAPE	1803	165	1802	gi|255539907|ref|XP_002511018.1|	601	1	538	0.71	0.8	0	548	773	0.0	--	polycomb protein embryonic flower, putative [Ricinus communis] >gi|223550133|gb|EEF51620.1| polycomb protein embryonic flower, putative [Ricinus communis]
Unigene15768_LITlvbTARAAPE	529	296	529	gi|224136324|ref|XP_002322301.1|	724	70	147	0.83	0.89	0	78	133	1e-48	--	predicted protein [Populus trichocarpa] >gi|222869297|gb|EEF06428.1| predicted protein [Populus trichocarpa]
Unigene15770_LITlvbTARAAPE	328	3	326	gi|225423549|ref|XP_002274857.1|	875	524	631	0.68	0.84	0	108	164	4e-40	--	PREDICTED: hypothetical protein [Vitis vinifera]
Unigene15771_LITlvbTARAAPE	1022	449	258	gi|15227200|ref|NP_179828.1|	329	206	267	0.57	0.68	0	64	68.6	2e-10	--	peroxidase 17 (PER17) (P17) [Arabidopsis thaliana] >gi|25453217|sp|Q9SJZ2.1|PER17_ARATH RecName: Full=Peroxidase 17; Short=Atperox P17; AltName: Full=ATP25a; Flags: Precursor >gi|4544449|gb|AAD22357.1| putative peroxidase [Arabidopsis thaliana] >gi|28393257|gb|AAO42057.1| putative peroxidase [Arabidopsis thaliana] >gi|28827478|gb|AAO50583.1| putative peroxidase [Arabidopsis thaliana]
Unigene15772_LITlvbTARAAPE	391	227	6	gi|222424956|dbj|BAH20429.1|	241	36	109	0.37	0.56	0	74	53.5	1e-06	--	AT3G06240 [Arabidopsis thaliana]
Unigene15774_LITlvbTARAAPE	450	116	448	gi|255568621|ref|XP_002525284.1|	539	36	146	0.63	0.78	0	111	150	6e-39	--	conserved hypothetical protein [Ricinus communis] >gi|223535442|gb|EEF37112.1| conserved hypothetical protein [Ricinus communis]
Unigene15775_LITlvbTARAAPE	986	3	830	gi|255543997|ref|XP_002513061.1|	615	332	607	0.72	0.86	0	276	424	1e-117	--	Peptide transporter, putative [Ricinus communis] >gi|223548072|gb|EEF49564.1| Peptide transporter, putative [Ricinus communis]
Unigene15777_LITlvbTARAAPE	581	350	3	gi|255560667|ref|XP_002521347.1|	864	18	132	0.69	0.79	0	117	149	3e-35	--	conserved hypothetical protein [Ricinus communis] >gi|223539425|gb|EEF41015.1| conserved hypothetical protein [Ricinus communis]
Unigene15778_LITlvbTARAAPE	288	2	286	gi|255568675|ref|XP_002525309.1|	603	33	124	0.59	0.76	0.01	96	120	1e-26	--	receptor protein kinase, putative [Ricinus communis] >gi|223535368|gb|EEF37042.1| receptor protein kinase, putative [Ricinus communis]
Unigene15782_LITlvbTARAAPE	352	56	349	gi|255580405|ref|XP_002531029.1|	213	1	105	0.6	0.73	0.1	109	124	4e-28	--	U4/U6.U5 tri-snRNP-associated protein, putative [Ricinus communis] >gi|223529382|gb|EEF31346.1| U4/U6.U5 tri-snRNP-associated protein, putative [Ricinus communis]
Unigene15783_LITlvbTARAAPE	1023	1022	564	gi|224128147|ref|XP_002329093.1|	543	375	535	0.7	0.79	0.06	163	206	7e-52	--	predicted protein [Populus trichocarpa] >gi|222869762|gb|EEF06893.1| predicted protein [Populus trichocarpa]
Unigene15784_LITlvbTARAAPE	399	351	1	gi|225451052|ref|XP_002281278.1|	1667	524	640	0.5	0.66	0	117	117	7e-26	--	PREDICTED: hypothetical protein [Vitis vinifera]
Unigene15786_LITlvbTARAAPE	279	223	83	gi|217070636|gb|ACJ83678.1|	80	9	55	0.87	0.87	0	47	95.5	3e-19	--	unknown [Medicago truncatula]
Unigene15787_LITlvbTARAAPE	2200	1907	282	gi|225429524|ref|XP_002278933.1|	526	2	523	0.66	0.74	0.02	554	645	0.0	--	PREDICTED: hypothetical protein [Vitis vinifera]
Unigene15788_LITlvbTARAAPE	232	138	212	gi|225427967|ref|XP_002277572.1|	497	49	73	0.8	0.8	0	25	43.1	3e-07	--	PREDICTED: similar to FIO1 (FIONA1) [Vitis vinifera]
Unigene15790_LITlvbTARAAPE	307	291	181	gi|147815645|emb|CAN61757.1|	1306	1246	1282	0.51	0.7	0	37	52.8	2e-06	--	hypothetical protein [Vitis vinifera]
Unigene15791_LITlvbTARAAPE	406	284	24	gi|224153641|ref|XP_002337379.1|	493	386	480	0.41	0.6	0.08	95	72.4	9e-14	--	predicted protein [Populus trichocarpa] >gi|222838944|gb|EEE77295.1| predicted protein [Populus trichocarpa]
Unigene15795_LITlvbTARAAPE	327	6	320	gi|270255091|emb|CBI37477.1|	756	573	679	0.52	0.6	0.01	107	99.0	3e-20	--	unnamed protein product [Vitis vinifera]
Unigene15797_LITlvbTARAAPE	6829	455	5938	gi|270227804|emb|CBI16537.1|	1812	1	1803	0.74	0.83	0	1841	2721	0.0	--	unnamed protein product [Vitis vinifera]
Unigene15799_LITlvbTARAAPE	607	518	6	gi|224078958|ref|XP_002305695.1|	378	9	179	0.84	0.91	0	171	303	2e-81	--	predicted protein [Populus trichocarpa] >gi|222848659|gb|EEE86206.1| predicted protein [Populus trichocarpa]
Unigene15800_LITlvbTARAAPE	243	1	126	gi|255561305|ref|XP_002521663.1|	578	20	59	0.54	0.66	0	42	42.4	3e-06	--	pentatricopeptide repeat-containing protein, putative [Ricinus communis] >gi|223539054|gb|EEF40650.1| pentatricopeptide repeat-containing protein, putative [Ricinus communis]
Unigene15802_LITlvbTARAAPE	251	248	162	gi|77551961|gb|ABA94758.1|	932	547	575	0.65	0.86	0	29	46.2	1e-11	--	hAT family dimerisation domain containing protein [Oryza sativa (japonica cultivar-group)]
Unigene15803_LITlvbTARAAPE	501	278	129	gi|18423566|ref|NP_568802.1|	66	1	63	0.66	0.71	0.2	63	81.6	6e-15	--	unknown protein [Arabidopsis thaliana] >gi|10177250|dbj|BAB10718.1| unnamed protein product [Arabidopsis thaliana] >gi|18252941|gb|AAL62397.1| unknown protein [Arabidopsis thaliana] >gi|21592669|gb|AAM64618.1| unknown [Arabidopsis thaliana] >gi|23198026|gb|AAN15540.1| unknown protein [Arabidopsis thaliana]
Unigene15806_LITlvbTARAAPE	1173	135	845	gi|225440398|ref|XP_002268453.1|	255	19	255	0.49	0.63	0.01	240	214	2e-54	--	PREDICTED: hypothetical protein [Vitis vinifera] >gi|270243594|emb|CBI30534.1| unnamed protein product [Vitis vinifera]
Unigene15807_LITlvbTARAAPE	565	467	81	gi|255583196|ref|XP_002532363.1|	154	15	146	0.71	0.78	0.02	132	176	2e-43	--	Ethylene-responsive transcription factor, putative [Ricinus communis] >gi|223527919|gb|EEF30006.1| Ethylene-responsive transcription factor, putative [Ricinus communis]
Unigene15810_LITlvbTARAAPE	1725	152	1612	gi|225460931|ref|XP_002277895.1|	692	231	692	0.65	0.75	0.01	496	620	0.0	--	PREDICTED: hypothetical protein [Vitis vinifera] >gi|270239424|emb|CBI26658.1| unnamed protein product [Vitis vinifera]
Unigene15812_LITlvbTARAAPE	422	242	421	gi|224105953|ref|XP_002313991.1|	222	43	91	0.36	0.58	0	60	51.2	3e-08	--	predicted protein [Populus trichocarpa] >gi|222850399|gb|EEE87946.1| predicted protein [Populus trichocarpa]
Unigene15813_LITlvbTARAAPE	763	184	762	gi|255555783|ref|XP_002518927.1|	868	1	183	0.75	0.83	0.01	196	315	6e-85	--	hypothetical protein RCOM_1314010 [Ricinus communis] >gi|223541914|gb|EEF43460.1| hypothetical protein RCOM_1314010 [Ricinus communis]
Unigene15814_LITlvbTARAAPE	1059	1057	2	gi|224114201|ref|XP_002316694.1|	854	82	439	0.55	0.71	0.02	360	424	1e-117	--	predicted protein [Populus trichocarpa] >gi|222859759|gb|EEE97306.1| predicted protein [Populus trichocarpa]
Unigene15815_LITlvbTARAAPE	733	141	464	gi|255634861|gb|ACU17789.1|	222	115	222	0.69	0.84	0	108	155	1e-36	--	unknown [Glycine max]
Unigene15820_LITlvbTARAAPE	336	3	128	gi|3023693|sp|Q00251.1|EF1A_AURPU	459	387	428	0.95	1	0	42	87.8	9e-27	--	RecName: Full=Elongation factor 1-alpha; Short=EF-1-alpha >gi|643455|gb|AAA91636.1| translation elongation factor 1-alpha [Aureobasidium pullulans]
Unigene15821_LITlvbTARAAPE	2237	2185	254	gi|255540413|ref|XP_002511271.1|	650	8	650	0.74	0.85	0	647	954	0.0	--	o-linked n-acetylglucosamine transferase, ogt, putative [Ricinus communis] >gi|223550386|gb|EEF51873.1| o-linked n-acetylglucosamine transferase, ogt, putative [Ricinus communis]
Unigene15825_LITlvbTARAAPE	473	103	459	gi|224063557|ref|XP_002301203.1|	779	313	432	0.66	0.85	0	120	161	4e-39	--	nbs-lrr resistance protein [Populus trichocarpa] >gi|222842929|gb|EEE80476.1| nbs-lrr resistance protein [Populus trichocarpa]
Unigene15826_LITlvbTARAAPE	480	1	333	gi|255579696|ref|XP_002530687.1|	927	410	520	0.54	0.7	0	111	127	8e-39	--	phosphatidylinositol glycan, putative [Ricinus communis] >gi|223529743|gb|EEF31682.1| phosphatidylinositol glycan, putative [Ricinus communis]
Unigene15827_LITlvbTARAAPE	1217	863	342	gi|224113661|ref|XP_002316535.1|	400	227	400	0.82	0.92	0	174	286	1e-134	--	arogenate/prephenate dehydratase [Populus trichocarpa] >gi|222859600|gb|EEE97147.1| arogenate/prephenate dehydratase [Populus trichocarpa]
Unigene15830_LITlvbTARAAPE	347	324	124	gi|147859980|emb|CAN81051.1|	1070	74	144	0.52	0.69	0.05	71	67.4	8e-11	--	hypothetical protein [Vitis vinifera]
Unigene15833_LITlvbTARAAPE	1675	1675	1100	gi|255572789|ref|XP_002527327.1|	578	98	292	0.55	0.69	0.02	196	202	5e-97	--	F-box/LRR-repeat protein, putative [Ricinus communis] >gi|223533327|gb|EEF35079.1| F-box/LRR-repeat protein, putative [Ricinus communis]
Unigene15834_LITlvbTARAAPE	873	1	675	gi|224132284|ref|XP_002321301.1|	258	30	255	0.84	0.91	0	227	398	1e-110	--	predicted protein [Populus trichocarpa] >gi|222862074|gb|EEE99616.1| predicted protein [Populus trichocarpa]
Unigene15835_LITlvbTARAAPE	598	164	592	gi|225452103|ref|XP_002280944.1|	1624	442	585	0.43	0.6	0.03	148	113	2e-24	--	PREDICTED: hypothetical protein [Vitis vinifera]
Unigene15836_LITlvbTARAAPE	497	101	244	gi|255626799|gb|ACU13744.1|	108	25	72	0.91	1	0	48	95.5	4e-19	--	unknown [Glycine max]
Unigene15838_LITlvbTARAAPE	593	61	441	gi|224131202|ref|XP_002328480.1|	131	1	129	0.82	0.9	0.01	129	199	4e-50	--	predicted protein [Populus trichocarpa] >gi|222838195|gb|EEE76560.1| predicted protein [Populus trichocarpa]
Unigene15839_LITlvbTARAAPE	313	19	207	gi|225346545|gb|ACN86314.1|	338	241	299	0.55	0.68	0	63	77.8	6e-14	--	fatty acid desaturase [Portulaca oleracea]
Unigene15841_LITlvbTARAAPE	962	961	17	gi|224097892|ref|XP_002311089.1|	671	357	670	0.69	0.8	0	317	425	1e-118	--	predicted protein [Populus trichocarpa] >gi|222850909|gb|EEE88456.1| predicted protein [Populus trichocarpa]
Unigene15842_LITlvbTARAAPE	2040	599	1453	gi|255554158|ref|XP_002518119.1|	968	1	285	0.91	0.95	0	285	551	0.0	--	conserved hypothetical protein [Ricinus communis] >gi|223542715|gb|EEF44252.1| conserved hypothetical protein [Ricinus communis]
Unigene15843_LITlvbTARAAPE	1466	3	452	gi|255572140|ref|XP_002527010.1|	428	279	428	0.9	0.92	0	150	269	1e-70	--	protein phosphatase, putative [Ricinus communis] >gi|223533645|gb|EEF35382.1| protein phosphatase, putative [Ricinus communis]
Unigene15844_LITlvbTARAAPE	511	510	133	gi|255543659|ref|XP_002512892.1|	438	285	410	0.49	0.65	0	126	123	1e-27	--	receptor serine-threonine protein kinase, putative [Ricinus communis] >gi|223547903|gb|EEF49395.1| receptor serine-threonine protein kinase, putative [Ricinus communis]
Unigene15852_LITlvbTARAAPE	257	3	155	gi|147802190|emb|CAN77247.1|	1323	1147	1197	0.64	0.9	0	51	82.8	5e-23	--	hypothetical protein [Vitis vinifera]
Unigene15853_LITlvbTARAAPE	658	656	216	gi|225448534|ref|XP_002273466.1|	606	345	494	0.51	0.7	0.02	150	168	5e-54	--	PREDICTED: hypothetical protein [Vitis vinifera] >gi|270236166|emb|CBI25435.1| unnamed protein product [Vitis vinifera]
Unigene15858_LITlvbTARAAPE	485	411	1	gi|255555357|ref|XP_002518715.1|	1094	1	132	0.68	0.79	0	137	182	2e-45	--	leucine-rich repeat-containing protein, putative [Ricinus communis] >gi|223542096|gb|EEF43640.1| leucine-rich repeat-containing protein, putative [Ricinus communis]
Unigene15861_LITlvbTARAAPE	753	596	703	gi|270258680|emb|CBI40779.1|	653	449	484	0.97	0.97	0	36	80.9	3e-14	--	unnamed protein product [Vitis vinifera]
Unigene15862_LITlvbTARAAPE	440	3	440	gi|270240258|emb|CBI27489.1|	2562	61	204	0.54	0.72	0	146	168	3e-41	--	unnamed protein product [Vitis vinifera]
Unigene15872_LITlvbTARAAPE	490	106	216	gi|255536941|ref|XP_002509537.1|	413	150	186	0.81	0.91	0	37	75.5	4e-13	--	Triacylglycerol lipase 2 precursor, putative [Ricinus communis] >gi|62866924|gb|AAY17358.1| lipase [Ricinus communis] >gi|223549436|gb|EEF50924.1| Triacylglycerol lipase 2 precursor, putative [Ricinus communis]
Unigene15873_LITlvbTARAAPE	216	4	129	gi|255580558|ref|XP_002531103.1|	506	405	446	0.71	0.85	0	42	68.6	2e-13	--	cytochrome P450, putative [Ricinus communis] >gi|223529299|gb|EEF31268.1| cytochrome P450, putative [Ricinus communis]
Unigene15875_LITlvbTARAAPE	382	1	132	gi|224061647|ref|XP_002300584.1|	872	11	54	0.56	0.81	0	44	57.4	8e-08	--	predicted protein [Populus trichocarpa] >gi|222847842|gb|EEE85389.1| predicted protein [Populus trichocarpa]
Unigene15880_LITlvbTARAAPE	416	325	125	gi|15237391|ref|NP_199429.1|	395	24	91	0.57	0.72	0.01	68	72.4	3e-12	--	F-box family protein [Arabidopsis thaliana] >gi|75262767|sp|Q9FNK5.1|FB285_ARATH RecName: Full=F-box protein At5g46170 >gi|9757737|dbj|BAB08262.1| unnamed protein product [Arabidopsis thaliana] >gi|17979207|gb|AAL49842.1| unknown protein [Arabidopsis thaliana] >gi|23296883|gb|AAN13195.1| unknown protein [Arabidopsis thaliana]
Unigene15883_LITlvbTARAAPE	435	160	402	gi|147785726|emb|CAN68682.1|	1248	101	181	0.53	0.69	0	81	89.0	1e-28	--	hypothetical protein [Vitis vinifera]
Unigene15886_LITlvbTARAAPE	473	471	1	gi|147821418|emb|CAN76896.1|	1146	773	929	0.5	0.63	0	157	155	2e-37	--	hypothetical protein [Vitis vinifera]
Unigene15887_LITlvbTARAAPE	892	146	373	gi|57014011|ref|YP_173482.1|	103	22	99	0.76	0.82	0.05	80	117	3e-25	--	hypothetical protein NitaMp145 [Nicotiana tabacum] >gi|56806647|dbj|BAD83548.1| hypothetical protein [Nicotiana tabacum]
Unigene15888_LITlvbTARAAPE	295	192	97	gi|147806416|emb|CAN76550.1|	1162	336	367	0.59	0.75	0	32	43.1	1e-07	--	hypothetical protein [Vitis vinifera]
Unigene15894_LITlvbTARAAPE	249	247	71	gi|225455058|ref|XP_002263812.1|	542	400	458	0.86	0.89	0	59	103	7e-28	--	PREDICTED: similar to Os01g0104000 [Vitis vinifera]
Unigene15895_LITlvbTARAAPE	3002	2844	313	gi|225458105|ref|XP_002280739.1|	1102	237	1094	0.54	0.68	0.02	868	884	0.0	--	PREDICTED: hypothetical protein [Vitis vinifera]
Unigene15896_LITlvbTARAAPE	603	481	170	gi|255564976|ref|XP_002523481.1|	944	2	104	0.59	0.71	0	104	114	3e-36	--	TMV resistance protein N, putative [Ricinus communis] >gi|223537309|gb|EEF38940.1| TMV resistance protein N, putative [Ricinus communis]
Unigene15898_LITlvbTARAAPE	1259	1025	198	gi|225440552|ref|XP_002276211.1|	315	7	285	0.76	0.89	0.01	279	464	1e-129	--	PREDICTED: hypothetical protein [Vitis vinifera]
Unigene15899_LITlvbTARAAPE	702	285	641	gi|224099269|ref|XP_002311420.1|	415	297	415	0.78	0.91	0	119	200	1e-64	--	predicted protein [Populus trichocarpa] >gi|222851240|gb|EEE88787.1| predicted protein [Populus trichocarpa]
Unigene15902_LITlvbTARAAPE	544	542	327	gi|225456365|ref|XP_002280267.1|	1486	514	585	0.59	0.77	0	72	90.1	2e-17	--	PREDICTED: hypothetical protein [Vitis vinifera]
Unigene15903_LITlvbTARAAPE	2288	105	2129	gi|147866080|emb|CAN80959.1|	724	3	626	0.46	0.58	0.02	690	537	1e-151	--	hypothetical protein [Vitis vinifera]
Unigene15904_LITlvbTARAAPE	226	2	226	gi|225460297|ref|XP_002279512.1|	1456	659	738	0.47	0.6	0.06	80	59.7	2e-08	--	PREDICTED: hypothetical protein [Vitis vinifera]
Unigene15905_LITlvbTARAAPE	1546	1238	135	gi|224133650|ref|XP_002321627.1|	371	1	371	0.73	0.83	0.03	383	519	1e-146	--	predicted protein [Populus trichocarpa] >gi|222868623|gb|EEF05754.1| predicted protein [Populus trichocarpa]
Unigene15906_LITlvbTARAAPE	378	174	377	gi|20196899|gb|AAC02741.2|	474	318	385	0.88	0.97	0	68	130	1e-29	--	hypothetical protein [Arabidopsis thaliana]
Unigene15907_LITlvbTARAAPE	271	271	134	gi|147765513|emb|CAN78112.1|	231	43	88	0.86	0.91	0	46	91.7	2e-38	--	hypothetical protein [Vitis vinifera]
Unigene15908_LITlvbTARAAPE	409	407	210	gi|224133252|ref|XP_002321521.1|	136	59	124	0.86	0.89	0	66	114	8e-25	--	predicted protein [Populus trichocarpa] >gi|222868517|gb|EEF05648.1| predicted protein [Populus trichocarpa]
Unigene15909_LITlvbTARAAPE	2080	1562	84	gi|225427070|ref|XP_002275784.1|	605	113	605	0.72	0.86	0	493	758	0.0	--	PREDICTED: hypothetical protein [Vitis vinifera] >gi|270250626|emb|CBI33804.1| unnamed protein product [Vitis vinifera]
Unigene15910_LITlvbTARAAPE	251	247	8	gi|225440440|ref|XP_002271262.1|	2519	500	579	0.57	0.65	0	80	88.6	3e-17	--	PREDICTED: hypothetical protein [Vitis vinifera]
Unigene15912_LITlvbTARAAPE	296	2	127	gi|255544956|ref|XP_002513539.1|	1403	1036	1077	0.54	0.71	0	42	45.1	1e-06	--	leucine-rich repeat containing protein, putative [Ricinus communis] >gi|223547447|gb|EEF48942.1| leucine-rich repeat containing protein, putative [Ricinus communis]
Unigene15914_LITlvbTARAAPE	3233	1327	5	gi|224085131|ref|XP_002307505.1|	2291	1619	2085	0.25	0.41	0.1	491	100	2e-19	--	predicted protein [Populus trichocarpa] >gi|222856954|gb|EEE94501.1| predicted protein [Populus trichocarpa]
Unigene15918_LITlvbTARAAPE	4188	3977	3	gi|225465817|ref|XP_002263469.1|	1631	1	1331	0.81	0.9	0	1338	2232	0.0	--	PREDICTED: hypothetical protein [Vitis vinifera] >gi|270251736|emb|CBI35107.1| unnamed protein product [Vitis vinifera]
Unigene15921_LITlvbTARAAPE	306	109	2	gi|224098105|ref|XP_002311120.1|	622	1	36	0.86	0.91	0	36	70.5	1e-11	--	predicted protein [Populus trichocarpa] >gi|222850940|gb|EEE88487.1| predicted protein [Populus trichocarpa]
Unigene15922_LITlvbTARAAPE	1222	67	963	gi|224095021|ref|XP_002310331.1|	302	2	302	0.8	0.86	0.01	304	476	1e-133	--	predicted protein [Populus trichocarpa] >gi|222853234|gb|EEE90781.1| predicted protein [Populus trichocarpa]
Unigene15925_LITlvbTARAAPE	1811	114	1697	gi|225452869|ref|XP_002283796.1|	550	1	533	0.72	0.85	0	533	792	0.0	--	PREDICTED: hypothetical protein [Vitis vinifera]
Unigene15929_LITlvbTARAAPE	357	3	356	gi|270244476|emb|CBI31409.1|	675	506	623	0.84	0.91	0	118	210	8e-54	--	unnamed protein product [Vitis vinifera]
Unigene15932_LITlvbTARAAPE	694	686	78	gi|225464990|ref|XP_002263541.1|	1445	837	1038	0.56	0.68	0.02	208	212	6e-54	--	PREDICTED: hypothetical protein [Vitis vinifera] >gi|147772086|emb|CAN60242.1| hypothetical protein [Vitis vinifera]
Unigene15933_LITlvbTARAAPE	256	254	3	gi|270259897|emb|CBI39028.1|	398	247	330	0.67	0.86	0	84	130	6e-30	--	unnamed protein product [Vitis vinifera]
Unigene15937_LITlvbTARAAPE	3735	241	3258	gi|255580219|ref|XP_002530940.1|	1024	5	1009	0.65	0.76	0.01	1021	1243	0.0	--	pumilio, putative [Ricinus communis] >gi|223529499|gb|EEF31455.1| pumilio, putative [Ricinus communis]
Unigene15940_LITlvbTARAAPE	1555	1413	289	gi|255582872|ref|XP_002532208.1|	368	19	366	0.44	0.62	0	375	320	6e-86	--	conserved hypothetical protein [Ricinus communis] >gi|223528104|gb|EEF30177.1| conserved hypothetical protein [Ricinus communis]
Unigene15941_LITlvbTARAAPE	248	3	248	gi|224132258|ref|XP_002328224.1|	880	346	428	0.52	0.73	0.02	84	87.0	1e-16	--	cc-nbs-lrr resistance protein [Populus trichocarpa] >gi|222837739|gb|EEE76104.1| cc-nbs-lrr resistance protein [Populus trichocarpa]
Unigene15944_LITlvbTARAAPE	283	6	281	gi|224087681|ref|XP_002308206.1|	1358	1061	1156	0.45	0.61	0.04	96	73.2	2e-12	--	predicted protein [Populus trichocarpa] >gi|222854182|gb|EEE91729.1| predicted protein [Populus trichocarpa]
Unigene15948_LITlvbTARAAPE	350	348	178	gi|255557445|ref|XP_002519753.1|	562	181	237	0.75	0.85	0	57	94.0	6e-32	--	pentatricopeptide repeat-containing protein, putative [Ricinus communis] >gi|223541170|gb|EEF42726.1| pentatricopeptide repeat-containing protein, putative [Ricinus communis]
Unigene15953_LITlvbTARAAPE	1565	91	1005	gi|225464575|ref|XP_002273527.1|	333	21	333	0.89	0.93	0.02	313	553	1e-156	--	PREDICTED: hypothetical protein [Vitis vinifera]
Unigene15954_LITlvbTARAAPE	277	1	276	gi|270247277|emb|CBI32652.1|	930	140	233	0.7	0.77	0.02	94	127	5e-29	--	unnamed protein product [Vitis vinifera]
Unigene15955_LITlvbTARAAPE	307	175	306	gi|270235047|emb|CBI23550.1|	414	1	44	0.79	0.9	0	44	82.8	2e-15	--	unnamed protein product [Vitis vinifera]
Unigene15958_LITlvbTARAAPE	3461	62	3460	gi|225447584|ref|XP_002272021.1|	1330	1	1124	0.7	0.8	0	1141	1551	0.0	--	PREDICTED: hypothetical protein isoform 1 [Vitis vinifera]
Unigene15959_LITlvbTARAAPE	1269	1133	897	gi|242080811|ref|XP_002445174.1|	996	98	176	0.43	0.57	0.03	82	53.9	8e-06	--	hypothetical protein SORBIDRAFT_07g005390 [Sorghum bicolor] >gi|241941524|gb|EES14669.1| hypothetical protein SORBIDRAFT_07g005390 [Sorghum bicolor]
Unigene15962_LITlvbTARAAPE	474	183	458	gi|225442813|ref|XP_002281195.1|	918	619	708	0.42	0.65	0	92	71.2	6e-21	--	PREDICTED: hypothetical protein [Vitis vinifera]
Unigene15963_LITlvbTARAAPE	1336	418	1317	gi|270256357|emb|CBI39176.1|	996	684	984	0.64	0.78	0.03	312	394	1e-159	--	unnamed protein product [Vitis vinifera]
Unigene15964_LITlvbTARAAPE	352	352	161	gi|255571928|ref|XP_002526906.1|	853	442	509	0.52	0.64	0.08	70	84.3	2e-25	--	conserved hypothetical protein [Ricinus communis] >gi|223533745|gb|EEF35478.1| conserved hypothetical protein [Ricinus communis]
Unigene15965_LITlvbTARAAPE	773	773	243	gi|224136714|ref|XP_002322397.1|	434	252	426	0.42	0.6	0	178	145	9e-34	--	predicted protein [Populus trichocarpa] >gi|222869393|gb|EEF06524.1| predicted protein [Populus trichocarpa]
Unigene15967_LITlvbTARAAPE	1717	124	1491	gi|118485815|gb|ABK94755.1|	471	12	464	0.68	0.82	0	456	656	0.0	--	unknown [Populus trichocarpa]
Unigene15968_LITlvbTARAAPE	2257	393	1778	gi|225468648|ref|XP_002268069.1|	462	1	458	0.87	0.93	0	462	847	0.0	--	PREDICTED: hypothetical protein [Vitis vinifera] >gi|270234881|emb|CBI23461.1| unnamed protein product [Vitis vinifera]
Unigene15970_LITlvbTARAAPE	325	17	124	gi|242060686|ref|XP_002451632.1|	460	425	460	0.69	0.86	0	36	57.0	1e-07	--	hypothetical protein SORBIDRAFT_04g004900 [Sorghum bicolor] >gi|241931463|gb|EES04608.1| hypothetical protein SORBIDRAFT_04g004900 [Sorghum bicolor]
Unigene15974_LITlvbTARAAPE	663	27	662	gi|255540575|ref|XP_002511352.1|	355	17	226	0.79	0.89	0	212	328	7e-89	--	short-chain dehydrogenase, putative [Ricinus communis] >gi|223550467|gb|EEF51954.1| short-chain dehydrogenase, putative [Ricinus communis]
Unigene15975_LITlvbTARAAPE	255	2	253	gi|255574855|ref|XP_002528334.1|	613	245	325	0.59	0.77	0	84	105	4e-22	--	ATP binding protein, putative [Ricinus communis] >gi|223532202|gb|EEF34006.1| ATP binding protein, putative [Ricinus communis]
Unigene15977_LITlvbTARAAPE	1331	1312	266	gi|255554747|ref|XP_002518411.1|	356	5	351	0.7	0.83	0	349	510	1e-143	--	Alternative oxidase 4, chloroplast precursor, putative [Ricinus communis] >gi|223542256|gb|EEF43798.1| Alternative oxidase 4, chloroplast precursor, putative [Ricinus communis]
Unigene15979_LITlvbTARAAPE	771	183	1	gi|270257601|emb|CBI39644.1|	182	51	111	0.81	0.9	0	61	108	1e-22	--	unnamed protein product [Vitis vinifera]
Unigene15980_LITlvbTARAAPE	1489	859	518	gi|224140319|ref|XP_002323530.1|	116	1	112	0.75	0.85	0	114	175	2e-42	--	predicted protein [Populus trichocarpa] >gi|222868160|gb|EEF05291.1| predicted protein [Populus trichocarpa]
Unigene15982_LITlvbTARAAPE	455	228	455	gi|147807455|emb|CAN77422.1|	987	692	767	0.55	0.72	0	76	100	1e-33	--	hypothetical protein [Vitis vinifera]
Unigene15985_LITlvbTARAAPE	1190	2	1189	gi|270227578|emb|CBI16311.1|	521	117	511	0.66	0.79	0	396	514	1e-144	--	unnamed protein product [Vitis vinifera]
Unigene15987_LITlvbTARAAPE	1342	1148	3	gi|255573808|ref|XP_002527823.1|	603	29	458	0.67	0.77	0.11	430	553	1e-156	--	ATP-dependent clp protease ATP-binding subunit clpx, putative [Ricinus communis] >gi|223532747|gb|EEF34526.1| ATP-dependent clp protease ATP-binding subunit clpx, putative [Ricinus communis]
Unigene15990_LITlvbTARAAPE	507	277	95	gi|154240639|dbj|BAF74636.1|	430	265	324	0.75	0.8	0	61	90.9	6e-26	--	hydroxyphenylpyruvate dioxygenase [Coptis japonica var. dissecta]
Unigene15993_LITlvbTARAAPE	732	1	672	gi|255579232|ref|XP_002530462.1|	331	112	331	0.78	0.84	0	224	347	1e-94	--	Cationic peroxidase 1 precursor, putative [Ricinus communis] >gi|223530007|gb|EEF31932.1| Cationic peroxidase 1 precursor, putative [Ricinus communis]
Unigene15996_LITlvbTARAAPE	3468	104	3439	gi|224116306|ref|XP_002317265.1|	1334	1	1143	0.54	0.67	0.05	1173	1139	0.0	--	predicted protein [Populus trichocarpa] >gi|222860330|gb|EEE97877.1| predicted protein [Populus trichocarpa]
Unigene15997_LITlvbTARAAPE	374	153	1	gi|224069026|ref|XP_002302882.1|	469	10	59	0.54	0.64	0	51	52.4	3e-06	--	predicted protein [Populus trichocarpa] >gi|222844608|gb|EEE82155.1| predicted protein [Populus trichocarpa]
Unigene15999_LITlvbTARAAPE	590	2	589	gi|224060092|ref|XP_002300039.1|	358	106	301	0.9	0.95	0	196	381	1e-105	--	predicted protein [Populus trichocarpa] >gi|222847297|gb|EEE84844.1| predicted protein [Populus trichocarpa]
Unigene16000_LITlvbTARAAPE	317	256	98	gi|110671857|gb|ABG82043.1|	320	234	287	0.7	0.79	0.01	54	79.7	3e-17	--	isopentenyltransferase [Malus hupehensis]
Unigene16004_LITlvbTARAAPE	588	3	587	gi|225450995|ref|XP_002284834.1|	565	267	461	0.64	0.76	0	195	262	3e-69	--	PREDICTED: hypothetical protein [Vitis vinifera]
Unigene16005_LITlvbTARAAPE	2183	882	2147	gi|270228788|emb|CBI17721.1|	774	380	774	0.6	0.74	0	423	490	0.0	--	unnamed protein product [Vitis vinifera]
Unigene16007_LITlvbTARAAPE	1527	1523	165	gi|225456565|ref|XP_002265310.1|	525	71	525	0.68	0.77	0.01	459	602	1e-171	--	PREDICTED: hypothetical protein isoform 1 [Vitis vinifera]
Unigene16008_LITlvbTARAAPE	802	551	432	gi|255586057|ref|XP_002533695.1|	478	438	477	0.85	0.92	0	40	78.6	7e-19	--	Ran GTPase binding protein, putative [Ricinus communis] >gi|223526406|gb|EEF28690.1| Ran GTPase binding protein, putative [Ricinus communis]
Unigene16009_LITlvbTARAAPE	280	1	129	gi|225432959|ref|XP_002280488.1|	388	49	91	0.55	0.72	0	43	54.7	6e-07	--	PREDICTED: hypothetical protein [Vitis vinifera]
Unigene16010_LITlvbTARAAPE	628	149	628	gi|15221304|ref|NP_177599.1|	895	670	829	0.7	0.83	0	160	237	3e-72	--	pentatricopeptide (PPR) repeat-containing protein [Arabidopsis thaliana] >gi|75169837|sp|Q9CA56.1|PP121_ARATH RecName: Full=Pentatricopeptide repeat-containing protein At1g74600, chloroplastic; Flags: Precursor >gi|12324789|gb|AAG52351.1|AC011765_3 hypothetical protein; 84160-81473 [Arabidopsis thaliana]
Unigene16014_LITlvbTARAAPE	295	1	285	gi|224113935|ref|XP_002316618.1|	674	541	635	0.66	0.85	0	95	142	2e-33	--	predicted protein [Populus trichocarpa] >gi|222859683|gb|EEE97230.1| predicted protein [Populus trichocarpa]
Unigene16018_LITlvbTARAAPE	1619	1433	183	gi|225434530|ref|XP_002278694.1|	433	1	416	0.6	0.77	0	420	494	1e-138	--	PREDICTED: hypothetical protein [Vitis vinifera]
Unigene16019_LITlvbTARAAPE	1474	469	1107	gi|255573945|ref|XP_002527891.1|	218	17	218	0.66	0.74	0	215	274	3e-72	--	protein binding protein, putative [Ricinus communis] >gi|223532742|gb|EEF34522.1| protein binding protein, putative [Ricinus communis]
Unigene16021_LITlvbTARAAPE	401	24	401	gi|224127534|ref|XP_002320098.1|	267	106	233	0.64	0.79	0.01	128	172	2e-42	--	predicted protein [Populus trichocarpa] >gi|222860871|gb|EEE98413.1| predicted protein [Populus trichocarpa]
Unigene16023_LITlvbTARAAPE	653	652	374	gi|224085507|ref|XP_002307599.1|	222	35	127	0.72	0.84	0	93	141	2e-64	--	predicted protein [Populus trichocarpa] >gi|222857048|gb|EEE94595.1| predicted protein [Populus trichocarpa]
Unigene16025_LITlvbTARAAPE	1468	200	667	gi|255552720|ref|XP_002517403.1|	192	36	186	0.66	0.76	0	156	216	1e-54	--	arsenite inducuble RNA associated protein aip-1, putative [Ricinus communis] >gi|223543414|gb|EEF44945.1| arsenite inducuble RNA associated protein aip-1, putative [Ricinus communis]
Unigene16026_LITlvbTARAAPE	1006	106	726	gi|225448375|ref|XP_002271131.1|	576	370	576	0.86	0.93	0	207	365	1e-100	--	PREDICTED: hypothetical protein [Vitis vinifera]
Unigene16030_LITlvbTARAAPE	335	135	335	gi|255551787|ref|XP_002516939.1|	127	1	65	0.88	0.91	0	67	113	1e-24	--	60S ribosomal protein L22, putative [Ricinus communis] >gi|223544027|gb|EEF45553.1| 60S ribosomal protein L22, putative [Ricinus communis]
Unigene16031_LITlvbTARAAPE	221	128	6	gi|255546089|ref|XP_002514104.1|	556	92	132	0.8	0.85	0	41	65.9	4e-18	--	conserved hypothetical protein [Ricinus communis] >gi|223546560|gb|EEF48058.1| conserved hypothetical protein [Ricinus communis]
Unigene16033_LITlvbTARAAPE	2869	2718	559	gi|225431451|ref|XP_002274170.1|	720	1	720	0.85	0.93	0	720	1301	0.0	--	PREDICTED: hypothetical protein [Vitis vinifera] >gi|270255146|emb|CBI37532.1| unnamed protein product [Vitis vinifera]
Unigene16034_LITlvbTARAAPE	383	6	383	gi|270231100|emb|CBI20427.1|	2646	1437	1574	0.48	0.69	0.08	138	136	1e-31	--	unnamed protein product [Vitis vinifera]
Unigene16036_LITlvbTARAAPE	743	202	654	gi|255553055|ref|XP_002517570.1|	1137	117	272	0.39	0.54	0.04	158	88.6	1e-16	--	peroxisome biogenesis factor, putative [Ricinus communis] >gi|223543202|gb|EEF44734.1| peroxisome biogenesis factor, putative [Ricinus communis]
Unigene16037_LITlvbTARAAPE	796	3	761	gi|147782060|emb|CAN61004.1|	1010	758	1010	0.72	0.82	0	253	378	1e-104	--	hypothetical protein [Vitis vinifera]
Unigene16038_LITlvbTARAAPE	259	1	219	gi|255546181|ref|XP_002514150.1|	296	68	144	0.66	0.72	0.05	77	96.7	1e-19	--	Serine acetyltransferase, putative [Ricinus communis] >gi|223546606|gb|EEF48104.1| Serine acetyltransferase, putative [Ricinus communis]
Unigene16039_LITlvbTARAAPE	618	337	618	gi|255580323|ref|XP_002530990.1|	296	102	194	0.82	0.91	0	94	171	2e-62	--	WRKY transcription factor, putative [Ricinus communis] >gi|223529442|gb|EEF31402.1| WRKY transcription factor, putative [Ricinus communis]
Unigene16043_LITlvbTARAAPE	1922	1254	328	gi|255567588|ref|XP_002524773.1|	400	92	400	0.85	0.94	0	309	542	0.0	--	serine-threonine protein kinase, plant-type, putative [Ricinus communis] >gi|223535957|gb|EEF37616.1| serine-threonine protein kinase, plant-type, putative [Ricinus communis]
Unigene16044_LITlvbTARAAPE	457	111	215	gi|225463799|ref|XP_002270173.1|	114	80	114	0.97	1	0	35	75.9	2e-13	--	PREDICTED: hypothetical protein [Vitis vinifera] >gi|270251983|emb|CBI35348.1| unnamed protein product [Vitis vinifera]
Unigene16046_LITlvbTARAAPE	250	235	2	gi|147818509|emb|CAN63100.1|	1529	1	79	0.51	0.6	0.01	79	75.5	3e-13	--	hypothetical protein [Vitis vinifera]
Unigene16047_LITlvbTARAAPE	1229	137	754	gi|255563814|ref|XP_002522908.1|	202	1	202	0.81	0.92	0	206	338	1e-91	--	conserved hypothetical protein [Ricinus communis] >gi|223537893|gb|EEF39508.1| conserved hypothetical protein [Ricinus communis]
Unigene16049_LITlvbTARAAPE	708	253	645	gi|45826061|gb|AAS77675.1|	739	308	434	0.34	0.54	0.02	134	75.1	2e-20	--	resistance protein [Quercus suber]
Unigene16051_LITlvbTARAAPE	660	108	659	gi|270244689|emb|CBI31622.1|	598	198	381	0.88	0.92	0	184	349	2e-95	--	unnamed protein product [Vitis vinifera]
Unigene16052_LITlvbTARAAPE	498	286	498	gi|225459832|ref|XP_002285920.1|	549	343	413	0.8	0.9	0	71	116	2e-25	--	PREDICTED: hypothetical protein [Vitis vinifera]
Unigene16054_LITlvbTARAAPE	354	354	115	gi|224130730|ref|XP_002320913.1|	95	16	95	0.76	0.82	0	80	139	2e-32	--	predicted protein [Populus trichocarpa] >gi|222861686|gb|EEE99228.1| predicted protein [Populus trichocarpa]
Unigene16055_LITlvbTARAAPE	398	2	394	gi|87162646|gb|ABD28441.1|	287	155	285	0.61	0.74	0	131	163	1e-39	--	Short-chain dehydrogenase/reductase SDR [Medicago truncatula]
Unigene16056_LITlvbTARAAPE	2920	2494	593	gi|225443946|ref|XP_002272135.1|	733	101	733	0.71	0.84	0.01	642	935	0.0	--	PREDICTED: hypothetical protein [Vitis vinifera]
Unigene16057_LITlvbTARAAPE	2187	81	1937	gi|224094985|ref|XP_002310316.1|	669	69	669	0.66	0.79	0.01	631	827	0.0	--	predicted protein [Populus trichocarpa] >gi|222853219|gb|EEE90766.1| predicted protein [Populus trichocarpa]
Unigene16060_LITlvbTARAAPE	1250	1061	180	gi|255576280|ref|XP_002529033.1|	302	1	292	0.71	0.82	0	296	428	1e-118	--	carboxy-lyase, putative [Ricinus communis] >gi|223531513|gb|EEF33344.1| carboxy-lyase, putative [Ricinus communis]
Unigene16062_LITlvbTARAAPE	256	2	127	gi|255562613|ref|XP_002522312.1|	1594	659	700	0.8	0.9	0	42	74.7	5e-13	--	nucleotide binding protein, putative [Ricinus communis] >gi|223538390|gb|EEF39996.1| nucleotide binding protein, putative [Ricinus communis]
Unigene16064_LITlvbTARAAPE	569	267	560	gi|224132258|ref|XP_002328224.1|	880	1	98	0.53	0.73	0	98	107	1e-22	--	cc-nbs-lrr resistance protein [Populus trichocarpa] >gi|222837739|gb|EEE76104.1| cc-nbs-lrr resistance protein [Populus trichocarpa]
Unigene16065_LITlvbTARAAPE	377	3	377	gi|45826061|gb|AAS77675.1|	739	398	518	0.39	0.52	0	125	79.3	2e-14	--	resistance protein [Quercus suber]
Unigene16067_LITlvbTARAAPE	1948	1790	846	gi|255573939|ref|XP_002527888.1|	540	2	314	0.73	0.81	0	315	490	0.0	--	laccase, putative [Ricinus communis] >gi|223532739|gb|EEF34519.1| laccase, putative [Ricinus communis]
Unigene16069_LITlvbTARAAPE	383	377	66	gi|224089631|ref|XP_002308788.1|	400	201	304	0.37	0.58	0.03	108	73.2	1e-12	--	predicted protein [Populus trichocarpa] >gi|222854764|gb|EEE92311.1| predicted protein [Populus trichocarpa]
Unigene16071_LITlvbTARAAPE	585	212	583	gi|119502052|ref|XP_001267665.1|	126	1	124	0.92	0.95	0	124	244	8e-64	--	hypothetical protein NFIA_061320 [Neosartorya fischeri NRRL 181] >gi|119416066|gb|EAW25768.1| hypothetical protein NFIA_061320 [Neosartorya fischeri NRRL 181]
Unigene16072_LITlvbTARAAPE	4212	4147	644	gi|225426498|ref|XP_002271527.1|	1207	11	1206	0.65	0.77	0.03	1207	1509	0.0	--	PREDICTED: similar to binding [Vitis vinifera]
Unigene16075_LITlvbTARAAPE	1133	298	1131	gi|225429331|ref|XP_002271922.1|	475	1	275	0.82	0.89	0	278	460	1e-128	--	PREDICTED: hypothetical protein [Vitis vinifera] >gi|147835619|emb|CAN68554.1| hypothetical protein [Vitis vinifera]
Unigene16076_LITlvbTARAAPE	459	105	260	gi|224076814|ref|XP_002305005.1|	451	400	451	0.9	0.98	0	52	106	2e-22	--	predicted protein [Populus trichocarpa] >gi|222847969|gb|EEE85516.1| predicted protein [Populus trichocarpa]
Unigene16077_LITlvbTARAAPE	524	101	382	gi|224081268|ref|XP_002306360.1|	321	24	114	0.41	0.57	0.01	95	68.2	8e-11	--	predicted protein [Populus trichocarpa] >gi|222855809|gb|EEE93356.1| predicted protein [Populus trichocarpa]
Unigene16078_LITlvbTARAAPE	7248	4151	3	gi|225464348|ref|XP_002272127.1|	2856	1149	2477	0.52	0.67	0	1387	1285	0.0	--	PREDICTED: hypothetical protein [Vitis vinifera]
Unigene16079_LITlvbTARAAPE	1545	134	1312	gi|255573997|ref|XP_002527916.1|	407	20	407	0.76	0.85	0	394	597	1e-169	--	Ribose-phosphate pyrophosphokinase, putative [Ricinus communis] >gi|223532691|gb|EEF34473.1| Ribose-phosphate pyrophosphokinase, putative [Ricinus communis]
Unigene16081_LITlvbTARAAPE	744	161	394	gi|225456000|ref|XP_002276992.1|	1382	480	553	0.41	0.58	0	78	61.2	7e-18	--	PREDICTED: hypothetical protein [Vitis vinifera]
Unigene16085_LITlvbTARAAPE	1002	132	914	gi|255552640|ref|XP_002517363.1|	494	244	494	0.7	0.79	0	262	383	1e-120	--	conserved hypothetical protein [Ricinus communis] >gi|223543374|gb|EEF44905.1| conserved hypothetical protein [Ricinus communis]
Unigene16086_LITlvbTARAAPE	623	623	111	gi|224068875|ref|XP_002326221.1|	1228	289	465	0.58	0.71	0.03	178	171	2e-45	--	predicted protein [Populus trichocarpa] >gi|222833414|gb|EEE71891.1| predicted protein [Populus trichocarpa]
Unigene16090_LITlvbTARAAPE	252	3	131	gi|225444187|ref|XP_002269533.1|	797	489	531	0.58	0.81	0	43	57.0	1e-13	--	PREDICTED: hypothetical protein [Vitis vinifera]
Unigene16091_LITlvbTARAAPE	385	3	383	gi|270233800|emb|CBI22409.1|	839	508	638	0.45	0.67	0.03	131	115	3e-25	--	unnamed protein product [Vitis vinifera]
Unigene16094_LITlvbTARAAPE	2913	1203	2519	gi|255554168|ref|XP_002518124.1|	813	368	804	0.74	0.85	0	440	653	0.0	--	chromosome transmission fidelity factor, putative [Ricinus communis] >gi|223542720|gb|EEF44257.1| chromosome transmission fidelity factor, putative [Ricinus communis]
Unigene16095_LITlvbTARAAPE	492	312	461	gi|147769090|emb|CAN73951.1|	327	8	54	0.58	0.74	0	50	57.0	2e-07	--	hypothetical protein [Vitis vinifera]
Unigene16097_LITlvbTARAAPE	2346	8	1897	gi|147805931|emb|CAN74402.1|	718	104	718	0.66	0.77	0	635	815	0.0	--	hypothetical protein [Vitis vinifera]
Unigene16101_LITlvbTARAAPE	303	3	281	gi|224115138|ref|XP_002316952.1|	500	84	176	0.58	0.69	0	93	110	1e-23	--	predicted protein [Populus trichocarpa] >gi|222860017|gb|EEE97564.1| predicted protein [Populus trichocarpa]
Unigene16105_LITlvbTARAAPE	783	686	174	gi|21536511|gb|AAM60843.1|	248	1	169	0.69	0.84	0	171	244	3e-76	--	unknown [Arabidopsis thaliana] >gi|56368451|emb|CAD58677.1| putative PEX11-3 protein [Arabidopsis thaliana]
Unigene16108_LITlvbTARAAPE	4063	3821	672	gi|225457283|ref|XP_002284415.1|	1056	1	1053	0.8	0.89	0	1053	1697	0.0	--	PREDICTED: similar to EMB2733/ESP3 (EMBRYO DEFECTIVE 2733); ATP-dependent RNA helicase [Vitis vinifera]
Unigene16109_LITlvbTARAAPE	882	56	397	gi|224063094|ref|XP_002300992.1|	116	1	116	0.61	0.79	0.01	116	147	4e-34	--	predicted protein [Populus trichocarpa] >gi|222842718|gb|EEE80265.1| predicted protein [Populus trichocarpa]
Unigene16110_LITlvbTARAAPE	996	126	995	gi|270248242|emb|CBI33377.1|	398	22	311	0.76	0.86	0	290	433	1e-120	--	unnamed protein product [Vitis vinifera]
Unigene16111_LITlvbTARAAPE	789	15	788	gi|224126535|ref|XP_002329578.1|	568	62	320	0.86	0.92	0	259	446	1e-124	--	predicted protein [Populus trichocarpa] >gi|222870287|gb|EEF07418.1| predicted protein [Populus trichocarpa]
Unigene16115_LITlvbTARAAPE	396	241	80	gi|242805359|ref|XP_002484510.1|	305	228	281	0.59	0.68	0	54	63.9	9e-10	--	hypothetical protein TSTA_040370 [Talaromyces stipitatus ATCC 10500] >gi|218715135|gb|EED14557.1| hypothetical protein TSTA_040370 [Talaromyces stipitatus ATCC 10500]
Unigene16116_LITlvbTARAAPE	1188	4	441	gi|153805698|gb|ABS52574.1|	385	67	212	0.71	0.87	0	146	226	1e-117	--	nodulin family protein [Gossypium hirsutum]
Unigene16117_LITlvbTARAAPE	525	175	429	gi|225458729|ref|XP_002283062.1|	802	105	186	0.58	0.68	0	85	94.0	9e-36	--	PREDICTED: hypothetical protein [Vitis vinifera]
Unigene16118_LITlvbTARAAPE	1131	3	620	gi|255641336|gb|ACU20945.1|	405	41	250	0.85	0.91	0.01	210	351	2e-95	--	unknown [Glycine max]
Unigene16120_LITlvbTARAAPE	1564	1472	159	gi|255558614|ref|XP_002520332.1|	441	4	435	0.63	0.78	0	441	571	1e-161	--	pentatricopeptide repeat-containing protein, putative [Ricinus communis] >gi|223540551|gb|EEF42118.1| pentatricopeptide repeat-containing protein, putative [Ricinus communis]
Unigene16121_LITlvbTARAAPE	666	224	664	gi|255576981|ref|XP_002529375.1|	354	3	149	0.77	0.87	0	147	227	1e-58	--	purine transporter, putative [Ricinus communis] >gi|223531123|gb|EEF32971.1| purine transporter, putative [Ricinus communis]
Unigene16122_LITlvbTARAAPE	1631	1620	73	gi|255564331|ref|XP_002523162.1|	548	13	531	0.64	0.77	0	520	681	0.0	--	Reticuline oxidase precursor, putative [Ricinus communis] >gi|223537569|gb|EEF39193.1| Reticuline oxidase precursor, putative [Ricinus communis]
Unigene16123_LITlvbTARAAPE	2159	2157	133	gi|255537491|ref|XP_002509812.1|	780	104	775	0.83	0.9	0	681	1123	0.0	--	UDP-n-acetylmuramoylalanyl-d-glutamate--2, 6-diaminopimelate ligase, putative [Ricinus communis] >gi|223549711|gb|EEF51199.1| UDP-n-acetylmuramoylalanyl-d-glutamate--2, 6-diaminopimelate ligase, putative [Ricinus communis]
Unigene16124_LITlvbTARAAPE	274	3	272	gi|270257076|emb|CBI24025.1|	862	356	445	0.52	0.68	0	90	103	1e-21	--	unnamed protein product [Vitis vinifera]
Unigene16126_LITlvbTARAAPE	433	432	214	gi|77556646|gb|ABA99442.1|	1767	1496	1568	0.49	0.65	0	73	69.7	5e-13	--	retrotransposon protein, putative, Ty3-gypsy subclass [Oryza sativa (japonica cultivar-group)]
Unigene16131_LITlvbTARAAPE	216	216	46	gi|225449929|ref|XP_002269571.1|	1508	1455	1508	0.57	0.71	0	57	69.7	2e-11	--	PREDICTED: hypothetical protein [Vitis vinifera]
Unigene16133_LITlvbTARAAPE	461	72	461	gi|255555339|ref|XP_002518706.1|	417	6	135	0.73	0.83	0	130	206	1e-52	--	triacylglycerol lipase, putative [Ricinus communis] >gi|223542087|gb|EEF43631.1| triacylglycerol lipase, putative [Ricinus communis]
Unigene16134_LITlvbTARAAPE	926	784	2	gi|224131076|ref|XP_002320995.1|	324	13	278	0.64	0.76	0.04	272	343	2e-93	--	predicted protein [Populus trichocarpa] >gi|222861768|gb|EEE99310.1| predicted protein [Populus trichocarpa]
Unigene16136_LITlvbTARAAPE	1130	1059	292	gi|224056319|ref|XP_002298800.1|	238	1	232	0.33	0.43	0.03	264	96.3	1e-18	--	predicted protein [Populus trichocarpa] >gi|222846058|gb|EEE83605.1| predicted protein [Populus trichocarpa]
Unigene16138_LITlvbTARAAPE	1174	493	1059	gi|270240207|emb|CBI27438.1|	626	437	626	0.78	0.88	0	190	301	1e-144	--	unnamed protein product [Vitis vinifera]
Unigene16141_LITlvbTARAAPE	370	2	370	gi|255555353|ref|XP_002518713.1|	1010	361	491	0.47	0.61	0.06	131	105	2e-22	--	Disease resistance protein RPS2, putative [Ricinus communis] >gi|223542094|gb|EEF43638.1| Disease resistance protein RPS2, putative [Ricinus communis]
Unigene16143_LITlvbTARAAPE	1673	1552	458	gi|255547299|ref|XP_002514707.1|	925	594	914	0.45	0.56	0.01	371	245	2e-63	--	hypothetical protein RCOM_1470750 [Ricinus communis] >gi|223546311|gb|EEF47813.1| hypothetical protein RCOM_1470750 [Ricinus communis]
Unigene16146_LITlvbTARAAPE	507	260	57	gi|6633848|gb|AAF19707.1|AC008047_14	1191	588	658	0.57	0.64	0.04	71	67.0	2e-10	--	F2K11.18 [Arabidopsis thaliana]
Unigene16147_LITlvbTARAAPE	248	190	2	gi|30844172|gb|AAP35271.1|	312	1	60	0.73	0.82	0	63	105	4e-22	--	chitinase [Euonymus europaeus]
Unigene16150_LITlvbTARAAPE	880	201	734	gi|224093338|ref|XP_002309888.1|	730	122	292	0.45	0.6	0	178	134	2e-51	--	predicted protein [Populus trichocarpa] >gi|222852791|gb|EEE90338.1| predicted protein [Populus trichocarpa]
Unigene16152_LITlvbTARAAPE	251	227	3	gi|255550820|ref|XP_002516458.1|	504	175	247	0.56	0.69	0	75	81.3	6e-15	--	bel1 homeotic protein, putative [Ricinus communis] >gi|223544278|gb|EEF45799.1| bel1 homeotic protein, putative [Ricinus communis]
Unigene16153_LITlvbTARAAPE	3456	200	3319	gi|225435175|ref|XP_002281895.1|	1022	1	1022	0.43	0.58	0.01	1060	791	0.0	--	PREDICTED: hypothetical protein [Vitis vinifera] >gi|270227508|emb|CBI16241.1| unnamed protein product [Vitis vinifera]
Unigene16155_LITlvbTARAAPE	465	464	363	gi|225451414|ref|XP_002273563.1|	497	462	495	0.88	0.91	0	34	63.2	2e-09	--	PREDICTED: hypothetical protein [Vitis vinifera] >gi|270232038|emb|CBI21362.1| unnamed protein product [Vitis vinifera]
Unigene16157_LITlvbTARAAPE	726	574	2	gi|270258142|emb|CBI40179.1|	1191	702	892	0.58	0.76	0	191	245	4e-78	--	unnamed protein product [Vitis vinifera]
Unigene16158_LITlvbTARAAPE	329	329	9	gi|255549371|ref|XP_002515739.1|	613	435	541	0.53	0.7	0	107	118	3e-26	--	pentatricopeptide repeat-containing protein, putative [Ricinus communis] >gi|223545176|gb|EEF46686.1| pentatricopeptide repeat-containing protein, putative [Ricinus communis]
Unigene16159_LITlvbTARAAPE	722	5	721	gi|255539150|ref|XP_002510640.1|	549	174	411	0.81	0.92	0	239	384	1e-105	--	AMP dependent CoA ligase, putative [Ricinus communis] >gi|223551341|gb|EEF52827.1| AMP dependent CoA ligase, putative [Ricinus communis]
Unigene16161_LITlvbTARAAPE	293	175	288	gi|15222395|ref|NP_172220.1|	157	1	39	0.69	0.84	0.02	39	62.8	2e-09	--	17.8 kDa class I heat shock protein (HSP17.8-CI) [Arabidopsis thaliana] >gi|75311415|sp|Q9LNW0.1|HS178_ARATH RecName: Full=17.8 kDa class I heat shock protein; AltName: Full=17.8 kDa heat shock protein; Short=AtHsp17.8 >gi|8778561|gb|AAF79569.1|AC022464_27 F22G5.25 [Arabidopsis thaliana] >gi|21555637|gb|AAM63903.1| heat shock protein, putative [Arabidopsis thaliana] >gi|26452709|dbj|BAC43437.1| p…
Unigene16162_LITlvbTARAAPE	355	355	2	gi|255639628|gb|ACU20108.1|	520	388	505	0.92	0.96	0	118	220	6e-57	--	unknown [Glycine max]
Unigene16163_LITlvbTARAAPE	203	3	203	gi|224145030|ref|XP_002325501.1|	1435	667	734	0.38	0.63	0.01	68	53.1	2e-06	--	tir-nbs-lrr resistance protein [Populus trichocarpa] >gi|222862376|gb|EEE99882.1| tir-nbs-lrr resistance protein [Populus trichocarpa]
Unigene16165_LITlvbTARAAPE	2845	1138	11	gi|225423802|ref|XP_002277905.1|	726	352	724	0.79	0.89	0	376	608	0.0	--	PREDICTED: hypothetical protein [Vitis vinifera] >gi|270239878|emb|CBI27111.1| unnamed protein product [Vitis vinifera]
Unigene16166_LITlvbTARAAPE	263	1	129	gi|224111026|ref|XP_002315721.1|	723	252	294	0.95	1	0	43	89.0	1e-31	--	predicted protein [Populus trichocarpa] >gi|222864761|gb|EEF01892.1| predicted protein [Populus trichocarpa]
Unigene16167_LITlvbTARAAPE	277	265	2	gi|270235848|emb|CBI24973.1|	2534	1095	1194	0.4	0.48	0.13	102	57.4	8e-08	--	unnamed protein product [Vitis vinifera]
Unigene16170_LITlvbTARAAPE	1222	3	1202	gi|270255696|emb|CBI38078.1|	1009	452	864	0.29	0.46	0.08	435	155	1e-36	--	unnamed protein product [Vitis vinifera]
Unigene16172_LITlvbTARAAPE	1410	1355	3	gi|224144330|ref|XP_002325264.1|	727	92	541	0.67	0.8	0.01	458	620	1e-176	--	predicted protein [Populus trichocarpa] >gi|222866698|gb|EEF03829.1| predicted protein [Populus trichocarpa]
Unigene16179_LITlvbTARAAPE	2591	2382	775	gi|225456232|ref|XP_002283101.1|	541	4	540	0.69	0.81	0	538	734	0.0	--	PREDICTED: hypothetical protein [Vitis vinifera]
Unigene16180_LITlvbTARAAPE	1345	77	1321	gi|255555937|ref|XP_002519004.1|	534	6	441	0.74	0.84	0.05	440	614	1e-174	--	conserved hypothetical protein [Ricinus communis] >gi|223541991|gb|EEF43537.1| conserved hypothetical protein [Ricinus communis]
Unigene16181_LITlvbTARAAPE	260	3	209	gi|255542402|ref|XP_002512264.1|	958	716	784	0.78	0.89	0	69	114	8e-25	--	map3k delta-1 protein kinase, putative [Ricinus communis] >gi|223548225|gb|EEF49716.1| map3k delta-1 protein kinase, putative [Ricinus communis]
Unigene16186_LITlvbTARAAPE	2407	2208	259	gi|224140535|ref|XP_002323638.1|	668	1	651	0.78	0.88	0	651	1031	0.0	--	predicted protein [Populus trichocarpa] >gi|222868268|gb|EEF05399.1| predicted protein [Populus trichocarpa]
Unigene16187_LITlvbTARAAPE	405	381	253	gi|225428945|ref|XP_002263699.1|	814	400	442	0.69	0.79	0	43	61.2	6e-20	--	PREDICTED: hypothetical protein [Vitis vinifera]
Unigene16188_LITlvbTARAAPE	328	32	274	gi|225467774|ref|XP_002266215.1|	1062	753	828	0.49	0.65	0	81	67.8	6e-11	--	PREDICTED: hypothetical protein [Vitis vinifera]
Unigene16189_LITlvbTARAAPE	1545	1544	339	gi|255562164|ref|XP_002522090.1|	668	284	666	0.86	0.91	0	402	690	0.0	--	aspartyl-tRNA synthetase, putative [Ricinus communis] >gi|223538689|gb|EEF40290.1| aspartyl-tRNA synthetase, putative [Ricinus communis]
Unigene16191_LITlvbTARAAPE	1284	1133	414	gi|224088059|ref|XP_002308310.1|	337	1	252	0.51	0.66	0.05	254	265	2e-69	--	predicted protein [Populus trichocarpa] >gi|222854286|gb|EEE91833.1| predicted protein [Populus trichocarpa]
Unigene16192_LITlvbTARAAPE	533	93	446	gi|224057812|ref|XP_002299336.1|	161	41	158	0.58	0.72	0	118	133	2e-30	--	predicted protein [Populus trichocarpa] >gi|222846594|gb|EEE84141.1| predicted protein [Populus trichocarpa]
Unigene16194_LITlvbTARAAPE	1863	1796	432	gi|224106163|ref|XP_002314066.1|	566	102	556	0.75	0.86	0	455	739	0.0	--	predicted protein [Populus trichocarpa] >gi|222850474|gb|EEE88021.1| predicted protein [Populus trichocarpa]
Unigene16195_LITlvbTARAAPE	254	130	2	gi|75335759|sp|Q9M0M2.1|AB9B_ARATH	1323	1215	1257	0.95	1	0	43	84.0	5e-21	--	RecName: Full=ABC transporter B family member 9; Short=ABC transporter ABCB.9; Short=AtABCB9; AltName: Full=Multidrug resistance protein 9; AltName: Full=P-glycoprotein 9 >gi|7268557|emb|CAB78807.1| multidrug resistance protein/P-glycoprotein-like [Arabidopsis thaliana]
Unigene16196_LITlvbTARAAPE	3569	1812	3179	gi|225425730|ref|XP_002273996.1|	1052	584	1052	0.57	0.68	0.04	476	481	0.0	--	PREDICTED: hypothetical protein [Vitis vinifera]
Unigene16197_LITlvbTARAAPE	6649	1	6648	gi|270241429|emb|CBI28651.1|	2636	183	2368	0.84	0.9	0	2224	3640	0.0	--	unnamed protein product [Vitis vinifera]
Unigene16198_LITlvbTARAAPE	2611	2339	216	gi|225431651|ref|XP_002263941.1|	704	1	704	0.77	0.86	0	711	1105	0.0	--	PREDICTED: hypothetical protein [Vitis vinifera]
Unigene16199_LITlvbTARAAPE	3314	3215	99	gi|225454979|ref|XP_002278113.1|	1057	4	1041	0.71	0.85	0	1039	1468	0.0	--	PREDICTED: similar to MIM (HYPERSENSITIVE TO MMS, IRRADIATION AND MMC); ATP binding [Vitis vinifera]
Unigene16201_LITlvbTARAAPE	357	105	356	gi|224095007|ref|XP_002310325.1|	515	245	328	0.78	0.88	0	84	145	2e-34	--	predicted protein [Populus trichocarpa] >gi|222853228|gb|EEE90775.1| predicted protein [Populus trichocarpa]
Unigene16202_LITlvbTARAAPE	1142	1141	599	gi|224106690|ref|XP_002314249.1|	466	157	338	0.65	0.79	0	182	245	3e-91	--	predicted protein [Populus trichocarpa] >gi|222850657|gb|EEE88204.1| predicted protein [Populus trichocarpa]
Unigene16203_LITlvbTARAAPE	330	326	3	gi|255537491|ref|XP_002509812.1|	780	78	190	0.58	0.72	0.05	114	117	7e-26	--	UDP-n-acetylmuramoylalanyl-d-glutamate--2, 6-diaminopimelate ligase, putative [Ricinus communis] >gi|223549711|gb|EEF51199.1| UDP-n-acetylmuramoylalanyl-d-glutamate--2, 6-diaminopimelate ligase, putative [Ricinus communis]
Unigene16204_LITlvbTARAAPE	513	168	338	gi|6403494|gb|AAF07834.1|AC010871_10	373	206	262	0.94	0.96	0	57	123	4e-38	--	putative reversibly glycosylatable polypeptide [Arabidopsis thaliana]
Unigene16205_LITlvbTARAAPE	421	382	293	gi|224081568|ref|XP_002306457.1|	267	124	153	0.8	0.9	0	30	51.6	5e-06	--	predicted protein [Populus trichocarpa] >gi|222855906|gb|EEE93453.1| predicted protein [Populus trichocarpa]
Unigene16206_LITlvbTARAAPE	304	4	303	gi|224132258|ref|XP_002328224.1|	880	331	431	0.53	0.71	0	101	115	3e-25	--	cc-nbs-lrr resistance protein [Populus trichocarpa] >gi|222837739|gb|EEE76104.1| cc-nbs-lrr resistance protein [Populus trichocarpa]
Unigene16207_LITlvbTARAAPE	287	285	151	gi|225460961|ref|XP_002278138.1|	1009	176	220	0.75	0.88	0	45	75.1	9e-15	--	PREDICTED: hypothetical protein [Vitis vinifera] >gi|270239408|emb|CBI26642.1| unnamed protein product [Vitis vinifera]
Unigene16211_LITlvbTARAAPE	528	107	235	gi|224083298|ref|XP_002306979.1|	262	219	261	0.72	0.81	0	43	64.3	1e-09	--	predicted protein [Populus trichocarpa] >gi|222856428|gb|EEE93975.1| predicted protein [Populus trichocarpa]
Unigene16213_LITlvbTARAAPE	2209	2087	300	gi|225423995|ref|XP_002279343.1|	623	28	623	0.7	0.83	0	596	874	0.0	--	PREDICTED: hypothetical protein [Vitis vinifera]
Unigene16214_LITlvbTARAAPE	2012	1575	34	gi|255572355|ref|XP_002527116.1|	509	3	508	0.67	0.77	0	518	654	0.0	--	mRNA splicing factor, putative [Ricinus communis] >gi|223533539|gb|EEF35279.1| mRNA splicing factor, putative [Ricinus communis]
Unigene16217_LITlvbTARAAPE	2074	320	1735	gi|255568607|ref|XP_002525277.1|	499	27	498	0.82	0.9	0	472	850	0.0	--	beta-glucanase, putative [Ricinus communis] >gi|223535435|gb|EEF37105.1| beta-glucanase, putative [Ricinus communis]
Unigene16219_LITlvbTARAAPE	261	129	4	gi|125561981|gb|EAZ07429.1|	318	172	213	0.52	0.64	0	42	43.1	2e-06	--	hypothetical protein OsI_29683 [Oryza sativa Indica Group]
Unigene16220_LITlvbTARAAPE	957	555	421	gi|225442531|ref|XP_002284134.1|	609	565	609	0.66	0.8	0	45	65.9	1e-09	--	PREDICTED: hypothetical protein [Vitis vinifera] >gi|270253696|emb|CBI36094.1| unnamed protein product [Vitis vinifera]
Unigene16221_LITlvbTARAAPE	3255	2884	2	gi|224132092|ref|XP_002328183.1|	1014	1	926	0.87	0.92	0	961	1656	0.0	--	predicted protein [Populus trichocarpa] >gi|222837698|gb|EEE76063.1| predicted protein [Populus trichocarpa]
Unigene16223_LITlvbTARAAPE	729	724	2	gi|224122662|ref|XP_002330437.1|	465	19	258	0.69	0.81	0	241	348	6e-95	--	predicted protein [Populus trichocarpa] >gi|222871849|gb|EEF08980.1| predicted protein [Populus trichocarpa]
Unigene16226_LITlvbTARAAPE	256	1	126	gi|255557965|ref|XP_002520011.1|	1137	639	680	0.85	0.9	0	42	69.3	2e-11	--	conserved hypothetical protein [Ricinus communis] >gi|223540775|gb|EEF42335.1| conserved hypothetical protein [Ricinus communis]
Unigene16227_LITlvbTARAAPE	799	312	794	gi|225431020|ref|XP_002273278.1|	309	1	161	0.75	0.85	0	161	246	5e-64	--	PREDICTED: hypothetical protein [Vitis vinifera] >gi|270228727|emb|CBI17664.1| unnamed protein product [Vitis vinifera]
Unigene16229_LITlvbTARAAPE	255	254	6	gi|255582003|ref|XP_002531799.1|	817	246	328	0.5	0.67	0	83	99.0	3e-20	--	ATP binding protein, putative [Ricinus communis] >gi|223528565|gb|EEF30587.1| ATP binding protein, putative [Ricinus communis]
Unigene16231_LITlvbTARAAPE	2995	1666	2529	gi|255588681|ref|XP_002534684.1|	261	32	261	0.62	0.64	0	288	303	9e-86	--	conserved hypothetical protein [Ricinus communis] >gi|223524768|gb|EEF27698.1| conserved hypothetical protein [Ricinus communis]
Unigene16232_LITlvbTARAAPE	249	129	1	gi|270240349|emb|CBI27580.1|	762	48	90	0.86	0.97	0	43	80.5	2e-19	--	unnamed protein product [Vitis vinifera]
Unigene16233_LITlvbTARAAPE	741	42	584	gi|270255696|emb|CBI38078.1|	1009	216	406	0.36	0.58	0.07	196	122	1e-26	--	unnamed protein product [Vitis vinifera]
Unigene16235_LITlvbTARAAPE	353	1	348	gi|225451214|ref|XP_002271755.1|	986	282	401	0.7	0.8	0.03	120	158	3e-38	--	PREDICTED: hypothetical protein [Vitis vinifera]
Unigene16237_LITlvbTARAAPE	1585	800	3	gi|147772786|emb|CAN62839.1|	815	308	573	0.78	0.87	0	266	426	0.0	--	hypothetical protein [Vitis vinifera]
Unigene16241_LITlvbTARAAPE	1794	140	988	gi|147802546|emb|CAN77665.1|	1409	1	288	0.46	0.67	0.01	288	269	1e-113	--	hypothetical protein [Vitis vinifera]
Unigene16243_LITlvbTARAAPE	1022	1020	22	gi|15232624|ref|NP_190257.1|	847	223	525	0.5	0.67	0	335	317	3e-85	--	disease resistance protein (CC-NBS class), putative [Arabidopsis thaliana] >gi|29839682|sp|Q9STE7.1|R13L3_ARATH RecName: Full=Putative disease resistance RPP13-like protein 3 >gi|5541686|emb|CAB51192.1| putative protein [Arabidopsis thaliana]
Unigene16244_LITlvbTARAAPE	276	265	2	gi|255580284|ref|XP_002530971.1|	508	46	125	0.4	0.63	0	88	77.8	6e-14	--	transcription factor, putative [Ricinus communis] >gi|223529447|gb|EEF31406.1| transcription factor, putative [Ricinus communis]
Unigene16249_LITlvbTARAAPE	474	174	473	gi|225440137|ref|XP_002283152.1|	453	194	293	0.73	0.86	0	100	150	2e-47	--	PREDICTED: hypothetical protein [Vitis vinifera] >gi|270247436|emb|CBI32811.1| unnamed protein product [Vitis vinifera]
Unigene16250_LITlvbTARAAPE	396	293	3	gi|255542302|ref|XP_002512214.1|	1026	215	312	0.75	0.89	0.01	98	150	2e-37	--	cation-transporting atpase plant, putative [Ricinus communis] >gi|223548175|gb|EEF49666.1| cation-transporting atpase plant, putative [Ricinus communis]
Unigene16254_LITlvbTARAAPE	239	125	3	gi|224068783|ref|XP_002302824.1|	581	3	43	0.65	0.82	0	41	62.4	3e-09	--	predicted protein [Populus trichocarpa] >gi|222844550|gb|EEE82097.1| predicted protein [Populus trichocarpa]
Unigene16255_LITlvbTARAAPE	1245	2	754	gi|270228437|emb|CBI17374.1|	326	77	326	0.65	0.79	0	251	330	4e-89	--	unnamed protein product [Vitis vinifera]
Unigene16262_LITlvbTARAAPE	232	102	200	gi|270241589|emb|CBI28809.1|	418	349	379	0.81	0.9	0	33	53.9	9e-07	--	unnamed protein product [Vitis vinifera]
Unigene16266_LITlvbTARAAPE	1261	990	232	gi|225435209|ref|XP_002284873.1|	242	1	236	0.67	0.79	0	253	350	3e-95	--	PREDICTED: hypothetical protein [Vitis vinifera]
Unigene16268_LITlvbTARAAPE	403	403	158	gi|255574794|ref|XP_002528304.1|	436	292	373	0.6	0.79	0	82	117	2e-39	--	conserved hypothetical protein [Ricinus communis] >gi|223532259|gb|EEF34062.1| conserved hypothetical protein [Ricinus communis]
Unigene16269_LITlvbTARAAPE	1406	1404	457	gi|224143490|ref|XP_002324973.1|	398	83	398	0.84	0.93	0	316	581	1e-164	--	predicted protein [Populus trichocarpa] >gi|222866407|gb|EEF03538.1| predicted protein [Populus trichocarpa]
Unigene16270_LITlvbTARAAPE	1332	1236	259	gi|225432236|ref|XP_002270713.1|	328	1	326	0.73	0.83	0	328	479	1e-134	--	PREDICTED: hypothetical protein [Vitis vinifera] >gi|147864086|emb|CAN81122.1| hypothetical protein [Vitis vinifera] >gi|270238804|emb|CBI26040.1| unnamed protein product [Vitis vinifera]
Unigene16271_LITlvbTARAAPE	841	840	418	gi|270252889|emb|CBI19500.1|	766	156	296	0.73	0.85	0	141	218	1e-102	--	unnamed protein product [Vitis vinifera]
Unigene16272_LITlvbTARAAPE	419	417	136	gi|270231538|emb|CBI20863.1|	448	317	412	0.85	0.95	0.02	96	179	2e-52	--	unnamed protein product [Vitis vinifera]
Unigene16276_LITlvbTARAAPE	627	523	5	gi|225426643|ref|XP_002273095.1|	409	44	202	0.63	0.77	0	173	224	5e-64	--	PREDICTED: hypothetical protein [Vitis vinifera] >gi|270251191|emb|CBI34565.1| unnamed protein product [Vitis vinifera]
Unigene16279_LITlvbTARAAPE	1403	407	216	gi|270226862|emb|CBI15596.1|	1509	26	90	0.5	0.63	0.01	65	57.4	3e-14	--	unnamed protein product [Vitis vinifera]
Unigene16280_LITlvbTARAAPE	1492	1426	140	gi|255569343|ref|XP_002525639.1|	439	10	430	0.82	0.9	0	431	681	0.0	--	Vacuolar cation/proton exchanger 1a, putative [Ricinus communis] >gi|223535075|gb|EEF36757.1| Vacuolar cation/proton exchanger 1a, putative [Ricinus communis]
Unigene16282_LITlvbTARAAPE	244	1	129	gi|224125066|ref|XP_002319494.1|	203	62	104	0.79	0.88	0	43	75.1	8e-15	--	predicted protein [Populus trichocarpa] >gi|222857870|gb|EEE95417.1| predicted protein [Populus trichocarpa]
Unigene16285_LITlvbTARAAPE	741	1	429	gi|270257703|emb|CBI39745.1|	249	72	248	0.61	0.7	0.19	177	207	2e-52	--	unnamed protein product [Vitis vinifera]
Unigene16289_LITlvbTARAAPE	200	199	2	gi|15553678|gb|AAL01986.1|AF408704_1	1297	1185	1250	0.57	0.69	0	66	72.0	3e-12	--	I2C-5 [Solanum pimpinellifolium]
Unigene16290_LITlvbTARAAPE	584	15	584	gi|255552185|ref|XP_002517137.1|	505	198	396	0.66	0.74	0.04	199	268	5e-71	--	conserved hypothetical protein [Ricinus communis] >gi|223543772|gb|EEF45300.1| conserved hypothetical protein [Ricinus communis]
Unigene16292_LITlvbTARAAPE	422	91	405	gi|224114756|ref|XP_002316847.1|	1015	323	427	0.53	0.71	0	105	124	2e-34	--	predicted protein [Populus trichocarpa] >gi|222859912|gb|EEE97459.1| predicted protein [Populus trichocarpa]
Unigene16293_LITlvbTARAAPE	1261	15	1025	gi|225433271|ref|XP_002282135.1|	531	188	531	0.61	0.74	0.02	346	407	1e-112	--	PREDICTED: hypothetical protein [Vitis vinifera] >gi|270256956|emb|CBI23722.1| unnamed protein product [Vitis vinifera]
Unigene16297_LITlvbTARAAPE	314	314	24	gi|270306806|emb|CBI34310.1|	547	65	172	0.37	0.5	0.12	111	60.8	8e-09	--	unnamed protein product [Vitis vinifera]
Unigene16298_LITlvbTARAAPE	434	157	53	gi|224068755|ref|XP_002302817.1|	411	130	168	0.51	0.58	0.1	39	37.4	2e-06	--	predicted protein [Populus trichocarpa] >gi|118484264|gb|ABK94012.1| unknown [Populus trichocarpa] >gi|222844543|gb|EEE82090.1| predicted protein [Populus trichocarpa]
Unigene16299_LITlvbTARAAPE	1954	198	1886	gi|255565443|ref|XP_002523712.1|	558	1	556	0.76	0.87	0	567	865	0.0	--	conserved hypothetical protein [Ricinus communis] >gi|223537016|gb|EEF38652.1| conserved hypothetical protein [Ricinus communis]
Unigene16301_LITlvbTARAAPE	629	561	199	gi|224091300|ref|XP_002309220.1|	133	1	132	0.71	0.82	0.08	132	220	1e-56	--	predicted protein [Populus trichocarpa] >gi|222855196|gb|EEE92743.1| predicted protein [Populus trichocarpa]
Unigene16304_LITlvbTARAAPE	919	5	919	gi|255548842|ref|XP_002515477.1|	1107	293	599	0.69	0.81	0	307	444	1e-123	--	WD-repeat protein, putative [Ricinus communis] >gi|223545421|gb|EEF46926.1| WD-repeat protein, putative [Ricinus communis]
Unigene16309_LITlvbTARAAPE	3470	3406	200	gi|224066701|ref|XP_002302182.1|	1101	1	1101	0.78	0.87	0.03	1103	1664	0.0	--	predicted protein [Populus trichocarpa] >gi|222843908|gb|EEE81455.1| predicted protein [Populus trichocarpa]
Unigene16311_LITlvbTARAAPE	686	18	380	gi|242042387|ref|XP_002468588.1|	517	122	242	0.41	0.61	0	121	103	2e-41	--	hypothetical protein SORBIDRAFT_01g048580 [Sorghum bicolor] >gi|241922442|gb|EER95586.1| hypothetical protein SORBIDRAFT_01g048580 [Sorghum bicolor]
Unigene16314_LITlvbTARAAPE	1138	46	873	gi|224117680|ref|XP_002317641.1|	271	1	271	0.65	0.75	0.04	289	364	2e-99	--	predicted protein [Populus trichocarpa] >gi|222860706|gb|EEE98253.1| predicted protein [Populus trichocarpa]
Unigene16316_LITlvbTARAAPE	885	498	884	gi|255547600|ref|XP_002514857.1|	832	587	715	0.74	0.84	0	129	192	4e-96	--	pentatricopeptide repeat-containing protein, putative [Ricinus communis] >gi|223545908|gb|EEF47411.1| pentatricopeptide repeat-containing protein, putative [Ricinus communis]
Unigene16319_LITlvbTARAAPE	399	397	140	gi|225455412|ref|XP_002274057.1|	430	345	429	0.47	0.63	0	86	70.5	1e-11	--	PREDICTED: hypothetical protein [Vitis vinifera]
Unigene16321_LITlvbTARAAPE	460	1	114	gi|255626367|gb|ACU13528.1|	130	93	130	0.71	0.76	0.02	39	53.9	1e-06	--	unknown [Glycine max]
Unigene16326_LITlvbTARAAPE	402	107	397	gi|255578807|ref|XP_002530260.1|	541	1	108	0.38	0.5	0.11	109	62.4	3e-09	--	conserved hypothetical protein [Ricinus communis] >gi|223530226|gb|EEF32130.1| conserved hypothetical protein [Ricinus communis]
Unigene16330_LITlvbTARAAPE	419	399	130	gi|255573259|ref|XP_002527558.1|	771	76	163	0.55	0.65	0	90	93.6	2e-33	--	serine-threonine protein kinase, plant-type, putative [Ricinus communis] >gi|223533050|gb|EEF34810.1| serine-threonine protein kinase, plant-type, putative [Ricinus communis]
Unigene16331_LITlvbTARAAPE	3073	2965	278	gi|225438089|ref|XP_002272543.1|	1227	1	891	0.76	0.85	0	897	1358	0.0	--	PREDICTED: hypothetical protein [Vitis vinifera]
Unigene16332_LITlvbTARAAPE	437	95	436	gi|255586471|ref|XP_002533879.1|	577	151	264	0.89	0.92	0	114	207	4e-53	--	poly(A) polymerase, putative [Ricinus communis] >gi|223526180|gb|EEF28510.1| poly(A) polymerase, putative [Ricinus communis]
Unigene16333_LITlvbTARAAPE	1831	168	1574	gi|225434716|ref|XP_002281136.1|	474	1	469	0.84	0.91	0	469	797	0.0	--	PREDICTED: similar to enolase, putative [Vitis vinifera]
Unigene16335_LITlvbTARAAPE	1485	919	95	gi|225461864|ref|XP_002264147.1|	549	274	546	0.59	0.79	0	275	350	1e-149	--	PREDICTED: hypothetical protein [Vitis vinifera]
Unigene16338_LITlvbTARAAPE	1416	1062	127	gi|224085469|ref|XP_002307585.1|	378	1	311	0.86	0.91	0	313	537	1e-151	--	predicted protein [Populus trichocarpa] >gi|222857034|gb|EEE94581.1| predicted protein [Populus trichocarpa]
Unigene16339_LITlvbTARAAPE	380	330	196	gi|217075126|gb|ACJ85923.1|	103	59	103	0.86	0.88	0	45	83.2	1e-15	--	unknown [Medicago truncatula]
Unigene16340_LITlvbTARAAPE	1136	5	970	gi|270306832|emb|CBI34336.1|	474	151	472	0.61	0.78	0	322	409	1e-113	--	unnamed protein product [Vitis vinifera]
Unigene16347_LITlvbTARAAPE	444	3	443	gi|224109096|ref|XP_002315082.1|	502	182	327	0.66	0.77	0	147	194	3e-49	--	predicted protein [Populus trichocarpa] >gi|222864122|gb|EEF01253.1| predicted protein [Populus trichocarpa]
Unigene16349_LITlvbTARAAPE	1017	899	426	gi|218186284|gb|EEC68711.1|	1546	658	835	0.28	0.4	0.12	181	48.1	1e-11	--	hypothetical protein OsI_37193 [Oryza sativa Indica Group]
Unigene16350_LITlvbTARAAPE	963	184	870	gi|18416771|ref|NP_567749.1|	225	1	225	0.79	0.89	0	229	362	5e-99	--	unknown protein [Arabidopsis thaliana] >gi|88196739|gb|ABD43012.1| At4g26550 [Arabidopsis thaliana]
Unigene16352_LITlvbTARAAPE	993	656	985	gi|224135235|ref|XP_002322017.1|	708	266	371	0.46	0.59	0.01	112	105	2e-21	--	predicted protein [Populus trichocarpa] >gi|222869013|gb|EEF06144.1| predicted protein [Populus trichocarpa]
Unigene16355_LITlvbTARAAPE	548	97	546	gi|255568665|ref|XP_002525305.1|	443	1	167	0.62	0.71	0.11	170	193	1e-48	--	DNA binding protein, putative [Ricinus communis] >gi|223535406|gb|EEF37078.1| DNA binding protein, putative [Ricinus communis]
Unigene16358_LITlvbTARAAPE	1631	1029	226	gi|225462201|ref|XP_002269984.1|	567	300	567	0.76	0.86	0	268	416	0.0	--	PREDICTED: hypothetical protein [Vitis vinifera] >gi|147852271|emb|CAN82234.1| hypothetical protein [Vitis vinifera]
Unigene16359_LITlvbTARAAPE	275	1	132	gi|255581724|ref|XP_002531664.1|	677	401	444	0.72	0.81	0	44	60.8	2e-12	--	conserved hypothetical protein [Ricinus communis] >gi|223528695|gb|EEF30708.1| conserved hypothetical protein [Ricinus communis]
Unigene16363_LITlvbTARAAPE	1848	102	1715	gi|255585393|ref|XP_002533392.1|	552	1	552	0.7	0.82	0.04	562	856	0.0	--	pheophorbide A oxygenase, putative [Ricinus communis] >gi|223526766|gb|EEF28992.1| pheophorbide A oxygenase, putative [Ricinus communis]
Unigene16366_LITlvbTARAAPE	623	523	155	gi|255574125|ref|XP_002527978.1|	621	72	195	0.57	0.75	0	124	144	2e-49	--	pentatricopeptide repeat-containing protein, putative [Ricinus communis] >gi|223532604|gb|EEF34390.1| pentatricopeptide repeat-containing protein, putative [Ricinus communis]
Unigene16367_LITlvbTARAAPE	236	86	235	gi|224101293|ref|XP_002312219.1|	2052	143	192	0.64	0.76	0	50	63.5	1e-09	--	predicted protein [Populus trichocarpa] >gi|222852039|gb|EEE89586.1| predicted protein [Populus trichocarpa]
Unigene16369_LITlvbTARAAPE	3891	415	3546	gi|255557437|ref|XP_002519749.1|	1131	85	1126	0.79	0.88	0	1044	1688	0.0	--	phytochrome B, putative [Ricinus communis] >gi|223541166|gb|EEF42722.1| phytochrome B, putative [Ricinus communis]
Unigene16370_LITlvbTARAAPE	951	620	3	gi|224126883|ref|XP_002319950.1|	746	183	388	0.76	0.84	0	206	319	1e-124	--	predicted protein [Populus trichocarpa] >gi|222858326|gb|EEE95873.1| predicted protein [Populus trichocarpa]
Unigene16373_LITlvbTARAAPE	263	45	263	gi|270229533|emb|CBI18457.1|	374	99	172	0.77	0.86	0.01	74	127	9e-29	--	unnamed protein product [Vitis vinifera]
Unigene16374_LITlvbTARAAPE	744	110	394	gi|224126287|ref|XP_002319802.1|	533	439	533	0.93	0.97	0	95	197	2e-49	--	glycosyltransferase, CAZy family GT8 [Populus trichocarpa] >gi|222858178|gb|EEE95725.1| glycosyltransferase, CAZy family GT8 [Populus trichocarpa]
Unigene16375_LITlvbTARAAPE	1948	1845	256	gi|225429263|ref|XP_002265008.1|	555	1	551	0.34	0.49	0.1	592	295	3e-78	--	PREDICTED: hypothetical protein [Vitis vinifera]
Unigene16378_LITlvbTARAAPE	784	2	277	gi|13346186|gb|AAK19615.1|AF336282_1	302	88	172	0.35	0.45	0.03	95	56.2	2e-10	--	GHMYB10 [Gossypium hirsutum]
Unigene16380_LITlvbTARAAPE	323	264	178	gi|225425182|ref|XP_002264325.1|	684	647	675	0.62	0.82	0	29	43.1	2e-08	--	PREDICTED: hypothetical protein [Vitis vinifera]
Unigene16382_LITlvbTARAAPE	2444	1406	3	gi|255538886|ref|XP_002510508.1|	950	2	468	0.86	0.91	0	468	826	0.0	--	Auxin response factor, putative [Ricinus communis] >gi|223551209|gb|EEF52695.1| Auxin response factor, putative [Ricinus communis]
Unigene16383_LITlvbTARAAPE	298	2	298	gi|24461866|gb|AAN62353.1|AF506028_20	890	680	774	0.47	0.62	0.01	100	75.5	3e-13	--	NBS-LRR type disease resistance protein [Citrus trifoliata]
Unigene16384_LITlvbTARAAPE	1361	90	1091	gi|224091122|ref|XP_002309186.1|	333	1	327	0.44	0.61	0.05	355	257	5e-67	--	predicted protein [Populus trichocarpa] >gi|222855162|gb|EEE92709.1| predicted protein [Populus trichocarpa]
Unigene16385_LITlvbTARAAPE	451	267	7	gi|270241665|emb|CBI28885.1|	432	290	376	0.82	0.91	0	87	144	6e-34	--	unnamed protein product [Vitis vinifera]
Unigene16386_LITlvbTARAAPE	3645	1294	3495	gi|225465133|ref|XP_002273767.1|	1134	402	1134	0.75	0.86	0	734	1098	0.0	--	PREDICTED: hypothetical protein [Vitis vinifera]
Unigene16389_LITlvbTARAAPE	441	68	439	gi|255586864|ref|XP_002534042.1|	807	33	155	0.64	0.71	0	124	145	2e-34	--	conserved hypothetical protein [Ricinus communis] >gi|223525949|gb|EEF28346.1| conserved hypothetical protein [Ricinus communis]
Unigene16392_LITlvbTARAAPE	398	3	266	gi|225434148|ref|XP_002277983.1|	129	39	124	0.71	0.8	0	88	121	4e-27	--	PREDICTED: hypothetical protein [Vitis vinifera] >gi|270235578|emb|CBI24705.1| unnamed protein product [Vitis vinifera]
Unigene16393_LITlvbTARAAPE	341	338	27	gi|224110992|ref|XP_002332999.1|	2359	837	945	0.34	0.49	0.04	109	54.3	7e-07	--	cc-nbs-lrr resistance protein [Populus trichocarpa] >gi|222834484|gb|EEE72961.1| cc-nbs-lrr resistance protein [Populus trichocarpa]
Unigene16395_LITlvbTARAAPE	3430	127	2997	gi|225465541|ref|XP_002274115.1|	1019	95	1019	0.82	0.89	0	957	1597	0.0	--	PREDICTED: hypothetical protein [Vitis vinifera]
Unigene16400_LITlvbTARAAPE	1457	112	1182	gi|255576109|ref|XP_002528949.1|	361	1	361	0.8	0.88	0.01	362	583	1e-165	--	ribonuclease z, chloroplast, putative [Ricinus communis] >gi|223531595|gb|EEF33423.1| ribonuclease z, chloroplast, putative [Ricinus communis]
Unigene16403_LITlvbTARAAPE	741	1	429	gi|224149423|ref|XP_002336804.1|	499	154	293	0.65	0.76	0	143	191	3e-69	--	predicted protein [Populus trichocarpa] >gi|222836934|gb|EEE75327.1| predicted protein [Populus trichocarpa]
Unigene16406_LITlvbTARAAPE	625	148	624	gi|255578088|ref|XP_002529914.1|	690	1	174	0.6	0.73	0.09	176	194	1e-48	--	conserved hypothetical protein [Ricinus communis] >gi|223530591|gb|EEF32468.1| conserved hypothetical protein [Ricinus communis]
Unigene16407_LITlvbTARAAPE	243	6	131	gi|224111164|ref|XP_002315767.1|	126	75	116	0.88	0.92	0	42	75.9	2e-13	--	predicted protein [Populus trichocarpa] >gi|222864807|gb|EEF01938.1| predicted protein [Populus trichocarpa]
Unigene16408_LITlvbTARAAPE	1616	186	1616	gi|255551833|ref|XP_002516962.1|	830	1	479	0.72	0.83	0	479	722	0.0	--	protein with unknown function [Ricinus communis] >gi|223544050|gb|EEF45576.1| protein with unknown function [Ricinus communis]
Unigene16410_LITlvbTARAAPE	793	252	4	gi|224072717|ref|XP_002303847.1|	420	114	196	0.49	0.63	0.02	85	80.1	5e-32	--	predicted protein [Populus trichocarpa] >gi|222841279|gb|EEE78826.1| predicted protein [Populus trichocarpa]
Unigene16412_LITlvbTARAAPE	692	568	11	gi|224085085|ref|XP_002307484.1|	293	1	190	0.56	0.66	0.04	194	197	2e-49	--	f-box family protein [Populus trichocarpa] >gi|222856933|gb|EEE94480.1| f-box family protein [Populus trichocarpa]
Unigene16413_LITlvbTARAAPE	201	131	3	gi|164422138|ref|YP_001648752.1|	74	31	73	1	1	0	43	84.7	9e-21	--	ATP synthase subunit 9 [Mycosphaerella graminicola] >gi|155964401|gb|ABU40268.1| ATP synthase subunit 9 [Mycosphaerella graminicola]
Unigene16414_LITlvbTARAAPE	314	109	312	gi|255556671|ref|XP_002519369.1|	1318	25	92	0.58	0.73	0	68	79.0	3e-14	--	Disease resistance protein RPS2, putative [Ricinus communis] >gi|223541436|gb|EEF42986.1| Disease resistance protein RPS2, putative [Ricinus communis]
Unigene16417_LITlvbTARAAPE	541	385	2	gi|255576858|ref|XP_002529315.1|	301	13	137	0.73	0.85	0	128	199	3e-50	--	DNA binding protein, putative [Ricinus communis] >gi|223531239|gb|EEF33084.1| DNA binding protein, putative [Ricinus communis]
Unigene16418_LITlvbTARAAPE	412	365	3	gi|225438992|ref|XP_002284407.1|	371	10	127	0.56	0.69	0	122	134	7e-31	--	PREDICTED: hypothetical protein [Vitis vinifera] >gi|270250519|emb|CBI33698.1| unnamed protein product [Vitis vinifera]
Unigene16419_LITlvbTARAAPE	793	3	665	gi|255544790|ref|XP_002513456.1|	490	239	490	0.51	0.64	0.12	253	232	7e-60	--	conserved hypothetical protein [Ricinus communis] >gi|223547364|gb|EEF48859.1| conserved hypothetical protein [Ricinus communis]
Unigene16420_LITlvbTARAAPE	652	650	3	gi|147859324|emb|CAN83957.1|	2715	1951	2166	0.7	0.86	0	216	317	2e-85	--	hypothetical protein [Vitis vinifera]
Unigene16421_LITlvbTARAAPE	1413	1378	2	gi|270238786|emb|CBI26022.1|	572	20	495	0.56	0.7	0.05	486	472	1e-132	--	unnamed protein product [Vitis vinifera]
Unigene16422_LITlvbTARAAPE	934	934	806	gi|224084834|ref|XP_002307416.1|	789	747	789	0.97	0.97	0	43	86.7	7e-16	--	predicted protein [Populus trichocarpa] >gi|222856865|gb|EEE94412.1| predicted protein [Populus trichocarpa]
Unigene16425_LITlvbTARAAPE	519	101	448	gi|255576595|ref|XP_002529188.1|	364	191	306	0.81	0.89	0	116	193	1e-48	--	(S)-2-hydroxy-acid oxidase, putative [Ricinus communis] >gi|223531366|gb|EEF33202.1| (S)-2-hydroxy-acid oxidase, putative [Ricinus communis]
Unigene16426_LITlvbTARAAPE	796	466	675	gi|255543875|ref|XP_002513000.1|	106	24	93	0.64	0.8	0	70	95.1	1e-18	--	conserved hypothetical protein [Ricinus communis] >gi|223548011|gb|EEF49503.1| conserved hypothetical protein [Ricinus communis]
Unigene16429_LITlvbTARAAPE	2029	693	1448	gi|225435546|ref|XP_002283091.1|	2289	1865	2116	0.76	0.87	0	252	411	0.0	--	PREDICTED: hypothetical protein [Vitis vinifera]
Unigene16432_LITlvbTARAAPE	396	1	159	gi|224059590|ref|XP_002299922.1|	1381	447	499	0.67	0.83	0	53	77.4	8e-16	--	cc-nbs-lrr resistance protein [Populus trichocarpa] >gi|222847180|gb|EEE84727.1| cc-nbs-lrr resistance protein [Populus trichocarpa]
Unigene16433_LITlvbTARAAPE	2136	932	1849	gi|255552802|ref|XP_002517444.1|	589	283	586	0.69	0.84	0	306	441	0.0	--	nitrate transporter, putative [Ricinus communis] >gi|223543455|gb|EEF44986.1| nitrate transporter, putative [Ricinus communis]
Unigene16435_LITlvbTARAAPE	241	241	104	gi|255625771|gb|ACU13230.1|	159	52	97	0.86	0.93	0	46	90.1	1e-17	--	unknown [Glycine max]
Unigene16439_LITlvbTARAAPE	875	861	325	gi|224130542|ref|XP_002320865.1|	346	171	346	0.65	0.79	0	179	260	3e-68	--	predicted protein [Populus trichocarpa] >gi|222861638|gb|EEE99180.1| predicted protein [Populus trichocarpa]
Unigene16443_LITlvbTARAAPE	1727	1544	99	gi|255559927|ref|XP_002520982.1|	586	6	485	0.75	0.83	0.02	495	715	0.0	--	F-box/leucine rich repeat protein, putative [Ricinus communis] >gi|223539819|gb|EEF41399.1| F-box/leucine rich repeat protein, putative [Ricinus communis]
Unigene16445_LITlvbTARAAPE	200	6	170	gi|255555511|ref|XP_002518792.1|	316	41	95	0.63	0.83	0	55	83.2	1e-15	--	catalytic, putative [Ricinus communis] >gi|223542173|gb|EEF43717.1| catalytic, putative [Ricinus communis]
Unigene16450_LITlvbTARAAPE	269	269	3	gi|270251786|emb|CBI35155.1|	1152	874	965	0.46	0.65	0.04	93	73.2	1e-12	--	unnamed protein product [Vitis vinifera]
Unigene16452_LITlvbTARAAPE	694	600	190	gi|224115708|ref|XP_002317102.1|	137	1	137	0.72	0.86	0	137	207	2e-52	--	predicted protein [Populus trichocarpa] >gi|222860167|gb|EEE97714.1| predicted protein [Populus trichocarpa]
Unigene16453_LITlvbTARAAPE	1161	1161	28	gi|255583206|ref|XP_002532368.1|	618	239	616	0.85	0.95	0	378	650	0.0	--	kinesin light chain, putative [Ricinus communis] >gi|223527924|gb|EEF30011.1| kinesin light chain, putative [Ricinus communis]
Unigene16454_LITlvbTARAAPE	494	480	4	gi|255583272|ref|XP_002532400.1|	493	8	166	0.7	0.8	0	160	224	7e-58	--	cytochrome P450, putative [Ricinus communis] >gi|223527896|gb|EEF29985.1| cytochrome P450, putative [Ricinus communis]
Unigene16455_LITlvbTARAAPE	683	340	2	gi|224061151|ref|XP_002300358.1|	533	1	107	0.5	0.62	0	113	109	6e-23	--	GRAS family transcription factor [Populus trichocarpa] >gi|222847616|gb|EEE85163.1| GRAS family transcription factor [Populus trichocarpa]
Unigene16457_LITlvbTARAAPE	2787	95	2122	gi|270258181|emb|CBI40217.1|	758	37	742	0.61	0.73	0.04	708	844	0.0	--	unnamed protein product [Vitis vinifera]
Unigene16458_LITlvbTARAAPE	762	79	762	gi|224106886|ref|XP_002314317.1|	987	1	272	0.43	0.58	0.17	275	187	3e-46	--	argonaute protein group [Populus trichocarpa] >gi|222850725|gb|EEE88272.1| argonaute protein group [Populus trichocarpa]
Unigene16462_LITlvbTARAAPE	257	199	2	gi|222622621|gb|EEE56753.1|	399	37	101	0.81	0.89	0	66	109	2e-23	--	hypothetical protein OsJ_06287 [Oryza sativa Japonica Group]
Unigene16465_LITlvbTARAAPE	1750	48	1649	gi|255585393|ref|XP_002533392.1|	552	9	552	0.58	0.7	0.03	555	664	0.0	--	pheophorbide A oxygenase, putative [Ricinus communis] >gi|223526766|gb|EEF28992.1| pheophorbide A oxygenase, putative [Ricinus communis]
Unigene16466_LITlvbTARAAPE	257	130	8	gi|270243568|emb|CBI30508.1|	277	33	73	0.73	0.87	0	41	69.3	2e-11	--	unnamed protein product [Vitis vinifera]
Unigene16469_LITlvbTARAAPE	1412	255	626	gi|225428027|ref|XP_002277797.1|	693	96	223	0.27	0.49	0.06	132	44.7	4e-13	--	PREDICTED: hypothetical protein [Vitis vinifera]
Unigene16470_LITlvbTARAAPE	4376	1856	303	gi|225455708|ref|XP_002273025.1|	1205	687	1205	0.75	0.86	0	519	827	0.0	--	PREDICTED: hypothetical protein [Vitis vinifera]
Unigene16472_LITlvbTARAAPE	1123	3	302	gi|255537139|ref|XP_002509636.1|	1137	821	922	0.4	0.58	0.05	106	63.9	3e-18	--	leucine-rich repeat-containing protein, putative [Ricinus communis] >gi|223549535|gb|EEF51023.1| leucine-rich repeat-containing protein, putative [Ricinus communis]
Unigene16475_LITlvbTARAAPE	350	326	123	gi|147839103|emb|CAN61567.1|	839	122	189	0.3	0.55	0	68	53.5	1e-06	--	hypothetical protein [Vitis vinifera]
Unigene16478_LITlvbTARAAPE	460	455	309	gi|147802221|emb|CAN68269.1|	954	45	93	0.69	0.81	0	49	69.3	8e-36	--	hypothetical protein [Vitis vinifera]
Unigene16479_LITlvbTARAAPE	2143	2143	2	gi|255564713|ref|XP_002523351.1|	1872	706	1408	0.79	0.86	0	714	1102	0.0	--	eukaryotic translation initiation factor 3 subunit, putative [Ricinus communis] >gi|223537439|gb|EEF39067.1| eukaryotic translation initiation factor 3 subunit, putative [Ricinus communis]
Unigene16486_LITlvbTARAAPE	1381	1294	128	gi|225447127|ref|XP_002271163.1|	390	2	389	0.64	0.79	0	391	502	1e-141	--	PREDICTED: hypothetical protein [Vitis vinifera] >gi|270241637|emb|CBI28857.1| unnamed protein product [Vitis vinifera]
Unigene16487_LITlvbTARAAPE	761	3	509	gi|224101791|ref|XP_002312422.1|	431	135	302	0.76	0.84	0	169	250	1e-107	--	predicted protein [Populus trichocarpa] >gi|222852242|gb|EEE89789.1| predicted protein [Populus trichocarpa]
Unigene16488_LITlvbTARAAPE	5738	2303	5446	gi|255560647|ref|XP_002521337.1|	1854	796	1854	0.55	0.7	0.02	1073	1053	0.0	--	conserved hypothetical protein [Ricinus communis] >gi|223539415|gb|EEF41005.1| conserved hypothetical protein [Ricinus communis]
Unigene16489_LITlvbTARAAPE	950	275	3	gi|255573416|ref|XP_002527634.1|	340	105	195	0.64	0.8	0	91	137	3e-31	--	conserved hypothetical protein [Ricinus communis] >gi|223533008|gb|EEF34773.1| conserved hypothetical protein [Ricinus communis]
Unigene16490_LITlvbTARAAPE	1603	1420	2	gi|270234773|emb|CBI23365.1|	774	1	472	0.81	0.9	0.01	479	811	0.0	--	unnamed protein product [Vitis vinifera]
Unigene16494_LITlvbTARAAPE	683	536	309	gi|255544602|ref|XP_002513362.1|	1240	1165	1240	0.69	0.76	0	76	110	2e-23	--	serine/threonine protein kinase, putative [Ricinus communis] >gi|223547270|gb|EEF48765.1| serine/threonine protein kinase, putative [Ricinus communis]
Unigene16495_LITlvbTARAAPE	5828	140	5635	gi|225436581|ref|XP_002274937.1|	1987	1	1828	0.51	0.65	0.03	1908	1684	0.0	--	PREDICTED: hypothetical protein [Vitis vinifera]
Unigene16496_LITlvbTARAAPE	489	163	489	gi|255552323|ref|XP_002517206.1|	323	200	306	0.66	0.77	0	109	147	5e-46	--	catalytic, putative [Ricinus communis] >gi|223543841|gb|EEF45369.1| catalytic, putative [Ricinus communis]
Unigene16497_LITlvbTARAAPE	549	5	220	gi|224081537|ref|XP_002306450.1|	622	23	100	0.5	0.66	0.07	78	77.4	2e-31	--	predicted protein [Populus trichocarpa] >gi|222855899|gb|EEE93446.1| predicted protein [Populus trichocarpa]
Unigene16499_LITlvbTARAAPE	869	709	98	gi|225452843|ref|XP_002278470.1|	772	1	222	0.41	0.53	0.1	228	122	1e-26	--	PREDICTED: similar to starch synthase [Vitis vinifera]
Unigene16500_LITlvbTARAAPE	271	87	245	gi|224059296|ref|XP_002299812.1|	1432	1339	1390	0.52	0.62	0	53	55.8	3e-15	--	predicted protein [Populus trichocarpa] >gi|222847070|gb|EEE84617.1| predicted protein [Populus trichocarpa]
Unigene16502_LITlvbTARAAPE	433	3	431	gi|224090001|ref|XP_002308901.1|	263	75	218	0.72	0.85	0	144	224	5e-58	--	predicted protein [Populus trichocarpa] >gi|222854877|gb|EEE92424.1| predicted protein [Populus trichocarpa]
Unigene16505_LITlvbTARAAPE	941	519	827	gi|255574996|ref|XP_002528404.1|	955	853	955	0.85	0.97	0	103	194	1e-116	--	pentatricopeptide repeat-containing protein, putative [Ricinus communis] >gi|223532192|gb|EEF33997.1| pentatricopeptide repeat-containing protein, putative [Ricinus communis]
Unigene16506_LITlvbTARAAPE	2944	2310	1	gi|225458382|ref|XP_002281815.1|	857	17	790	0.86	0.91	0	775	1420	0.0	--	PREDICTED: hypothetical protein [Vitis vinifera] >gi|270253032|emb|CBI19643.1| unnamed protein product [Vitis vinifera]
Unigene16509_LITlvbTARAAPE	1496	1194	1	gi|255557651|ref|XP_002519855.1|	727	2	399	0.91	0.94	0	398	769	0.0	--	lipid binding protein, putative [Ricinus communis] >gi|223540901|gb|EEF42459.1| lipid binding protein, putative [Ricinus communis]
Unigene16510_LITlvbTARAAPE	1070	58	654	gi|255582708|ref|XP_002532132.1|	200	1	199	0.62	0.78	0	199	247	3e-64	--	conserved hypothetical protein [Ricinus communis] >gi|223528191|gb|EEF30252.1| conserved hypothetical protein [Ricinus communis]
Unigene16518_LITlvbTARAAPE	348	341	15	gi|270306373|emb|CBI23849.1|	868	179	284	0.44	0.66	0	109	89.7	2e-17	--	unnamed protein product [Vitis vinifera]
Unigene16520_LITlvbTARAAPE	2115	2114	1017	gi|225455984|ref|XP_002278705.1|	1234	633	991	0.79	0.86	0	366	591	0.0	--	PREDICTED: hypothetical protein [Vitis vinifera] >gi|270226743|emb|CBI15477.1| unnamed protein product [Vitis vinifera]
Unigene16522_LITlvbTARAAPE	2442	5	2197	gi|255573163|ref|XP_002527511.1|	810	48	789	0.74	0.85	0.01	745	1127	0.0	--	Beta-glucosidase, putative [Ricinus communis] >gi|223533151|gb|EEF34909.1| Beta-glucosidase, putative [Ricinus communis]
Unigene16526_LITlvbTARAAPE	215	2	214	gi|52546933|gb|AAU81599.1|	168	40	110	0.67	0.85	0	71	105	2e-22	--	putative NBS-LRR-like disease resistance candidate protein 2 [Carica papaya]
Unigene16527_LITlvbTARAAPE	596	2	517	gi|24461866|gb|AAN62353.1|AF506028_20	890	680	847	0.43	0.63	0	173	141	8e-33	--	NBS-LRR type disease resistance protein [Citrus trifoliata]
Unigene16529_LITlvbTARAAPE	421	418	80	gi|147853795|emb|CAN81714.1|	1420	1081	1192	0.62	0.82	0	113	148	4e-35	--	hypothetical protein [Vitis vinifera]
Unigene16532_LITlvbTARAAPE	876	557	760	gi|225446883|ref|XP_002283994.1|	685	423	494	0.4	0.62	0.05	72	55.1	2e-06	--	PREDICTED: hypothetical protein [Vitis vinifera]
Unigene16534_LITlvbTARAAPE	2356	2350	590	gi|225427280|ref|XP_002278897.1|	719	11	600	0.66	0.79	0.01	595	798	0.0	--	PREDICTED: hypothetical protein [Vitis vinifera]
Unigene16535_LITlvbTARAAPE	703	133	618	gi|118481875|gb|ABK92874.1|	168	1	162	0.82	0.91	0	162	282	4e-75	--	unknown [Populus trichocarpa]
Unigene16538_LITlvbTARAAPE	2031	2029	359	gi|224093878|ref|XP_002310031.1|	635	99	635	0.87	0.92	0	557	964	0.0	--	ABC transporter family protein [Populus trichocarpa] >gi|222852934|gb|EEE90481.1| ABC transporter family protein [Populus trichocarpa]
Unigene16539_LITlvbTARAAPE	5112	2185	230	gi|270234410|emb|CBI23013.1|	1718	1040	1718	0.46	0.63	0.05	689	566	0.0	--	unnamed protein product [Vitis vinifera]
Unigene16540_LITlvbTARAAPE	2914	2784	1333	gi|255537135|ref|XP_002509634.1|	506	10	494	0.73	0.85	0	486	715	0.0	--	multidrug resistance pump, putative [Ricinus communis] >gi|223549533|gb|EEF51021.1| multidrug resistance pump, putative [Ricinus communis]
Unigene16541_LITlvbTARAAPE	2212	2211	34	gi|255552758|ref|XP_002517422.1|	1289	92	816	0.7	0.82	0.01	738	1034	0.0	--	conserved hypothetical protein [Ricinus communis] >gi|223543433|gb|EEF44964.1| conserved hypothetical protein [Ricinus communis]
Unigene16544_LITlvbTARAAPE	305	294	118	gi|255550249|ref|XP_002516175.1|	241	91	150	0.67	0.78	0.03	61	74.3	7e-13	--	transmembrane protein 14, putative [Ricinus communis] >gi|223544661|gb|EEF46177.1| transmembrane protein 14, putative [Ricinus communis]
Unigene16545_LITlvbTARAAPE	577	457	77	gi|224067608|ref|XP_002302513.1|	131	1	131	0.76	0.86	0.03	131	216	2e-55	--	predicted protein [Populus trichocarpa] >gi|222844239|gb|EEE81786.1| predicted protein [Populus trichocarpa]
Unigene16548_LITlvbTARAAPE	371	3	320	gi|225449967|ref|XP_002271242.1|	160	56	159	0.72	0.84	0	106	162	2e-39	--	PREDICTED: hypothetical protein [Vitis vinifera] >gi|270241376|emb|CBI28599.1| unnamed protein product [Vitis vinifera]
Unigene16549_LITlvbTARAAPE	1779	139	1605	gi|255574013|ref|XP_002527924.1|	531	42	529	0.8	0.88	0	489	799	0.0	--	multidrug resistance pump, putative [Ricinus communis] >gi|223532699|gb|EEF34481.1| multidrug resistance pump, putative [Ricinus communis]
Unigene16550_LITlvbTARAAPE	960	899	222	gi|255547129|ref|XP_002514622.1|	216	2	216	0.63	0.79	0	227	275	1e-72	--	conserved hypothetical protein [Ricinus communis] >gi|223546226|gb|EEF47728.1| conserved hypothetical protein [Ricinus communis]
Unigene16551_LITlvbTARAAPE	390	310	26	gi|45826061|gb|AAS77675.1|	739	221	315	0.39	0.59	0.03	98	62.8	2e-12	--	resistance protein [Quercus suber]
Unigene16552_LITlvbTARAAPE	309	6	308	gi|224056545|ref|XP_002298903.1|	591	37	139	0.73	0.83	0.03	105	149	2e-35	--	predicted protein [Populus trichocarpa] >gi|222846161|gb|EEE83708.1| predicted protein [Populus trichocarpa]
Unigene16554_LITlvbTARAAPE	262	132	46	gi|115462885|ref|NP_001055042.1|	1820	1320	1348	0.96	0.96	0	29	64.3	4e-20	--	Os05g0263200 [Oryza sativa (japonica cultivar-group)]
Unigene16556_LITlvbTARAAPE	1856	1401	94	gi|224136890|ref|XP_002322441.1|	526	1	436	0.77	0.86	0	437	676	0.0	--	predicted protein [Populus trichocarpa] >gi|222869437|gb|EEF06568.1| predicted protein [Populus trichocarpa]
Unigene16557_LITlvbTARAAPE	315	3	314	gi|255637756|gb|ACU19200.1|	470	186	288	0.42	0.52	0.05	110	73.2	1e-12	--	unknown [Glycine max]
Unigene16558_LITlvbTARAAPE	425	424	137	gi|37957122|gb|AAP02917.1|	181	28	122	0.62	0.81	0	96	130	3e-41	--	ORFIII-like polyprotein [Musa AAB Group]
Unigene16559_LITlvbTARAAPE	1623	847	140	gi|224118074|ref|XP_002331551.1|	693	426	670	0.7	0.78	0.05	249	348	0.0	--	predicted protein [Populus trichocarpa] >gi|222873775|gb|EEF10906.1| predicted protein [Populus trichocarpa]
Unigene16560_LITlvbTARAAPE	853	651	256	gi|270251171|emb|CBI34545.1|	147	1	133	0.55	0.79	0	133	155	1e-36	--	unnamed protein product [Vitis vinifera]
Unigene16562_LITlvbTARAAPE	369	1	234	gi|224122932|ref|XP_002318952.1|	238	93	174	0.55	0.73	0.06	83	88.6	8e-22	--	predicted protein [Populus trichocarpa] >gi|222857328|gb|EEE94875.1| predicted protein [Populus trichocarpa]
Unigene16563_LITlvbTARAAPE	1280	114	1280	gi|255569126|ref|XP_002525532.1|	948	2	390	0.68	0.8	0	389	565	1e-160	--	conserved hypothetical protein [Ricinus communis] >gi|223535211|gb|EEF36890.1| conserved hypothetical protein [Ricinus communis]
Unigene16564_LITlvbTARAAPE	1377	764	426	gi|225452094|ref|XP_002280747.1|	858	277	393	0.36	0.49	0.06	121	60.8	7e-08	--	PREDICTED: hypothetical protein [Vitis vinifera]
Unigene16565_LITlvbTARAAPE	250	104	184	gi|224103847|ref|XP_002313217.1|	496	293	319	0.88	0.92	0	27	50.8	8e-06	--	predicted protein [Populus trichocarpa] >gi|222849625|gb|EEE87172.1| predicted protein [Populus trichocarpa]
Unigene16566_LITlvbTARAAPE	290	287	12	gi|224136788|ref|XP_002326945.1|	105	15	105	0.68	0.79	0	92	134	4e-31	--	predicted protein [Populus trichocarpa] >gi|222835260|gb|EEE73695.1| predicted protein [Populus trichocarpa]
Unigene16567_LITlvbTARAAPE	852	91	675	gi|109895416|gb|ABG47463.1|	225	6	199	0.54	0.65	0.01	197	201	2e-50	--	vegetative storage protein [Litchi chinensis]
Unigene16572_LITlvbTARAAPE	281	3	281	gi|224097077|ref|XP_002310828.1|	530	289	381	0.84	0.92	0	93	161	3e-39	--	predicted protein [Populus trichocarpa] >gi|222853731|gb|EEE91278.1| predicted protein [Populus trichocarpa]
Unigene16573_LITlvbTARAAPE	3219	1888	2	gi|224063313|ref|XP_002301091.1|	1095	258	869	0.6	0.7	0.01	641	707	0.0	--	predicted protein [Populus trichocarpa] >gi|222842817|gb|EEE80364.1| predicted protein [Populus trichocarpa]
Unigene16574_LITlvbTARAAPE	317	315	1	gi|192910786|gb|ACF06501.1|	163	15	119	0.61	0.77	0	105	130	1e-29	--	SKP1 [Elaeis guineensis]
Unigene16575_LITlvbTARAAPE	620	496	137	gi|147858317|emb|CAN81419.1|	184	10	134	0.51	0.6	0.06	129	112	1e-30	--	hypothetical protein [Vitis vinifera]
Unigene16578_LITlvbTARAAPE	1920	481	1710	gi|42569521|ref|NP_565727.2|	567	159	564	0.7	0.85	0	411	628	0.0	--	unknown protein [Arabidopsis thaliana]
Unigene16583_LITlvbTARAAPE	398	2	82	gi|205364413|gb|ACI04550.1|	248	222	248	0.88	0.92	0	27	57.4	8e-08	--	thaumatin-like protein [Pyrus pyrifolia] >gi|208436016|gb|ACI28455.1| thaumatin-like protein [Pyrus pyrifolia]
Unigene16586_LITlvbTARAAPE	308	273	4	gi|227438125|gb|ACP30552.1|	1346	623	712	0.38	0.56	0	90	69.3	2e-11	--	disease resistance protein [Brassica rapa subsp. pekinensis]
Unigene16587_LITlvbTARAAPE	999	435	881	gi|224068899|ref|XP_002302852.1|	415	265	413	0.83	0.92	0	149	260	1e-121	--	predicted protein [Populus trichocarpa] >gi|222844578|gb|EEE82125.1| predicted protein [Populus trichocarpa]
Unigene16588_LITlvbTARAAPE	798	87	557	gi|224112765|ref|XP_002316286.1|	415	257	415	0.64	0.78	0.01	159	202	6e-51	--	predicted protein [Populus trichocarpa] >gi|222865326|gb|EEF02457.1| predicted protein [Populus trichocarpa]
Unigene16590_LITlvbTARAAPE	565	557	3	gi|255574314|ref|XP_002528071.1|	313	2	244	0.33	0.48	0.26	253	115	7e-25	--	zinc finger protein, putative [Ricinus communis] >gi|223532532|gb|EEF34321.1| zinc finger protein, putative [Ricinus communis]
Unigene16592_LITlvbTARAAPE	312	185	3	gi|147798853|emb|CAN61340.1|	973	44	104	0.44	0.63	0	61	51.2	6e-06	--	hypothetical protein [Vitis vinifera]
Unigene16593_LITlvbTARAAPE	1586	98	1483	gi|270241828|emb|CBI29047.1|	498	6	491	0.61	0.73	0.05	489	550	1e-155	--	unnamed protein product [Vitis vinifera]
Unigene16595_LITlvbTARAAPE	1971	132	1970	gi|224076806|ref|XP_002305001.1|	918	27	634	0.7	0.79	0.02	628	885	0.0	--	predicted protein [Populus trichocarpa] >gi|222847965|gb|EEE85512.1| predicted protein [Populus trichocarpa]
Unigene16596_LITlvbTARAAPE	1994	1064	228	gi|224094386|ref|XP_002310151.1|	570	295	570	0.65	0.79	0	279	364	0.0	--	predicted protein [Populus trichocarpa] >gi|222853054|gb|EEE90601.1| predicted protein [Populus trichocarpa]
Unigene16597_LITlvbTARAAPE	769	763	2	gi|225458731|ref|XP_002283069.1|	800	463	712	0.73	0.85	0	254	392	1e-108	--	PREDICTED: hypothetical protein [Vitis vinifera]
Unigene16598_LITlvbTARAAPE	977	305	904	gi|255574032|ref|XP_002527933.1|	713	515	713	0.83	0.89	0	202	327	1e-119	--	homeobox protein, putative [Ricinus communis] >gi|223532666|gb|EEF34449.1| homeobox protein, putative [Ricinus communis]
Unigene16599_LITlvbTARAAPE	233	233	9	gi|270229024|emb|CBI17955.1|	627	295	369	0.52	0.73	0	75	83.2	1e-15	--	unnamed protein product [Vitis vinifera]
Unigene16600_LITlvbTARAAPE	934	223	792	gi|255551247|ref|XP_002516670.1|	565	1	169	0.62	0.69	0	191	206	4e-52	--	ATP-dependent clp protease ATP-binding subunit clpx, putative [Ricinus communis] >gi|223544165|gb|EEF45689.1| ATP-dependent clp protease ATP-binding subunit clpx, putative [Ricinus communis]
Unigene16601_LITlvbTARAAPE	264	263	9	gi|225441187|ref|XP_002266244.1|	722	142	227	0.46	0.56	0.01	86	70.5	1e-11	--	PREDICTED: hypothetical protein [Vitis vinifera]
Unigene16603_LITlvbTARAAPE	1214	21	899	gi|225425648|ref|XP_002272557.1|	306	26	306	0.66	0.79	0	295	381	1e-104	--	PREDICTED: hypothetical protein [Vitis vinifera] >gi|270260108|emb|CBI31942.1| unnamed protein product [Vitis vinifera]
Unigene16604_LITlvbTARAAPE	2290	2174	171	gi|255540529|ref|XP_002511329.1|	666	2	657	0.71	0.81	0	670	946	0.0	--	carbohydrate binding protein, putative [Ricinus communis] >gi|223550444|gb|EEF51931.1| carbohydrate binding protein, putative [Ricinus communis]
Unigene16606_LITlvbTARAAPE	744	742	2	gi|224115870|ref|XP_002317145.1|	628	202	462	0.68	0.77	0.06	263	334	1e-90	--	predicted protein [Populus trichocarpa] >gi|222860210|gb|EEE97757.1| predicted protein [Populus trichocarpa]
Unigene16608_LITlvbTARAAPE	201	196	26	gi|87241451|gb|ABD33309.1|	1378	626	682	0.49	0.68	0	57	58.5	4e-08	--	Ribonuclease H [Medicago truncatula]
Unigene16610_LITlvbTARAAPE	1351	172	969	gi|224104595|ref|XP_002313493.1|	264	1	264	0.72	0.83	0	267	357	3e-97	--	predicted protein [Populus trichocarpa] >gi|222849901|gb|EEE87448.1| predicted protein [Populus trichocarpa]
Unigene16611_LITlvbTARAAPE	269	2	268	gi|255547496|ref|XP_002514805.1|	1097	401	489	0.6	0.77	0	89	118	3e-26	--	ATP binding protein, putative [Ricinus communis] >gi|223545856|gb|EEF47359.1| ATP binding protein, putative [Ricinus communis]
Unigene16612_LITlvbTARAAPE	1434	460	299	gi|242032441|ref|XP_002463615.1|	528	326	379	0.88	0.92	0	54	92.8	1e-28	--	hypothetical protein SORBIDRAFT_01g002960 [Sorghum bicolor] >gi|241917469|gb|EER90613.1| hypothetical protein SORBIDRAFT_01g002960 [Sorghum bicolor]
Unigene16614_LITlvbTARAAPE	620	250	98	gi|224057230|ref|XP_002299184.1|	355	11	61	0.74	0.84	0	51	74.7	1e-12	--	predicted protein [Populus trichocarpa] >gi|222846442|gb|EEE83989.1| predicted protein [Populus trichocarpa]
Unigene16616_LITlvbTARAAPE	2521	193	2010	gi|255541620|ref|XP_002511874.1|	571	1	571	0.75	0.82	0.01	615	911	0.0	--	Sialin, putative [Ricinus communis] >gi|223549054|gb|EEF50543.1| Sialin, putative [Ricinus communis]
Unigene16617_LITlvbTARAAPE	881	192	830	gi|224110522|ref|XP_002315545.1|	474	2	214	0.67	0.83	0	214	290	4e-77	--	predicted protein [Populus trichocarpa] >gi|222864585|gb|EEF01716.1| predicted protein [Populus trichocarpa]
Unigene16619_LITlvbTARAAPE	225	1	225	gi|255541430|ref|XP_002511779.1|	699	367	440	0.76	0.82	0	75	116	2e-25	--	conserved hypothetical protein [Ricinus communis] >gi|223548959|gb|EEF50448.1| conserved hypothetical protein [Ricinus communis]
Unigene16620_LITlvbTARAAPE	1209	1209	796	gi|225451367|ref|XP_002263590.1|	592	449	592	0.76	0.88	0.04	144	231	2e-59	--	PREDICTED: hypothetical protein [Vitis vinifera] >gi|270248327|emb|CBI33459.1| unnamed protein product [Vitis vinifera]
Unigene16621_LITlvbTARAAPE	626	579	163	gi|225425432|ref|XP_002271716.1|	140	2	140	0.66	0.81	0	139	191	1e-47	--	PREDICTED: hypothetical protein [Vitis vinifera]
Unigene16623_LITlvbTARAAPE	4691	593	4141	gi|224122062|ref|XP_002330531.1|	1193	5	1190	0.78	0.87	0	1189	1861	0.0	--	predicted protein [Populus trichocarpa] >gi|222872089|gb|EEF09220.1| predicted protein [Populus trichocarpa]
Unigene16624_LITlvbTARAAPE	660	564	91	gi|255637879|gb|ACU19258.1|	287	1	181	0.7	0.79	0.12	181	249	3e-65	--	unknown [Glycine max]
Unigene16625_LITlvbTARAAPE	438	133	414	gi|225465475|ref|XP_002268550.1|	1477	651	746	0.59	0.77	0.02	96	122	4e-37	--	PREDICTED: hypothetical protein [Vitis vinifera]
Unigene16629_LITlvbTARAAPE	1944	451	1563	gi|224139714|ref|XP_002323241.1|	372	1	372	0.65	0.78	0	373	516	1e-145	--	predicted protein [Populus trichocarpa] >gi|222867871|gb|EEF05002.1| predicted protein [Populus trichocarpa]
Unigene16630_LITlvbTARAAPE	757	1	384	gi|242055951|ref|XP_002457121.1|	166	39	166	0.78	0.91	0	128	215	9e-55	--	hypothetical protein SORBIDRAFT_03g001620 [Sorghum bicolor] >gi|241929096|gb|EES02241.1| hypothetical protein SORBIDRAFT_03g001620 [Sorghum bicolor]
Unigene16631_LITlvbTARAAPE	578	154	576	gi|122056647|gb|ABD66219.2|	224	1	141	0.9	0.95	0	141	249	2e-65	--	JOINTLESS [Malus x domestica]
Unigene16632_LITlvbTARAAPE	280	113	199	gi|224103601|ref|XP_002313118.1|	136	108	136	0.75	0.89	0	29	51.6	5e-06	--	predicted protein [Populus trichocarpa] >gi|222849526|gb|EEE87073.1| predicted protein [Populus trichocarpa]
Unigene16633_LITlvbTARAAPE	223	4	129	gi|270260492|emb|CBI35672.1|	699	619	660	0.66	0.83	0	42	57.8	1e-11	--	unnamed protein product [Vitis vinifera]
Unigene16636_LITlvbTARAAPE	200	5	196	gi|242199342|gb|ACS87992.1|	504	64	127	0.59	0.81	0	64	86.7	1e-16	--	UDP-glucosyltransferase family 1 protein [Citrus sinensis]
Unigene16637_LITlvbTARAAPE	1469	1467	262	gi|225449184|ref|XP_002278923.1|	396	2	392	0.7	0.8	0	406	528	1e-148	--	PREDICTED: hypothetical protein [Vitis vinifera] >gi|270244591|emb|CBI31524.1| unnamed protein product [Vitis vinifera]
Unigene16638_LITlvbTARAAPE	679	674	162	gi|147777380|emb|CAN67197.1|	391	221	391	0.67	0.78	0	171	243	2e-63	--	hypothetical protein [Vitis vinifera]
Unigene16639_LITlvbTARAAPE	969	928	146	gi|224116486|ref|XP_002331909.1|	260	3	260	0.76	0.87	0	261	408	1e-112	--	predicted protein [Populus trichocarpa] >gi|222874581|gb|EEF11712.1| predicted protein [Populus trichocarpa]
Unigene16640_LITlvbTARAAPE	806	201	392	gi|116179660|ref|XP_001219679.1|	560	345	411	0.41	0.55	0.04	67	61.6	2e-08	--	hypothetical protein CHGG_00458 [Chaetomium globosum CBS 148.51] >gi|88184755|gb|EAQ92223.1| hypothetical protein CHGG_00458 [Chaetomium globosum CBS 148.51]
Unigene16641_LITlvbTARAAPE	357	357	10	gi|270232376|emb|CBI21698.1|	518	97	215	0.47	0.61	0.02	119	99.0	3e-20	--	unnamed protein product [Vitis vinifera]
Unigene16642_LITlvbTARAAPE	4594	3600	331	gi|255554883|ref|XP_002518479.1|	1399	325	1399	0.55	0.67	0.02	1119	1105	0.0	--	conserved hypothetical protein [Ricinus communis] >gi|223542324|gb|EEF43866.1| conserved hypothetical protein [Ricinus communis]
Unigene16645_LITlvbTARAAPE	2558	1038	1	gi|225437641|ref|XP_002278881.1|	445	1	345	0.82	0.9	0	346	571	1e-161	--	PREDICTED: hypothetical protein [Vitis vinifera] >gi|270254599|emb|CBI36989.1| unnamed protein product [Vitis vinifera]
Unigene16646_LITlvbTARAAPE	867	555	1	gi|270234680|emb|CBI23279.1|	308	1	196	0.7	0.79	0.05	196	269	5e-71	--	unnamed protein product [Vitis vinifera]
Unigene16647_LITlvbTARAAPE	1278	1273	170	gi|4038056|gb|AAC97237.1|	889	186	582	0.55	0.68	0.07	397	466	1e-145	--	putative TNP2-like transposon protein [Arabidopsis thaliana]
Unigene16648_LITlvbTARAAPE	1029	35	511	gi|224132258|ref|XP_002328224.1|	880	220	384	0.43	0.58	0.05	168	121	1e-61	--	cc-nbs-lrr resistance protein [Populus trichocarpa] >gi|222837739|gb|EEE76104.1| cc-nbs-lrr resistance protein [Populus trichocarpa]
Unigene16650_LITlvbTARAAPE	607	544	239	gi|224110588|ref|XP_002315567.1|	101	1	101	0.8	0.93	0	102	176	2e-43	--	glutaredoxin [Populus trichocarpa] >gi|222864607|gb|EEF01738.1| glutaredoxin [Populus trichocarpa]
Unigene16651_LITlvbTARAAPE	1107	67	873	gi|225445591|ref|XP_002285400.1|	283	1	283	0.57	0.71	0.05	285	297	2e-79	--	PREDICTED: hypothetical protein [Vitis vinifera] >gi|270241010|emb|CBI28239.1| unnamed protein product [Vitis vinifera]
Unigene16655_LITlvbTARAAPE	6856	2849	6856	gi|270253502|emb|CBI35900.1|	5267	3733	5033	0.52	0.69	0.01	1362	1326	0.0	--	unnamed protein product [Vitis vinifera]
Unigene16657_LITlvbTARAAPE	396	192	395	gi|225428080|ref|XP_002278046.1|	527	303	370	0.67	0.79	0	68	90.9	8e-33	--	PREDICTED: hypothetical protein [Vitis vinifera]
Unigene16658_LITlvbTARAAPE	1117	304	1032	gi|224129538|ref|XP_002328741.1|	241	1	241	0.89	0.95	0	244	440	1e-122	--	predicted protein [Populus trichocarpa] >gi|222839039|gb|EEE77390.1| predicted protein [Populus trichocarpa]
Unigene16660_LITlvbTARAAPE	604	576	247	gi|224071921|ref|XP_002303594.1|	575	70	190	0.34	0.51	0.09	121	65.9	7e-11	--	predicted protein [Populus trichocarpa] >gi|222841026|gb|EEE78573.1| predicted protein [Populus trichocarpa]
Unigene16666_LITlvbTARAAPE	857	1	189	gi|224123012|ref|XP_002318972.1|	368	237	299	0.82	0.93	0	63	117	5e-54	--	predicted protein [Populus trichocarpa] >gi|222857348|gb|EEE94895.1| predicted protein [Populus trichocarpa]
Unigene16668_LITlvbTARAAPE	310	310	62	gi|147844168|emb|CAN80566.1|	1636	939	1021	0.67	0.81	0	83	117	5e-26	--	hypothetical protein [Vitis vinifera]
Unigene16669_LITlvbTARAAPE	509	504	4	gi|225439117|ref|XP_002266469.1|	685	350	516	0.76	0.91	0	167	277	6e-74	--	PREDICTED: hypothetical protein [Vitis vinifera]
Unigene16671_LITlvbTARAAPE	396	8	391	gi|270228970|emb|CBI17902.1|	547	138	269	0.53	0.66	0.03	132	119	2e-26	--	unnamed protein product [Vitis vinifera]
Unigene16674_LITlvbTARAAPE	268	204	109	gi|255648200|gb|ACU24553.1|	286	135	166	0.9	1	0	32	61.6	4e-09	--	unknown [Glycine max]
Unigene16677_LITlvbTARAAPE	1272	1260	4	gi|225450622|ref|XP_002278152.1|	485	7	418	0.59	0.77	0	419	497	1e-139	--	PREDICTED: hypothetical protein [Vitis vinifera]
Unigene16678_LITlvbTARAAPE	323	36	299	gi|225463846|ref|XP_002265371.1|	1175	17	98	0.51	0.59	0	88	79.0	3e-14	--	PREDICTED: hypothetical protein [Vitis vinifera] >gi|270255840|emb|CBI38218.1| unnamed protein product [Vitis vinifera]
Unigene16683_LITlvbTARAAPE	1341	123	905	gi|255579196|ref|XP_002530444.1|	268	1	268	0.5	0.63	0.04	274	233	7e-60	--	conserved hypothetical protein [Ricinus communis] >gi|223529989|gb|EEF31914.1| conserved hypothetical protein [Ricinus communis]
Unigene16685_LITlvbTARAAPE	258	256	2	gi|270228427|emb|CBI17364.1|	745	347	431	0.8	0.88	0	85	150	1e-35	--	unnamed protein product [Vitis vinifera]
Unigene16686_LITlvbTARAAPE	432	314	397	gi|224135469|ref|XP_002322081.1|	357	238	265	0.78	0.92	0	28	49.3	3e-08	--	predicted protein [Populus trichocarpa] >gi|222869077|gb|EEF06208.1| predicted protein [Populus trichocarpa]
Unigene16687_LITlvbTARAAPE	2448	1723	449	gi|270230797|emb|CBI20124.1|	1036	466	889	0.8	0.88	0	425	697	0.0	--	unnamed protein product [Vitis vinifera]
Unigene16689_LITlvbTARAAPE	644	3	401	gi|255540889|ref|XP_002511509.1|	602	467	599	0.72	0.85	0	133	204	1e-51	--	nitrate transporter, putative [Ricinus communis] >gi|223550624|gb|EEF52111.1| nitrate transporter, putative [Ricinus communis]
Unigene16690_LITlvbTARAAPE	3477	420	3113	gi|225470501|ref|XP_002267337.1|	902	1	879	0.41	0.59	0	905	627	1e-178	--	PREDICTED: hypothetical protein [Vitis vinifera]
Unigene16692_LITlvbTARAAPE	1176	2	856	gi|224126711|ref|XP_002329454.1|	440	147	435	0.38	0.59	0.02	292	199	1e-49	--	predicted protein [Populus trichocarpa] >gi|222870134|gb|EEF07265.1| predicted protein [Populus trichocarpa]
Unigene16695_LITlvbTARAAPE	557	169	555	gi|224099693|ref|XP_002311581.1|	348	91	218	0.56	0.7	0	129	147	3e-48	--	predicted protein [Populus trichocarpa] >gi|222851401|gb|EEE88948.1| predicted protein [Populus trichocarpa]
Unigene16700_LITlvbTARAAPE	828	6	674	gi|225446654|ref|XP_002277112.1|	1193	967	1188	0.59	0.79	0	223	279	6e-74	--	PREDICTED: hypothetical protein [Vitis vinifera]
Unigene16702_LITlvbTARAAPE	858	201	857	gi|255586263|ref|XP_002533784.1|	856	9	268	0.27	0.41	0.18	269	59.7	8e-08	--	pentatricopeptide repeat-containing protein, putative [Ricinus communis] >gi|223526285|gb|EEF28597.1| pentatricopeptide repeat-containing protein, putative [Ricinus communis]
Unigene16703_LITlvbTARAAPE	3601	312	3140	gi|255585740|ref|XP_002533551.1|	889	1	889	0.69	0.81	0	950	1293	0.0	--	ubiquitin ligase protein cop1, putative [Ricinus communis] >gi|223526576|gb|EEF28831.1| ubiquitin ligase protein cop1, putative [Ricinus communis]
Unigene16704_LITlvbTARAAPE	3654	905	3262	gi|255565234|ref|XP_002523609.1|	1526	739	1526	0.76	0.85	0.01	796	1209	0.0	--	DNA polymerase alpha catalytic subunit, putative [Ricinus communis] >gi|223537171|gb|EEF38804.1| DNA polymerase alpha catalytic subunit, putative [Ricinus communis]
Unigene16711_LITlvbTARAAPE	346	3	161	gi|225464033|ref|XP_002267203.1|	321	279	317	0.6	0.71	0	53	61.6	4e-09	--	PREDICTED: hypothetical protein [Vitis vinifera] >gi|270251693|emb|CBI35064.1| unnamed protein product [Vitis vinifera]
Unigene16713_LITlvbTARAAPE	263	1	261	gi|224072769|ref|XP_002303872.1|	1078	883	969	0.81	0.83	0	87	141	3e-33	--	predicted protein [Populus trichocarpa] >gi|222841304|gb|EEE78851.1| predicted protein [Populus trichocarpa]
Unigene16714_LITlvbTARAAPE	383	130	2	gi|255563831|ref|XP_002522916.1|	722	94	136	0.86	0.95	0	43	85.1	4e-17	--	conserved hypothetical protein [Ricinus communis] >gi|223537843|gb|EEF39459.1| conserved hypothetical protein [Ricinus communis]
Unigene16715_LITlvbTARAAPE	2105	1909	905	gi|118487779|gb|ABK95713.1|	343	1	343	0.81	0.88	0.02	343	529	1e-148	--	unknown [Populus trichocarpa]
Unigene16716_LITlvbTARAAPE	509	509	132	gi|224120240|ref|XP_002330999.1|	796	101	226	0.84	0.92	0	126	226	2e-77	--	predicted protein [Populus trichocarpa] >gi|222872929|gb|EEF10060.1| predicted protein [Populus trichocarpa]
Unigene16718_LITlvbTARAAPE	2055	1	1797	gi|224126907|ref|XP_002319956.1|	1041	464	1041	0.72	0.83	0	601	874	0.0	--	predicted protein [Populus trichocarpa] >gi|222858332|gb|EEE95879.1| predicted protein [Populus trichocarpa]
Unigene16719_LITlvbTARAAPE	327	164	325	gi|255553538|ref|XP_002517810.1|	1025	30	88	0.71	0.84	0.08	59	87.0	2e-24	--	conserved hypothetical protein [Ricinus communis] >gi|223543082|gb|EEF44617.1| conserved hypothetical protein [Ricinus communis]
Unigene16720_LITlvbTARAAPE	2559	230	2557	gi|225451858|ref|XP_002278535.1|	1035	38	862	0.74	0.82	0.06	827	1211	0.0	--	PREDICTED: hypothetical protein [Vitis vinifera] >gi|270306100|emb|CBI16911.1| unnamed protein product [Vitis vinifera]
Unigene16722_LITlvbTARAAPE	564	3	314	gi|225469224|ref|XP_002265108.1|	825	177	280	0.76	0.84	0	104	171	1e-48	--	PREDICTED: hypothetical protein [Vitis vinifera]
Unigene16723_LITlvbTARAAPE	866	783	313	gi|255550113|ref|XP_002516107.1|	159	3	158	0.67	0.82	0	158	212	7e-54	--	heat-shock protein, putative [Ricinus communis] >gi|223544593|gb|EEF46109.1| heat-shock protein, putative [Ricinus communis]
Unigene16724_LITlvbTARAAPE	355	254	3	gi|224101241|ref|XP_002312197.1|	1468	1	84	0.84	0.88	0	84	135	2e-31	--	dicer-like protein [Populus trichocarpa] >gi|222852017|gb|EEE89564.1| dicer-like protein [Populus trichocarpa]
Unigene16725_LITlvbTARAAPE	644	636	337	gi|270248499|emb|CBI33631.1|	584	46	147	0.34	0.48	0.01	102	67.0	3e-10	--	unnamed protein product [Vitis vinifera]
Unigene16728_LITlvbTARAAPE	200	125	3	gi|255578371|ref|XP_002530052.1|	554	1	41	0.73	0.8	0	41	61.6	5e-09	--	pentatricopeptide repeat-containing protein, putative [Ricinus communis] >gi|223530468|gb|EEF32352.1| pentatricopeptide repeat-containing protein, putative [Ricinus communis]
Unigene16729_LITlvbTARAAPE	240	238	2	gi|255567305|ref|XP_002524633.1|	778	402	479	0.56	0.78	0.01	80	99.0	2e-20	--	Cyclic nucleotide-gated ion channel, putative [Ricinus communis] >gi|223536102|gb|EEF37758.1| Cyclic nucleotide-gated ion channel, putative [Ricinus communis]
Unigene16730_LITlvbTARAAPE	318	313	2	gi|224115106|ref|XP_002316941.1|	755	46	148	0.66	0.8	0	105	145	3e-34	--	predicted protein [Populus trichocarpa] >gi|222860006|gb|EEE97553.1| predicted protein [Populus trichocarpa]
Unigene16731_LITlvbTARAAPE	834	1	558	gi|255554873|ref|XP_002518474.1|	388	203	388	0.84	0.93	0	186	357	2e-97	--	Beta-1,3-galactosyltransferase sqv-2, putative [Ricinus communis] >gi|223542319|gb|EEF43861.1| Beta-1,3-galactosyltransferase sqv-2, putative [Ricinus communis]
Unigene16734_LITlvbTARAAPE	801	799	308	gi|21063921|gb|AAM29150.1|	528	224	391	0.63	0.77	0.02	168	215	5e-84	--	citrus sucrose transporter 1 [Citrus sinensis]
Unigene16735_LITlvbTARAAPE	256	5	256	gi|224115620|ref|XP_002332101.1|	963	825	924	0.47	0.62	0.16	100	87.0	1e-16	--	cc-nbs-lrr resistance protein [Populus trichocarpa] >gi|222874921|gb|EEF12052.1| cc-nbs-lrr resistance protein [Populus trichocarpa]
Unigene16738_LITlvbTARAAPE	680	53	673	gi|270235848|emb|CBI24973.1|	2534	1356	1566	0.38	0.53	0.05	219	127	1e-28	--	unnamed protein product [Vitis vinifera]
Unigene16739_LITlvbTARAAPE	1157	1155	370	gi|255635064|gb|ACU17890.1|	307	46	307	0.96	0.99	0	262	519	1e-146	--	unknown [Glycine max]
Unigene16742_LITlvbTARAAPE	313	3	80	gi|147768657|emb|CAN60613.1|	948	178	203	0.73	0.84	0	26	40.4	5e-06	--	hypothetical protein [Vitis vinifera]
Unigene16743_LITlvbTARAAPE	2852	53	2569	gi|255544856|ref|XP_002513489.1|	844	1	844	0.72	0.82	0.01	851	1243	0.0	--	origin recognition complex subunit, putative [Ricinus communis] >gi|223547397|gb|EEF48892.1| origin recognition complex subunit, putative [Ricinus communis]
Unigene16744_LITlvbTARAAPE	2620	475	2619	gi|225425863|ref|XP_002266185.1|	825	7	773	0.71	0.79	0.06	767	1039	0.0	--	PREDICTED: hypothetical protein [Vitis vinifera]
Unigene16746_LITlvbTARAAPE	1034	246	863	gi|225431187|ref|XP_002266706.1|	357	108	308	0.59	0.71	0.02	212	235	1e-102	--	PREDICTED: hypothetical protein [Vitis vinifera]
Unigene16748_LITlvbTARAAPE	370	119	370	gi|224105661|ref|XP_002313892.1|	132	1	84	0.83	0.96	0	84	151	3e-36	--	predicted protein [Populus trichocarpa] >gi|222850300|gb|EEE87847.1| predicted protein [Populus trichocarpa]
Unigene16749_LITlvbTARAAPE	564	535	146	gi|255566965|ref|XP_002524465.1|	184	1	108	0.51	0.6	0.02	133	98.2	3e-40	--	axonemal dynein light chain, putative [Ricinus communis] >gi|223536253|gb|EEF37905.1| axonemal dynein light chain, putative [Ricinus communis]
Unigene16750_LITlvbTARAAPE	830	3	317	gi|225428276|ref|XP_002279589.1|	878	241	346	0.61	0.72	0	106	124	1e-71	--	PREDICTED: hypothetical protein [Vitis vinifera] >gi|270255363|emb|CBI37747.1| unnamed protein product [Vitis vinifera]
Unigene16751_LITlvbTARAAPE	1242	1072	2	gi|270255721|emb|CBI38103.1|	730	3	359	0.8	0.91	0	357	598	1e-170	--	unnamed protein product [Vitis vinifera]
Unigene16754_LITlvbTARAAPE	1265	952	347	gi|225425045|ref|XP_002270731.1|	267	60	267	0.56	0.72	0.04	212	212	1e-53	--	PREDICTED: hypothetical protein [Vitis vinifera]
Unigene16755_LITlvbTARAAPE	225	2	133	gi|224083434|ref|XP_002307025.1|	1144	383	424	0.52	0.72	0	44	46.6	7e-09	--	cc-nbs-lrr resistance protein [Populus trichocarpa] >gi|222856474|gb|EEE94021.1| cc-nbs-lrr resistance protein [Populus trichocarpa]
Unigene16756_LITlvbTARAAPE	2134	2095	266	gi|255583212|ref|XP_002532371.1|	578	2	578	0.53	0.65	0.03	629	572	1e-161	--	conserved hypothetical protein [Ricinus communis] >gi|223527927|gb|EEF30014.1| conserved hypothetical protein [Ricinus communis]
Unigene16757_LITlvbTARAAPE	234	131	3	gi|224116466|ref|XP_002331904.1|	1008	412	454	0.55	0.74	0	43	53.1	2e-10	--	predicted protein [Populus trichocarpa] >gi|222874576|gb|EEF11707.1| predicted protein [Populus trichocarpa]
Unigene16759_LITlvbTARAAPE	1368	713	1282	gi|112253858|ref|YP_717114.1|	190	1	190	0.99	1	0	190	400	1e-110	--	NADH dehydrogenase subunit 9 [Brassica napus] >gi|37591060|dbj|BAC98862.1| NADH dehydrogenase subunit 9 [Brassica napus] >gi|80978902|gb|ABB54700.1| NADH dehydrogenase subunit 9 [Brassica oleracea var. botrytis]
Unigene16760_LITlvbTARAAPE	510	2	130	gi|224089074|ref|XP_002308625.1|	404	324	366	0.81	0.88	0	43	71.2	2e-26	--	predicted protein [Populus trichocarpa] >gi|222854601|gb|EEE92148.1| predicted protein [Populus trichocarpa]
Unigene16761_LITlvbTARAAPE	368	120	221	gi|240254383|ref|NP_565140.4|	1166	847	880	0.85	0.97	0	34	64.3	7e-10	--	GTP binding / GTPase [Arabidopsis thaliana]
Unigene16762_LITlvbTARAAPE	994	235	435	gi|224144591|ref|XP_002325342.1|	838	690	755	0.43	0.59	0	67	65.5	2e-09	--	predicted protein [Populus trichocarpa] >gi|222862217|gb|EEE99723.1| predicted protein [Populus trichocarpa]
Unigene16763_LITlvbTARAAPE	325	18	128	gi|147855724|emb|CAN81324.1|	1120	331	367	0.75	0.83	0	37	61.6	7e-19	--	hypothetical protein [Vitis vinifera]
Unigene16764_LITlvbTARAAPE	462	460	350	gi|225433191|ref|XP_002285326.1|	293	257	293	0.86	0.91	0	37	65.9	3e-10	--	PREDICTED: hypothetical protein [Vitis vinifera] >gi|270256906|emb|CBI23672.1| unnamed protein product [Vitis vinifera]
Unigene16765_LITlvbTARAAPE	2292	89	1327	gi|255570833|ref|XP_002526369.1|	810	42	476	0.47	0.6	0.05	439	355	3e-96	--	Auxin response factor, putative [Ricinus communis] >gi|223534328|gb|EEF36040.1| Auxin response factor, putative [Ricinus communis]
Unigene16766_LITlvbTARAAPE	334	333	253	gi|238479547|ref|NP_001154572.1|	388	362	388	0.85	0.92	0	27	58.9	3e-08	--	unknown protein [Arabidopsis thaliana]
Unigene16767_LITlvbTARAAPE	1359	1282	2	gi|224064196|ref|XP_002301402.1|	469	3	431	0.7	0.81	0	429	610	1e-173	--	predicted protein [Populus trichocarpa] >gi|222843128|gb|EEE80675.1| predicted protein [Populus trichocarpa]
Unigene16768_LITlvbTARAAPE	200	197	36	gi|270306845|emb|CBI34349.1|	286	94	148	0.45	0.67	0.01	55	54.7	6e-07	--	unnamed protein product [Vitis vinifera]
Unigene16770_LITlvbTARAAPE	796	74	700	gi|255542484|ref|XP_002512305.1|	2460	1332	1542	0.39	0.6	0.01	212	154	2e-36	--	phosphoprotein phosphatase, putative [Ricinus communis] >gi|223548266|gb|EEF49757.1| phosphoprotein phosphatase, putative [Ricinus communis]
Unigene16771_LITlvbTARAAPE	212	212	33	gi|255587661|ref|XP_002534346.1|	364	287	346	0.76	0.88	0	60	98.2	4e-20	--	Auxin-induced protein 5NG4, putative [Ricinus communis] >gi|223525451|gb|EEF28037.1| Auxin-induced protein 5NG4, putative [Ricinus communis]
Unigene16772_LITlvbTARAAPE	373	373	2	gi|225438712|ref|XP_002282478.1|	205	61	183	0.7	0.83	0	124	190	8e-48	--	PREDICTED: hypothetical protein [Vitis vinifera] >gi|147773590|emb|CAN69898.1| hypothetical protein [Vitis vinifera]
Unigene16773_LITlvbTARAAPE	1293	994	311	gi|224108936|ref|XP_002315022.1|	334	90	317	0.64	0.77	0	228	305	1e-110	--	predicted protein [Populus trichocarpa] >gi|222864062|gb|EEF01193.1| predicted protein [Populus trichocarpa]
Unigene16775_LITlvbTARAAPE	1111	858	508	gi|225458011|ref|XP_002280149.1|	285	169	285	0.82	0.88	0	117	193	7e-48	--	PREDICTED: hypothetical protein [Vitis vinifera] >gi|270253235|emb|CBI19846.1| unnamed protein product [Vitis vinifera]
Unigene16777_LITlvbTARAAPE	561	480	301	gi|255555653|ref|XP_002518862.1|	261	28	86	0.65	0.78	0	60	79.3	5e-17	--	conserved hypothetical protein [Ricinus communis] >gi|223541849|gb|EEF43395.1| conserved hypothetical protein [Ricinus communis]
Unigene16778_LITlvbTARAAPE	292	3	200	gi|225431571|ref|XP_002276322.1|	762	661	726	0.72	0.89	0	66	104	1e-25	--	PREDICTED: hypothetical protein [Vitis vinifera]
Unigene16781_LITlvbTARAAPE	644	3	644	gi|224129896|ref|XP_002328830.1|	627	264	483	0.62	0.74	0.02	220	281	6e-75	--	predicted protein [Populus trichocarpa] >gi|222839128|gb|EEE77479.1| predicted protein [Populus trichocarpa]
Unigene16782_LITlvbTARAAPE	1140	125	976	gi|224104405|ref|XP_002313427.1|	293	1	293	0.64	0.8	0.03	294	377	1e-103	--	predicted protein [Populus trichocarpa] >gi|222849835|gb|EEE87382.1| predicted protein [Populus trichocarpa]
Unigene16783_LITlvbTARAAPE	359	359	3	gi|225449975|ref|XP_002272409.1|	253	74	192	0.78	0.89	0	119	197	7e-50	--	PREDICTED: hypothetical protein [Vitis vinifera] >gi|270241372|emb|CBI28595.1| unnamed protein product [Vitis vinifera]
Unigene16784_LITlvbTARAAPE	212	115	210	gi|225461695|ref|XP_002285485.1|	58	1	31	0.81	0.87	0	32	53.5	1e-06	--	PREDICTED: hypothetical protein [Vitis vinifera] >gi|270230855|emb|CBI20182.1| unnamed protein product [Vitis vinifera]
Unigene16785_LITlvbTARAAPE	918	659	204	gi|255560125|ref|XP_002521080.1|	293	8	169	0.6	0.71	0.06	163	199	1e-50	--	conserved hypothetical protein [Ricinus communis] >gi|223539649|gb|EEF41231.1| conserved hypothetical protein [Ricinus communis]
Unigene16787_LITlvbTARAAPE	616	518	330	gi|224106561|ref|XP_002314208.1|	324	1	58	0.69	0.84	0	63	90.1	3e-50	--	predicted protein [Populus trichocarpa] >gi|222850616|gb|EEE88163.1| predicted protein [Populus trichocarpa]
Unigene16788_LITlvbTARAAPE	417	201	79	gi|57834178|dbj|BAD86819.1|	286	104	144	0.73	0.87	0	41	59.7	2e-08	--	hypersensitive-induced response protein [Lotus japonicus]
Unigene16792_LITlvbTARAAPE	539	1	237	gi|225438200|ref|XP_002263355.1|	131	51	131	0.7	0.85	0.02	81	133	2e-30	--	PREDICTED: hypothetical protein [Vitis vinifera] >gi|147771557|emb|CAN78177.1| hypothetical protein [Vitis vinifera]
Unigene16795_LITlvbTARAAPE	1388	1091	3	gi|225467650|ref|XP_002268067.1|	577	34	398	0.59	0.77	0	366	448	1e-124	--	PREDICTED: hypothetical protein [Vitis vinifera]
Unigene16796_LITlvbTARAAPE	557	299	102	gi|255547688|ref|XP_002514901.1|	1005	355	420	0.87	0.93	0	66	123	2e-27	--	histidine kinase 1, 2, 3 plant, putative [Ricinus communis] >gi|223545952|gb|EEF47455.1| histidine kinase 1, 2, 3 plant, putative [Ricinus communis]
Unigene16797_LITlvbTARAAPE	2190	2188	134	gi|255576627|ref|XP_002529203.1|	733	90	728	0.69	0.78	0	689	956	0.0	--	conserved hypothetical protein [Ricinus communis] >gi|223531321|gb|EEF33159.1| conserved hypothetical protein [Ricinus communis]
Unigene16798_LITlvbTARAAPE	622	1	306	gi|225448301|ref|XP_002265277.1|	1255	568	667	0.53	0.69	0	102	104	2e-46	--	PREDICTED: hypothetical protein [Vitis vinifera]
Unigene16799_LITlvbTARAAPE	438	293	3	gi|224057008|ref|XP_002299110.1|	478	6	97	0.41	0.58	0	97	72.8	2e-12	--	predicted protein [Populus trichocarpa] >gi|222846368|gb|EEE83915.1| predicted protein [Populus trichocarpa]
Unigene16803_LITlvbTARAAPE	297	3	293	gi|42569164|ref|NP_179581.2|	992	288	384	0.67	0.8	0	97	136	1e-31	--	RNA-dependent RNA polymerase family protein [Arabidopsis thaliana]
Unigene16804_LITlvbTARAAPE	276	118	273	gi|224120092|ref|XP_002318240.1|	143	1	53	0.77	0.86	0.01	53	89.4	2e-17	--	predicted protein [Populus trichocarpa] >gi|222858913|gb|EEE96460.1| predicted protein [Populus trichocarpa]
Unigene16805_LITlvbTARAAPE	250	137	3	gi|81157968|dbj|BAE48234.1|	506	353	397	0.6	0.82	0	45	65.9	2e-12	--	cytochrome P450 [Sesamum indicum]
Unigene16808_LITlvbTARAAPE	337	103	333	gi|224063973|ref|XP_002301328.1|	208	13	90	0.51	0.67	0.01	78	85.1	4e-16	--	NAC domain protein, IPR003441 [Populus trichocarpa] >gi|222843054|gb|EEE80601.1| NAC domain protein, IPR003441 [Populus trichocarpa]
Unigene16809_LITlvbTARAAPE	510	1	504	gi|224097748|ref|XP_002311065.1|	1032	855	1023	0.52	0.72	0.01	170	179	3e-44	--	predicted protein [Populus trichocarpa] >gi|222850885|gb|EEE88432.1| predicted protein [Populus trichocarpa]
Unigene16813_LITlvbTARAAPE	530	529	296	gi|270239087|emb|CBI26323.1|	782	110	187	0.7	0.82	0	78	114	3e-42	--	unnamed protein product [Vitis vinifera]
Unigene16814_LITlvbTARAAPE	1780	154	1557	gi|255547405|ref|XP_002514760.1|	490	10	486	0.7	0.81	0.02	478	672	0.0	--	catalytic, putative [Ricinus communis] >gi|223546364|gb|EEF47866.1| catalytic, putative [Ricinus communis]
Unigene16815_LITlvbTARAAPE	1343	334	987	gi|224103841|ref|XP_002313215.1|	253	1	193	0.49	0.59	0.02	224	166	1e-46	--	predicted protein [Populus trichocarpa] >gi|222849623|gb|EEE87170.1| predicted protein [Populus trichocarpa]
Unigene16816_LITlvbTARAAPE	235	50	160	gi|218196886|gb|EEC79313.1|	172	59	93	0.59	0.75	0	37	42.0	2e-09	--	hypothetical protein OsI_20149 [Oryza sativa Indica Group]
Unigene16817_LITlvbTARAAPE	1209	849	166	gi|255585399|ref|XP_002533395.1|	575	31	259	0.51	0.68	0	229	238	2e-72	--	ankyrin repeat-containing protein, putative [Ricinus communis] >gi|223526769|gb|EEF28995.1| ankyrin repeat-containing protein, putative [Ricinus communis]
Unigene16818_LITlvbTARAAPE	212	1	210	gi|15487921|gb|AAL01007.1|AF402738_1	170	35	105	0.6	0.78	0.01	71	88.2	4e-17	--	NBS/LRR resistance protein-like protein [Theobroma cacao]
Unigene16819_LITlvbTARAAPE	238	5	238	gi|224133434|ref|XP_002328041.1|	1466	786	861	0.42	0.53	0.04	82	55.5	3e-07	--	cc-nbs-lrr resistance protein [Populus trichocarpa] >gi|222837450|gb|EEE75829.1| cc-nbs-lrr resistance protein [Populus trichocarpa]
Unigene16821_LITlvbTARAAPE	1164	1	666	gi|225457799|ref|XP_002278486.1|	446	45	266	0.75	0.86	0	222	344	1e-160	--	PREDICTED: hypothetical protein [Vitis vinifera] >gi|270253345|emb|CBI19956.1| unnamed protein product [Vitis vinifera]
Unigene16822_LITlvbTARAAPE	545	325	71	gi|8777580|dbj|BAA97098.1|	260	4	88	0.44	0.78	0	85	83.6	2e-15	--	unnamed protein product [Arabidopsis thaliana]
Unigene16826_LITlvbTARAAPE	2148	1210	332	gi|224074629|ref|XP_002304401.1|	588	296	588	0.81	0.89	0	293	489	1e-167	--	predicted protein [Populus trichocarpa] >gi|222841833|gb|EEE79380.1| predicted protein [Populus trichocarpa]
Unigene16827_LITlvbTARAAPE	1915	348	1913	gi|270255910|emb|CBI38283.1|	955	372	902	0.79	0.86	0.01	531	851	0.0	--	unnamed protein product [Vitis vinifera]
Unigene16828_LITlvbTARAAPE	780	665	165	gi|225438603|ref|XP_002280702.1|	735	569	735	0.85	0.92	0	167	304	4e-90	--	PREDICTED: hypothetical protein [Vitis vinifera]
Unigene16829_LITlvbTARAAPE	1376	1375	728	gi|270230899|emb|CBI20226.1|	309	100	309	0.73	0.78	0	217	279	9e-74	--	unnamed protein product [Vitis vinifera]
Unigene16830_LITlvbTARAAPE	1591	196	1161	gi|255540095|ref|XP_002511112.1|	326	5	326	0.59	0.68	0.07	348	345	1e-93	--	hypothetical protein RCOM_1504550 [Ricinus communis] >gi|223550227|gb|EEF51714.1| hypothetical protein RCOM_1504550 [Ricinus communis]
Unigene16832_LITlvbTARAAPE	420	205	336	gi|255576633|ref|XP_002529206.1|	166	96	140	0.64	0.75	0.02	45	59.3	2e-13	--	Regulator of ribonuclease activity A, putative [Ricinus communis] >gi|223531324|gb|EEF33162.1| Regulator of ribonuclease activity A, putative [Ricinus communis]
Unigene16838_LITlvbTARAAPE	339	6	266	gi|225462289|ref|XP_002265047.1|	387	301	387	0.86	0.9	0	87	154	5e-37	--	PREDICTED: hypothetical protein [Vitis vinifera]
Unigene16839_LITlvbTARAAPE	259	131	18	gi|225433355|ref|XP_002282751.1|	670	116	153	0.44	0.6	0	38	40.0	3e-07	--	PREDICTED: hypothetical protein [Vitis vinifera]
Unigene16842_LITlvbTARAAPE	619	536	3	gi|224114201|ref|XP_002316694.1|	854	705	853	0.5	0.63	0.01	180	160	2e-38	--	predicted protein [Populus trichocarpa] >gi|222859759|gb|EEE97306.1| predicted protein [Populus trichocarpa]
Unigene16844_LITlvbTARAAPE	1915	375	1478	gi|270255581|emb|CBI37965.1|	371	1	371	0.64	0.79	0	371	492	1e-137	--	unnamed protein product [Vitis vinifera]
Unigene16845_LITlvbTARAAPE	579	414	109	gi|224066811|ref|XP_002302227.1|	422	1	105	0.61	0.71	0.05	108	122	5e-27	--	predicted protein [Populus trichocarpa] >gi|222843953|gb|EEE81500.1| predicted protein [Populus trichocarpa]
Unigene16846_LITlvbTARAAPE	1311	1309	464	gi|255576651|ref|XP_002529215.1|	504	243	504	0.69	0.79	0	283	383	1e-105	--	protein phosphatase-2c, putative [Ricinus communis] >gi|223531333|gb|EEF33171.1| protein phosphatase-2c, putative [Ricinus communis]
Unigene16847_LITlvbTARAAPE	806	516	1	gi|224124628|ref|XP_002319379.1|	524	11	175	0.32	0.54	0	173	93.6	4e-18	--	f-box family protein [Populus trichocarpa] >gi|222857755|gb|EEE95302.1| f-box family protein [Populus trichocarpa]
Unigene16848_LITlvbTARAAPE	513	62	334	gi|255560687|ref|XP_002521357.1|	431	41	131	0.49	0.64	0	91	91.7	6e-18	--	ankyrin repeat-containing protein, putative [Ricinus communis] >gi|223539435|gb|EEF41025.1| ankyrin repeat-containing protein, putative [Ricinus communis]
Unigene16849_LITlvbTARAAPE	584	576	259	gi|255539873|ref|XP_002511001.1|	396	181	286	0.42	0.58	0	106	79.0	1e-27	--	conserved hypothetical protein [Ricinus communis] >gi|223550116|gb|EEF51603.1| conserved hypothetical protein [Ricinus communis]
Unigene16850_LITlvbTARAAPE	561	3	392	gi|224137072|ref|XP_002322486.1|	293	164	293	0.94	0.98	0	130	253	2e-66	--	predicted protein [Populus trichocarpa] >gi|222869482|gb|EEF06613.1| predicted protein [Populus trichocarpa]
Unigene16853_LITlvbTARAAPE	251	251	3	gi|224102125|ref|XP_002312557.1|	984	105	187	0.9	0.96	0	83	158	4e-38	--	autoinhibited calcium ATPase [Populus trichocarpa] >gi|222852377|gb|EEE89924.1| autoinhibited calcium ATPase [Populus trichocarpa]
Unigene16854_LITlvbTARAAPE	427	425	3	gi|242199342|gb|ACS87992.1|	504	298	438	0.78	0.87	0	141	233	1e-60	--	UDP-glucosyltransferase family 1 protein [Citrus sinensis]
Unigene16856_LITlvbTARAAPE	3386	453	3104	gi|224058643|ref|XP_002299581.1|	887	1	886	0.73	0.84	0	888	1291	0.0	--	predicted protein [Populus trichocarpa] >gi|222846839|gb|EEE84386.1| predicted protein [Populus trichocarpa]
Unigene16857_LITlvbTARAAPE	235	6	233	gi|147807926|emb|CAN62151.1|	835	70	145	0.77	0.9	0	76	137	6e-32	--	hypothetical protein [Vitis vinifera]
Unigene16858_LITlvbTARAAPE	5575	921	4508	gi|255571576|ref|XP_002526734.1|	1686	271	1452	0.68	0.8	0	1204	1628	0.0	--	DNA-directed RNA polymerase I largest subunit, putative [Ricinus communis] >gi|223533923|gb|EEF35648.1| DNA-directed RNA polymerase I largest subunit, putative [Ricinus communis]
Unigene16860_LITlvbTARAAPE	651	305	9	gi|242085902|ref|XP_002443376.1|	1532	310	409	0.62	0.7	0.02	102	108	1e-35	--	hypothetical protein SORBIDRAFT_08g018460 [Sorghum bicolor] >gi|241944069|gb|EES17214.1| hypothetical protein SORBIDRAFT_08g018460 [Sorghum bicolor]
Unigene16861_LITlvbTARAAPE	1461	1413	175	gi|255556683|ref|XP_002519375.1|	421	1	421	0.69	0.78	0.04	433	541	1e-152	--	NAC domain-containing protein, putative [Ricinus communis] >gi|223541442|gb|EEF42992.1| NAC domain-containing protein, putative [Ricinus communis]
Unigene16862_LITlvbTARAAPE	1074	1072	167	gi|147841045|emb|CAN68552.1|	1309	1008	1309	0.8	0.89	0	302	506	1e-142	--	hypothetical protein [Vitis vinifera]
Unigene16863_LITlvbTARAAPE	213	212	3	gi|147851960|emb|CAN80166.1|	1306	986	1055	0.48	0.64	0	70	72.4	3e-12	--	hypothetical protein [Vitis vinifera]
Unigene16865_LITlvbTARAAPE	586	470	15	gi|224094841|ref|XP_002334784.1|	491	71	235	0.41	0.54	0.07	165	84.3	1e-15	--	predicted protein [Populus trichocarpa] >gi|222874625|gb|EEF11756.1| predicted protein [Populus trichocarpa]
Unigene16866_LITlvbTARAAPE	544	544	164	gi|224127826|ref|XP_002329187.1|	323	197	323	0.81	0.91	0	127	222	3e-57	--	predicted protein [Populus trichocarpa] >gi|222870968|gb|EEF08099.1| predicted protein [Populus trichocarpa]
Unigene16868_LITlvbTARAAPE	288	288	166	gi|225430196|ref|XP_002282442.1|	898	843	883	0.7	0.87	0	41	64.7	5e-10	--	PREDICTED: hypothetical protein [Vitis vinifera] >gi|270231672|emb|CBI20997.1| unnamed protein product [Vitis vinifera]
Unigene16869_LITlvbTARAAPE	4751	169	2244	gi|255545484|ref|XP_002513802.1|	1332	1	694	0.69	0.83	0	694	964	0.0	--	androgen induced inhibitor of proliferation (as3) / pds5, putative [Ricinus communis] >gi|223546888|gb|EEF48385.1| androgen induced inhibitor of proliferation (as3) / pds5, putative [Ricinus communis]
Unigene16871_LITlvbTARAAPE	3321	2138	627	gi|125553229|gb|EAY98938.1|	801	298	801	0.66	0.8	0	507	663	0.0	--	hypothetical protein OsI_20893 [Oryza sativa Indica Group]
Unigene16872_LITlvbTARAAPE	311	232	107	gi|6957734|gb|AAF32478.1|	454	261	302	0.54	0.85	0	42	55.8	2e-07	--	unknown protein [Arabidopsis thaliana]
Unigene16873_LITlvbTARAAPE	962	879	112	gi|255542388|ref|XP_002512257.1|	332	10	265	0.77	0.87	0	256	401	1e-121	--	cysteine synthase, putative [Ricinus communis] >gi|223548218|gb|EEF49709.1| cysteine synthase, putative [Ricinus communis]
Unigene16877_LITlvbTARAAPE	323	253	152	gi|147811992|emb|CAN61530.1|	442	297	330	0.44	0.61	0	34	37.4	1e-06	--	hypothetical protein [Vitis vinifera]
Unigene16878_LITlvbTARAAPE	442	3	440	gi|270229024|emb|CBI17955.1|	627	259	405	0.6	0.72	0	147	179	1e-44	--	unnamed protein product [Vitis vinifera]
Unigene16882_LITlvbTARAAPE	256	133	2	gi|224128137|ref|XP_002320253.1|	175	56	99	0.77	0.86	0	44	73.2	1e-12	--	predicted protein [Populus trichocarpa] >gi|222861026|gb|EEE98568.1| predicted protein [Populus trichocarpa]
Unigene16883_LITlvbTARAAPE	1950	1908	112	gi|255556486|ref|XP_002519277.1|	686	1	577	0.74	0.81	0.02	612	887	0.0	--	beta-fructofuranosidase, putative [Ricinus communis] >gi|223541592|gb|EEF43141.1| beta-fructofuranosidase, putative [Ricinus communis]
Unigene16884_LITlvbTARAAPE	2562	2448	292	gi|224106445|ref|XP_002314168.1|	713	1	713	0.55	0.7	0.02	734	761	0.0	--	GRAS family transcription factor [Populus trichocarpa] >gi|222850576|gb|EEE88123.1| GRAS family transcription factor [Populus trichocarpa]
Unigene16885_LITlvbTARAAPE	877	823	281	gi|255626299|gb|ACU13494.1|	190	1	190	0.55	0.69	0.05	192	197	2e-49	--	unknown [Glycine max]
Unigene16887_LITlvbTARAAPE	1117	1008	127	gi|224140259|ref|XP_002323501.1|	294	1	294	0.87	0.94	0	294	567	1e-160	--	predicted protein [Populus trichocarpa] >gi|222868131|gb|EEF05262.1| predicted protein [Populus trichocarpa]
Unigene16889_LITlvbTARAAPE	409	371	3	gi|224130338|ref|XP_002328584.1|	906	691	812	0.44	0.6	0.01	125	99.4	2e-20	--	nbs-lrr resistance protein [Populus trichocarpa] >gi|222838566|gb|EEE76931.1| nbs-lrr resistance protein [Populus trichocarpa]
Unigene16890_LITlvbTARAAPE	252	21	125	gi|255537023|ref|XP_002509578.1|	351	68	102	0.68	0.8	0	35	53.1	2e-12	--	protein with unknown function [Ricinus communis] >gi|223549477|gb|EEF50965.1| protein with unknown function [Ricinus communis]
Unigene16891_LITlvbTARAAPE	345	327	55	gi|255567280|ref|XP_002524621.1|	524	124	215	0.67	0.76	0.01	92	122	5e-31	--	inorganic phosphate transporter, putative [Ricinus communis] >gi|223536174|gb|EEF37829.1| inorganic phosphate transporter, putative [Ricinus communis]
Unigene16892_LITlvbTARAAPE	680	242	604	gi|125574932|gb|EAZ16216.1|	333	186	333	0.28	0.41	0.18	148	51.2	4e-09	--	hypothetical protein OsJ_31668 [Oryza sativa Japonica Group]
Unigene16893_LITlvbTARAAPE	1064	794	159	gi|255567035|ref|XP_002524500.1|	229	1	229	0.71	0.78	0.08	232	317	4e-85	--	DNA binding protein, putative [Ricinus communis] >gi|223536288|gb|EEF37940.1| DNA binding protein, putative [Ricinus communis]
Unigene16894_LITlvbTARAAPE	1496	228	1493	gi|255556189|ref|XP_002519129.1|	643	46	466	0.71	0.84	0	422	624	1e-177	--	pentatricopeptide repeat-containing protein, putative [Ricinus communis] >gi|223541792|gb|EEF43340.1| pentatricopeptide repeat-containing protein, putative [Ricinus communis]
Unigene16895_LITlvbTARAAPE	433	430	152	gi|225423845|ref|XP_002278514.1|	453	309	401	0.74	0.82	0	93	147	3e-37	--	PREDICTED: hypothetical protein [Vitis vinifera]
Unigene16897_LITlvbTARAAPE	359	359	3	gi|224125402|ref|XP_002319577.1|	581	69	187	0.7	0.84	0	119	179	2e-44	--	predicted protein [Populus trichocarpa] >gi|222857953|gb|EEE95500.1| predicted protein [Populus trichocarpa]
Unigene16898_LITlvbTARAAPE	1112	16	654	gi|224124524|ref|XP_002319353.1|	673	233	444	0.39	0.59	0.01	216	145	2e-33	--	predicted protein [Populus trichocarpa] >gi|222857729|gb|EEE95276.1| predicted protein [Populus trichocarpa]
Unigene16899_LITlvbTARAAPE	1177	206	1177	gi|225461459|ref|XP_002282417.1|	604	1	340	0.57	0.68	0.06	348	361	2e-98	--	PREDICTED: hypothetical protein [Vitis vinifera]
Unigene16900_LITlvbTARAAPE	1051	114	884	gi|225463464|ref|XP_002272948.1|	529	273	529	0.71	0.82	0.01	260	355	1e-96	--	PREDICTED: similar to cytochrome B561-related [Vitis vinifera]
Unigene16901_LITlvbTARAAPE	361	1	360	gi|255561453|ref|XP_002521737.1|	911	686	805	0.8	0.9	0	120	202	2e-51	--	kinase, putative [Ricinus communis] >gi|223539128|gb|EEF40724.1| kinase, putative [Ricinus communis]
Unigene16902_LITlvbTARAAPE	1639	1574	312	gi|225440757|ref|XP_002281218.1|	422	1	422	0.76	0.85	0	422	672	0.0	--	PREDICTED: hypothetical protein [Vitis vinifera] >gi|270243420|emb|CBI30360.1| unnamed protein product [Vitis vinifera]
Unigene16904_LITlvbTARAAPE	625	327	521	gi|255558852|ref|XP_002520449.1|	230	1	65	0.61	0.81	0	65	89.7	4e-17	--	conserved hypothetical protein [Ricinus communis] >gi|223540291|gb|EEF41862.1| conserved hypothetical protein [Ricinus communis]
Unigene16905_LITlvbTARAAPE	411	1	132	gi|224060055|ref|XP_002300034.1|	694	98	141	0.88	0.93	0	44	84.3	6e-16	--	predicted protein [Populus trichocarpa] >gi|222847292|gb|EEE84839.1| predicted protein [Populus trichocarpa]
Unigene16906_LITlvbTARAAPE	1591	1580	312	gi|225433483|ref|XP_002264429.1|	435	3	429	0.53	0.71	0.03	437	469	1e-131	--	PREDICTED: hypothetical protein [Vitis vinifera]
Unigene16909_LITlvbTARAAPE	263	258	1	gi|225464001|ref|XP_002264397.1|	1385	373	457	0.52	0.68	0.01	87	87.8	6e-17	--	PREDICTED: hypothetical protein [Vitis vinifera]
Unigene16912_LITlvbTARAAPE	249	6	248	gi|255542402|ref|XP_002512264.1|	958	149	229	0.72	0.82	0	81	122	3e-27	--	map3k delta-1 protein kinase, putative [Ricinus communis] >gi|223548225|gb|EEF49716.1| map3k delta-1 protein kinase, putative [Ricinus communis]
Unigene16913_LITlvbTARAAPE	432	40	279	gi|225468718|ref|XP_002272918.1|	120	1	79	0.66	0.79	0.01	81	112	9e-34	--	PREDICTED: hypothetical protein [Vitis vinifera]
Unigene16918_LITlvbTARAAPE	209	160	2	gi|224079385|ref|XP_002305846.1|	285	66	118	0.67	0.84	0	53	81.6	4e-15	--	predicted protein [Populus trichocarpa] >gi|222848810|gb|EEE86357.1| predicted protein [Populus trichocarpa]
Unigene16920_LITlvbTARAAPE	1750	131	1273	gi|255578160|ref|XP_002529949.1|	554	175	554	0.81	0.91	0	381	664	0.0	--	heat shock protein binding protein, putative [Ricinus communis] >gi|223530547|gb|EEF32426.1| heat shock protein binding protein, putative [Ricinus communis]
Unigene16923_LITlvbTARAAPE	528	525	298	gi|225438684|ref|XP_002277488.1|	166	97	166	0.67	0.76	0	76	94.0	1e-18	--	PREDICTED: hypothetical protein [Vitis vinifera]
Unigene16925_LITlvbTARAAPE	1005	207	800	gi|255567742|ref|XP_002524849.1|	199	1	199	0.87	0.95	0	199	353	3e-96	--	nucleic acid binding protein, putative [Ricinus communis] >gi|223535812|gb|EEF37473.1| nucleic acid binding protein, putative [Ricinus communis]
Unigene16928_LITlvbTARAAPE	586	279	584	gi|41400384|gb|AAS07044.1|	3409	491	587	0.38	0.43	0.05	108	55.1	9e-07	--	plus agglutinin [Chlamydomonas reinhardtii]
Unigene16930_LITlvbTARAAPE	750	664	365	gi|255544326|ref|XP_002513225.1|	260	2	100	0.37	0.52	0	101	64.7	2e-09	--	conserved hypothetical protein [Ricinus communis] >gi|223547723|gb|EEF49216.1| conserved hypothetical protein [Ricinus communis]
Unigene16931_LITlvbTARAAPE	2358	2309	1302	gi|118486519|gb|ABK95099.1|	561	1	391	0.32	0.47	0.19	415	146	4e-68	--	unknown [Populus trichocarpa]
Unigene16934_LITlvbTARAAPE	289	289	2	gi|225426693|ref|XP_002281735.1|	499	389	484	0.73	0.89	0	96	159	2e-38	--	PREDICTED: hypothetical protein [Vitis vinifera]
Unigene16937_LITlvbTARAAPE	504	18	467	gi|270235181|emb|CBI24311.1|	333	50	199	0.46	0.68	0	150	139	3e-32	--	unnamed protein product [Vitis vinifera]
Unigene16940_LITlvbTARAAPE	572	305	3	gi|270257184|emb|CBI24130.1|	2088	1	101	0.55	0.72	0	101	107	2e-22	--	unnamed protein product [Vitis vinifera]
Unigene16941_LITlvbTARAAPE	356	131	355	gi|224124638|ref|XP_002330073.1|	793	231	305	0.68	0.85	0	75	111	2e-39	--	predicted protein [Populus trichocarpa] >gi|222871498|gb|EEF08629.1| predicted protein [Populus trichocarpa]
Unigene16943_LITlvbTARAAPE	969	49	804	gi|224127965|ref|XP_002329221.1|	268	24	266	0.55	0.69	0.01	255	253	3e-66	--	predicted protein [Populus trichocarpa] >gi|222871002|gb|EEF08133.1| predicted protein [Populus trichocarpa]
Unigene16944_LITlvbTARAAPE	704	182	703	gi|224110654|ref|XP_002315592.1|	573	1	162	0.76	0.81	0.01	177	265	8e-70	--	predicted protein [Populus trichocarpa] >gi|222864632|gb|EEF01763.1| predicted protein [Populus trichocarpa]
Unigene16946_LITlvbTARAAPE	1473	1451	678	gi|225434780|ref|XP_002281924.1|	252	1	250	0.75	0.84	0	258	380	1e-104	--	PREDICTED: hypothetical protein [Vitis vinifera] >gi|270227310|emb|CBI16043.1| unnamed protein product [Vitis vinifera]
Unigene16947_LITlvbTARAAPE	326	205	324	gi|224133278|ref|XP_002321528.1|	450	175	214	0.8	0.9	0	40	71.6	1e-25	--	predicted protein [Populus trichocarpa] >gi|222868524|gb|EEF05655.1| predicted protein [Populus trichocarpa]
Unigene16949_LITlvbTARAAPE	396	232	2	gi|225450677|ref|XP_002283157.1|	1132	1	77	0.98	1	0	77	155	2e-37	--	PREDICTED: hypothetical protein [Vitis vinifera] >gi|270257510|emb|CBI39553.1| unnamed protein product [Vitis vinifera]
Unigene16954_LITlvbTARAAPE	455	137	391	gi|224116006|ref|XP_002317183.1|	330	205	288	0.38	0.6	0	85	60.8	3e-12	--	predicted protein [Populus trichocarpa] >gi|222860248|gb|EEE97795.1| predicted protein [Populus trichocarpa]
Unigene16956_LITlvbTARAAPE	237	237	136	gi|224059420|ref|XP_002299843.1|	451	316	349	0.61	0.73	0	34	45.8	1e-09	--	predicted protein [Populus trichocarpa] >gi|118487336|gb|ABK95496.1| unknown [Populus trichocarpa] >gi|222847101|gb|EEE84648.1| predicted protein [Populus trichocarpa]
Unigene16957_LITlvbTARAAPE	365	207	365	gi|225442855|ref|XP_002285376.1|	150	2	58	0.68	0.72	0.08	58	81.6	4e-15	--	PREDICTED: hypothetical protein [Vitis vinifera] >gi|270253871|emb|CBI36269.1| unnamed protein product [Vitis vinifera]
Unigene16958_LITlvbTARAAPE	265	29	256	gi|147846530|emb|CAN81654.1|	539	369	444	0.59	0.78	0	76	105	3e-22	--	hypothetical protein [Vitis vinifera]
Unigene16963_LITlvbTARAAPE	257	257	3	gi|147853495|emb|CAN82291.1|	954	289	373	0.55	0.71	0	85	96.7	1e-19	--	hypothetical protein [Vitis vinifera]
Unigene16964_LITlvbTARAAPE	504	62	238	gi|21554639|gb|AAM63642.1|	360	291	349	0.77	0.86	0	59	107	8e-23	--	unknown [Arabidopsis thaliana]
Unigene16965_LITlvbTARAAPE	282	9	281	gi|255558063|ref|XP_002520060.1|	164	4	93	0.63	0.81	0	91	120	8e-27	--	conserved hypothetical protein [Ricinus communis] >gi|223540824|gb|EEF42384.1| conserved hypothetical protein [Ricinus communis]
Unigene16967_LITlvbTARAAPE	1756	1597	386	gi|255539637|ref|XP_002510883.1|	398	1	394	0.62	0.72	0.05	428	508	1e-142	--	protein phosphatase 2c, putative [Ricinus communis] >gi|223549998|gb|EEF51485.1| protein phosphatase 2c, putative [Ricinus communis]
Unigene16968_LITlvbTARAAPE	2222	1950	508	gi|224063721|ref|XP_002301271.1|	483	3	482	0.68	0.79	0.01	486	642	0.0	--	predicted protein [Populus trichocarpa] >gi|222842997|gb|EEE80544.1| predicted protein [Populus trichocarpa]
Unigene16969_LITlvbTARAAPE	2260	276	1901	gi|255556788|ref|XP_002519427.1|	552	1	551	0.82	0.9	0.01	552	888	0.0	--	cytochrome P450, putative [Ricinus communis] >gi|223541290|gb|EEF42841.1| cytochrome P450, putative [Ricinus communis]
Unigene16971_LITlvbTARAAPE	837	738	235	gi|224058874|ref|XP_002299644.1|	180	13	180	0.62	0.79	0	168	219	6e-56	--	predicted protein [Populus trichocarpa] >gi|222846902|gb|EEE84449.1| predicted protein [Populus trichocarpa]
Unigene16972_LITlvbTARAAPE	2075	857	1702	gi|113205448|gb|ABI34400.1|	288	3	287	0.6	0.75	0.02	290	344	4e-93	--	Putative mandelonitrile lyase, related [Solanum demissum]
Unigene16974_LITlvbTARAAPE	738	389	733	gi|224053967|ref|XP_002298062.1|	299	1	126	0.61	0.72	0.08	126	151	1e-35	--	f-box family protein [Populus trichocarpa] >gi|222845320|gb|EEE82867.1| f-box family protein [Populus trichocarpa]
Unigene16978_LITlvbTARAAPE	231	230	6	gi|224116878|ref|XP_002331836.1|	627	357	454	0.4	0.54	0.23	98	68.2	5e-11	--	predicted protein [Populus trichocarpa] >gi|222875074|gb|EEF12205.1| predicted protein [Populus trichocarpa]
Unigene16992_LITlvbTARAAPE	1707	1546	188	gi|224148197|ref|XP_002336610.1|	467	2	462	0.49	0.67	0.02	465	443	1e-123	--	predicted protein [Populus trichocarpa] >gi|222836314|gb|EEE74735.1| predicted protein [Populus trichocarpa]
Unigene16993_LITlvbTARAAPE	274	271	194	gi|255565419|ref|XP_002523700.1|	234	209	234	0.96	1	0	26	57.0	1e-07	--	lactoylglutathione lyase, putative [Ricinus communis] >gi|223537004|gb|EEF38640.1| lactoylglutathione lyase, putative [Ricinus communis]
Unigene16994_LITlvbTARAAPE	522	328	149	gi|150251526|ref|YP_001312258.1|	75	17	75	0.75	0.8	0	60	81.6	7e-15	--	hypothetical protein CYtaCp093 [Cycas taitungensis] >gi|150251548|ref|YP_001312280.1| hypothetical protein CYtaCp115 [Cycas taitungensis] >gi|149941576|dbj|BAF65000.1| hypothetical protein [Cycas taitungensis] >gi|149941598|dbj|BAF65022.1| hypothetical protein [Cycas taitungensis]
Unigene16995_LITlvbTARAAPE	972	969	370	gi|225464990|ref|XP_002263541.1|	1445	1025	1206	0.39	0.5	0.03	208	114	2e-35	--	PREDICTED: hypothetical protein [Vitis vinifera] >gi|147772086|emb|CAN60242.1| hypothetical protein [Vitis vinifera]
Unigene16997_LITlvbTARAAPE	544	450	184	gi|255635272|gb|ACU17990.1|	196	103	192	0.72	0.83	0.01	90	125	5e-28	--	unknown [Glycine max]
Unigene17001_LITlvbTARAAPE	2626	2230	164	gi|147827400|emb|CAN75286.1|	1065	373	1065	0.75	0.86	0	693	1095	0.0	--	hypothetical protein [Vitis vinifera]
Unigene17002_LITlvbTARAAPE	1788	1778	138	gi|255556141|ref|XP_002519105.1|	592	1	555	0.83	0.89	0.01	555	973	0.0	--	Protein ariadne-1, putative [Ricinus communis] >gi|223541768|gb|EEF43316.1| Protein ariadne-1, putative [Ricinus communis]
Unigene17003_LITlvbTARAAPE	2590	2383	239	gi|224126189|ref|XP_002319778.1|	693	2	693	0.59	0.7	0.01	727	800	0.0	--	predicted protein [Populus trichocarpa] >gi|222858154|gb|EEE95701.1| predicted protein [Populus trichocarpa]
Unigene17005_LITlvbTARAAPE	578	1	552	gi|224122712|ref|XP_002318907.1|	945	108	290	0.55	0.72	0	184	194	9e-49	--	cc-nbs-lrr resistance protein [Populus trichocarpa] >gi|222859580|gb|EEE97127.1| cc-nbs-lrr resistance protein [Populus trichocarpa]
Unigene17006_LITlvbTARAAPE	1656	1584	145	gi|224101569|ref|XP_002334266.1|	486	1	481	0.7	0.84	0	481	712	0.0	--	predicted protein [Populus trichocarpa] >gi|222870374|gb|EEF07505.1| predicted protein [Populus trichocarpa]
Unigene17008_LITlvbTARAAPE	1551	1127	180	gi|225451344|ref|XP_002274803.1|	471	156	469	0.6	0.71	0.01	321	366	1e-123	--	PREDICTED: hypothetical protein [Vitis vinifera] >gi|270306656|emb|CBI34160.1| unnamed protein product [Vitis vinifera]
Unigene17009_LITlvbTARAAPE	621	619	2	gi|225426643|ref|XP_002273095.1|	409	143	349	0.74	0.88	0	207	321	8e-87	--	PREDICTED: hypothetical protein [Vitis vinifera] >gi|270251191|emb|CBI34565.1| unnamed protein product [Vitis vinifera]
Unigene17014_LITlvbTARAAPE	575	97	306	gi|224106996|ref|XP_002314337.1|	148	65	134	0.7	0.8	0	70	92.4	5e-18	--	predicted protein [Populus trichocarpa] >gi|222863377|gb|EEF00508.1| predicted protein [Populus trichocarpa]
Unigene17018_LITlvbTARAAPE	2776	184	2265	gi|224116876|ref|XP_002317416.1|	737	1	737	0.45	0.59	0.1	772	582	1e-164	--	predicted protein [Populus trichocarpa] >gi|222860481|gb|EEE98028.1| predicted protein [Populus trichocarpa]
Unigene17020_LITlvbTARAAPE	587	223	351	gi|224125290|ref|XP_002319549.1|	219	177	219	0.79	0.81	0	43	68.6	8e-11	--	predicted protein [Populus trichocarpa] >gi|222857925|gb|EEE95472.1| predicted protein [Populus trichocarpa]
Unigene17021_LITlvbTARAAPE	935	935	675	gi|224142069|ref|XP_002324381.1|	411	317	404	0.78	0.88	0.01	88	148	2e-34	--	sarcosine oxidase [Populus trichocarpa] >gi|222865815|gb|EEF02946.1| sarcosine oxidase [Populus trichocarpa]
Unigene17022_LITlvbTARAAPE	2226	1745	174	gi|255547834|ref|XP_002514974.1|	527	1	527	0.74	0.83	0	527	784	0.0	--	protein phosphatase 2a, regulatory subunit, putative [Ricinus communis] >gi|223546025|gb|EEF47528.1| protein phosphatase 2a, regulatory subunit, putative [Ricinus communis]
Unigene17024_LITlvbTARAAPE	3260	240	1868	gi|255579710|ref|XP_002530694.1|	777	6	471	0.44	0.57	0.01	554	365	0.0	--	cysteine-type endopeptidase, putative [Ricinus communis] >gi|223529750|gb|EEF31689.1| cysteine-type endopeptidase, putative [Ricinus communis]
Unigene17025_LITlvbTARAAPE	320	2	316	gi|270252300|emb|CBI18911.1|	823	359	463	0.87	0.94	0	105	209	1e-53	--	unnamed protein product [Vitis vinifera]
Unigene17026_LITlvbTARAAPE	571	570	193	gi|255555799|ref|XP_002518935.1|	403	199	324	0.92	0.96	0	126	250	1e-65	--	Beta-1,3-galactosyltransferase sqv-2, putative [Ricinus communis] >gi|223541922|gb|EEF43468.1| Beta-1,3-galactosyltransferase sqv-2, putative [Ricinus communis]
Unigene17027_LITlvbTARAAPE	2952	2779	491	gi|255570663|ref|XP_002526286.1|	846	1	763	0.8	0.9	0	764	1295	0.0	--	nucleotide binding protein, putative [Ricinus communis] >gi|223534367|gb|EEF36075.1| nucleotide binding protein, putative [Ricinus communis]
Unigene17028_LITlvbTARAAPE	481	280	351	gi|125863342|gb|ABN58480.1|	302	226	249	0.83	0.83	0	24	47.0	7e-09	--	cyclin-dependent kinase [Actinidia chinensis]
Unigene17029_LITlvbTARAAPE	385	1	189	gi|255554436|ref|XP_002518257.1|	137	74	136	0.9	0.96	0	63	118	3e-26	--	40S ribosomal protein S24, putative [Ricinus communis] >gi|223542604|gb|EEF44143.1| 40S ribosomal protein S24, putative [Ricinus communis]
Unigene17030_LITlvbTARAAPE	911	428	910	gi|38194929|gb|AAR13317.1|	1859	108	263	0.31	0.46	0.02	165	60.5	5e-08	--	gag-pol polyprotein [Phaseolus vulgaris]
Unigene17032_LITlvbTARAAPE	211	3	134	gi|225430894|ref|XP_002269915.1|	1380	33	76	0.86	0.95	0	44	76.3	8e-21	--	PREDICTED: hypothetical protein [Vitis vinifera]
Unigene17033_LITlvbTARAAPE	417	175	417	gi|255571242|ref|XP_002526571.1|	804	128	207	0.58	0.72	0	81	86.3	1e-24	--	protein with unknown function [Ricinus communis] >gi|223534132|gb|EEF35849.1| protein with unknown function [Ricinus communis]
Unigene17035_LITlvbTARAAPE	4154	3864	289	gi|225442343|ref|XP_002276282.1|	1253	3	1253	0.54	0.66	0.07	1289	1233	0.0	--	PREDICTED: hypothetical protein [Vitis vinifera]
Unigene17038_LITlvbTARAAPE	1116	1115	669	gi|224056557|ref|XP_002298909.1|	415	75	224	0.9	0.93	0	150	286	1e-125	--	predicted protein [Populus trichocarpa] >gi|222846167|gb|EEE83714.1| predicted protein [Populus trichocarpa]
Unigene17045_LITlvbTARAAPE	538	212	54	gi|224135235|ref|XP_002322017.1|	708	524	576	0.88	0.94	0	53	99.8	3e-20	--	predicted protein [Populus trichocarpa] >gi|222869013|gb|EEF06144.1| predicted protein [Populus trichocarpa]
Unigene17053_LITlvbTARAAPE	875	188	763	gi|224139256|ref|XP_002323023.1|	329	137	326	0.88	0.94	0	192	344	1e-109	--	predicted protein [Populus trichocarpa] >gi|222867653|gb|EEF04784.1| predicted protein [Populus trichocarpa]
Unigene17054_LITlvbTARAAPE	491	489	1	gi|224115098|ref|XP_002316939.1|	802	188	350	0.52	0.69	0	163	182	2e-45	--	predicted protein [Populus trichocarpa] >gi|222860004|gb|EEE97551.1| predicted protein [Populus trichocarpa]
Unigene17061_LITlvbTARAAPE	402	3	401	gi|255573777|ref|XP_002527809.1|	329	3	134	0.66	0.78	0	133	194	4e-49	--	Protein KES1, putative [Ricinus communis] >gi|223532805|gb|EEF34581.1| Protein KES1, putative [Ricinus communis]
Unigene17062_LITlvbTARAAPE	1379	194	1339	gi|270232066|emb|CBI21389.1|	385	1	385	0.71	0.79	0	385	536	1e-151	--	unnamed protein product [Vitis vinifera]
Unigene17064_LITlvbTARAAPE	1636	1531	224	gi|225448877|ref|XP_002270302.1|	444	1	444	0.47	0.61	0.02	445	355	2e-96	--	PREDICTED: hypothetical protein [Vitis vinifera]
Unigene17066_LITlvbTARAAPE	665	307	639	gi|147861524|emb|CAN83583.1|	2427	1053	1167	0.53	0.73	0.03	115	114	1e-42	--	hypothetical protein [Vitis vinifera]
Unigene17069_LITlvbTARAAPE	1447	973	2	gi|270234514|emb|CBI23117.1|	397	1	366	0.54	0.64	0.12	369	329	8e-89	--	unnamed protein product [Vitis vinifera]
Unigene17071_LITlvbTARAAPE	590	322	5	gi|224120488|ref|XP_002331060.1|	610	46	149	0.43	0.63	0	106	91.7	9e-18	--	predicted protein [Populus trichocarpa] >gi|222872990|gb|EEF10121.1| predicted protein [Populus trichocarpa]
Unigene17072_LITlvbTARAAPE	453	451	194	gi|115463395|ref|NP_001055297.1|	399	312	398	0.87	0.91	0.01	87	159	1e-38	--	Os05g0357600 [Oryza sativa (japonica cultivar-group)] >gi|55167981|gb|AAV43849.1| putative GTP binding protein [Oryza sativa Japonica Group] >gi|113578848|dbj|BAF17211.1| Os05g0357600 [Oryza sativa Japonica Group] >gi|215740529|dbj|BAG97185.1| unnamed protein product [Oryza sativa Japonica Group] >gi|215767068|dbj|BAG99296.1| unnamed protein product [Oryza sativa Japonica Group] >gi|218196625|gb|…
Unigene17073_LITlvbTARAAPE	1707	406	957	gi|270250997|emb|CBI34371.1|	1242	17	198	0.5	0.59	0.05	194	155	3e-62	--	unnamed protein product [Vitis vinifera]
Unigene17075_LITlvbTARAAPE	612	383	132	gi|224071483|ref|XP_002303482.1|	149	59	144	0.45	0.63	0.02	86	79.7	4e-14	--	predicted protein [Populus trichocarpa] >gi|222840914|gb|EEE78461.1| predicted protein [Populus trichocarpa]
Unigene17076_LITlvbTARAAPE	660	142	384	gi|225451521|ref|XP_002272852.1|	123	43	123	0.97	0.98	0	81	162	8e-55	--	PREDICTED: hypothetical protein [Vitis vinifera]
Unigene17078_LITlvbTARAAPE	239	237	1	gi|255584471|ref|XP_002532965.1|	1112	209	287	0.87	0.92	0	79	141	3e-33	--	protein binding protein, putative [Ricinus communis] >gi|223527258|gb|EEF29416.1| protein binding protein, putative [Ricinus communis]
Unigene17079_LITlvbTARAAPE	680	679	335	gi|224055739|ref|XP_002298629.1|	1156	59	173	0.72	0.83	0	115	185	1e-73	--	predicted protein [Populus trichocarpa] >gi|222845887|gb|EEE83434.1| predicted protein [Populus trichocarpa]
Unigene17081_LITlvbTARAAPE	1189	256	1188	gi|224071599|ref|XP_002303535.1|	666	1	314	0.81	0.91	0	314	518	1e-145	--	predicted protein [Populus trichocarpa] >gi|222840967|gb|EEE78514.1| predicted protein [Populus trichocarpa]
Unigene17082_LITlvbTARAAPE	780	713	132	gi|255547065|ref|XP_002514590.1|	190	1	189	0.49	0.64	0.03	202	158	1e-37	--	DNA binding protein, putative [Ricinus communis] >gi|223546194|gb|EEF47696.1| DNA binding protein, putative [Ricinus communis]
Unigene17083_LITlvbTARAAPE	718	138	716	gi|255561919|ref|XP_002521968.1|	360	1	193	0.86	0.94	0	193	356	3e-97	--	serine/threonine protein phosphatase, putative [Ricinus communis] >gi|223538772|gb|EEF40372.1| serine/threonine protein phosphatase, putative [Ricinus communis]
Unigene17084_LITlvbTARAAPE	1930	1711	182	gi|255586649|ref|XP_002533955.1|	756	1	512	0.72	0.82	0.01	516	714	0.0	--	purine permease, putative [Ricinus communis] >gi|223526068|gb|EEF28424.1| purine permease, putative [Ricinus communis]
Unigene17088_LITlvbTARAAPE	242	4	129	gi|224078614|ref|XP_002305575.1|	719	600	639	0.78	0.85	0	42	75.5	3e-16	--	predicted protein [Populus trichocarpa] >gi|222848539|gb|EEE86086.1| predicted protein [Populus trichocarpa]
Unigene17090_LITlvbTARAAPE	504	361	134	gi|225448385|ref|XP_002269465.1|	319	15	83	0.44	0.63	0.01	77	48.5	1e-09	--	PREDICTED: hypothetical protein [Vitis vinifera]
Unigene17091_LITlvbTARAAPE	404	14	400	gi|224132258|ref|XP_002328224.1|	880	100	230	0.5	0.71	0.02	132	126	1e-28	--	cc-nbs-lrr resistance protein [Populus trichocarpa] >gi|222837739|gb|EEE76104.1| cc-nbs-lrr resistance protein [Populus trichocarpa]
Unigene17092_LITlvbTARAAPE	865	791	132	gi|225456069|ref|XP_002280532.1|	225	4	223	0.73	0.88	0	220	353	3e-96	--	PREDICTED: hypothetical protein [Vitis vinifera]
Unigene17094_LITlvbTARAAPE	324	323	135	gi|225442935|ref|XP_002265327.1|	490	202	264	0.79	0.87	0	63	103	4e-36	--	PREDICTED: hypothetical protein [Vitis vinifera]
Unigene17095_LITlvbTARAAPE	1484	1	663	gi|147833290|emb|CAN70801.1|	499	111	331	0.78	0.86	0	221	369	1e-176	--	hypothetical protein [Vitis vinifera]
Unigene17097_LITlvbTARAAPE	1537	1366	170	gi|255555777|ref|XP_002518924.1|	425	1	425	0.69	0.77	0.08	436	568	1e-160	--	NAC domain-containing protein, putative [Ricinus communis] >gi|223541911|gb|EEF43457.1| NAC domain-containing protein, putative [Ricinus communis]
Unigene17098_LITlvbTARAAPE	1183	1174	191	gi|224056493|ref|XP_002298883.1|	341	15	341	0.77	0.85	0	328	526	1e-148	--	predicted protein [Populus trichocarpa] >gi|222846141|gb|EEE83688.1| predicted protein [Populus trichocarpa]
Unigene17101_LITlvbTARAAPE	1393	2	850	gi|225452218|ref|XP_002271204.1|	885	457	738	0.73	0.86	0	283	450	1e-162	--	PREDICTED: hypothetical protein [Vitis vinifera]
Unigene17105_LITlvbTARAAPE	3624	42	2189	gi|270252114|emb|CBI35476.1|	1164	4	760	0.55	0.7	0.07	772	813	0.0	--	unnamed protein product [Vitis vinifera]
Unigene17106_LITlvbTARAAPE	672	370	657	gi|255576770|ref|XP_002529272.1|	851	112	207	0.58	0.7	0	96	112	1e-36	--	serine-threonine protein kinase, plant-type, putative [Ricinus communis] >gi|223531261|gb|EEF33104.1| serine-threonine protein kinase, plant-type, putative [Ricinus communis]
Unigene17108_LITlvbTARAAPE	548	3	251	gi|224107839|ref|XP_002314620.1|	615	531	613	0.8	0.92	0	83	160	1e-38	--	predicted protein [Populus trichocarpa] >gi|222863660|gb|EEF00791.1| predicted protein [Populus trichocarpa]
Unigene17109_LITlvbTARAAPE	440	438	205	gi|226503711|ref|NP_001152482.1|	693	575	690	0.58	0.62	0.32	116	115	3e-25	--	ubiquitin ligase protein COP1 [Zea mays] >gi|195656705|gb|ACG47820.1| ubiquitin ligase protein COP1 [Zea mays]
Unigene17110_LITlvbTARAAPE	1053	789	538	gi|224063973|ref|XP_002301328.1|	208	59	139	0.45	0.63	0	84	75.5	7e-20	--	NAC domain protein, IPR003441 [Populus trichocarpa] >gi|222843054|gb|EEE80601.1| NAC domain protein, IPR003441 [Populus trichocarpa]
Unigene17112_LITlvbTARAAPE	227	221	9	gi|5001453|gb|AAD37020.1|	949	807	903	0.34	0.49	0.26	97	53.9	9e-07	--	putative retroelement pol polyprotein [Arabidopsis thaliana]
Unigene17114_LITlvbTARAAPE	228	132	13	gi|224117562|ref|XP_002331667.1|	613	204	242	0.65	0.77	0	40	51.2	6e-06	--	predicted protein [Populus trichocarpa] >gi|222874086|gb|EEF11217.1| predicted protein [Populus trichocarpa]
Unigene17115_LITlvbTARAAPE	273	273	1	gi|255552975|ref|XP_002517530.1|	1066	714	800	0.36	0.57	0.05	96	57.0	1e-07	--	Disease resistance protein RPS5, putative [Ricinus communis] >gi|223543162|gb|EEF44694.1| Disease resistance protein RPS5, putative [Ricinus communis]
Unigene17116_LITlvbTARAAPE	406	406	293	gi|224061915|ref|XP_002300662.1|	554	517	554	0.89	0.97	0	38	71.2	6e-12	--	acyl:coa ligase [Populus trichocarpa] >gi|222842388|gb|EEE79935.1| acyl:coa ligase [Populus trichocarpa]
Unigene17119_LITlvbTARAAPE	1829	133	954	gi|225435336|ref|XP_002285216.1|	512	1	285	0.73	0.83	0.03	285	429	0.0	--	PREDICTED: hypothetical protein [Vitis vinifera] >gi|270227591|emb|CBI16324.1| unnamed protein product [Vitis vinifera]
Unigene17120_LITlvbTARAAPE	869	565	867	gi|270255466|emb|CBI37850.1|	427	16	116	0.91	0.95	0	101	188	1e-46	--	unnamed protein product [Vitis vinifera]
Unigene17121_LITlvbTARAAPE	814	797	36	gi|255568010|ref|XP_002524982.1|	371	17	285	0.6	0.72	0.06	273	316	4e-85	--	RNA binding protein, putative [Ricinus communis] >gi|223535726|gb|EEF37389.1| RNA binding protein, putative [Ricinus communis]
Unigene17122_LITlvbTARAAPE	253	168	13	gi|224127106|ref|XP_002329398.1|	575	512	563	0.5	0.71	0	52	53.5	2e-08	--	predicted protein [Populus trichocarpa] >gi|222870448|gb|EEF07579.1| predicted protein [Populus trichocarpa]
Unigene17127_LITlvbTARAAPE	673	427	669	gi|224172627|ref|XP_002339676.1|	241	1	83	0.54	0.66	0.03	84	75.1	1e-12	--	predicted protein [Populus trichocarpa] >gi|222831999|gb|EEE70476.1| predicted protein [Populus trichocarpa]
Unigene17129_LITlvbTARAAPE	200	198	1	gi|224136862|ref|XP_002322434.1|	300	38	103	0.89	0.98	0	66	120	1e-26	--	predicted protein [Populus trichocarpa] >gi|222869430|gb|EEF06561.1| predicted protein [Populus trichocarpa]
Unigene17130_LITlvbTARAAPE	293	1	195	gi|224111296|ref|XP_002332952.1|	1315	892	960	0.37	0.55	0.07	70	46.2	9e-08	--	cc-nbs-lrr resistance protein [Populus trichocarpa] >gi|222834264|gb|EEE72741.1| cc-nbs-lrr resistance protein [Populus trichocarpa]
Unigene17131_LITlvbTARAAPE	293	13	276	gi|147772259|emb|CAN60639.1|	468	1	88	0.54	0.7	0	88	95.5	3e-19	--	hypothetical protein [Vitis vinifera]
Unigene17132_LITlvbTARAAPE	591	117	590	gi|224060241|ref|XP_002300101.1|	785	190	349	0.58	0.64	0.05	168	176	4e-43	--	Cl-channel clc-7 [Populus trichocarpa] >gi|222847359|gb|EEE84906.1| Cl-channel clc-7 [Populus trichocarpa]
Unigene17133_LITlvbTARAAPE	4484	382	3270	gi|225423855|ref|XP_002281154.1|	989	1	988	0.79	0.86	0.03	997	1512	0.0	--	PREDICTED: similar to CHUP1 (CHLOROPLAST UNUSUAL POSITIONING 1) [Vitis vinifera]
Unigene17134_LITlvbTARAAPE	228	226	2	gi|224120370|ref|XP_002331031.1|	242	88	162	0.93	0.94	0	75	148	4e-35	--	predicted protein [Populus trichocarpa] >gi|222872961|gb|EEF10092.1| predicted protein [Populus trichocarpa]
Unigene17136_LITlvbTARAAPE	3004	2894	135	gi|225466010|ref|XP_002265865.1|	1113	121	1096	0.48	0.6	0.06	985	814	0.0	--	PREDICTED: hypothetical protein [Vitis vinifera]
Unigene17137_LITlvbTARAAPE	1210	161	952	gi|225449935|ref|XP_002269744.1|	1336	1026	1319	0.44	0.57	0.11	297	193	7e-48	--	PREDICTED: hypothetical protein [Vitis vinifera]
Unigene17138_LITlvbTARAAPE	1970	72	1631	gi|224131776|ref|XP_002328105.1|	474	1	474	0.56	0.69	0	525	530	1e-149	--	predicted protein [Populus trichocarpa] >gi|222837620|gb|EEE75985.1| predicted protein [Populus trichocarpa]
Unigene17139_LITlvbTARAAPE	617	484	110	gi|225435251|ref|XP_002284945.1|	876	274	398	0.74	0.84	0	125	197	7e-62	--	PREDICTED: hypothetical protein [Vitis vinifera]
Unigene17140_LITlvbTARAAPE	728	681	1	gi|225465333|ref|XP_002271674.1|	911	33	263	0.8	0.87	0.01	231	372	1e-102	--	PREDICTED: similar to DNA gyrase subunit A, chloroplastic/mitochondrial [Vitis vinifera]
Unigene17142_LITlvbTARAAPE	467	204	461	gi|270258068|emb|CBI40106.1|	590	384	469	0.7	0.87	0	86	137	2e-45	--	unnamed protein product [Vitis vinifera]
Unigene17143_LITlvbTARAAPE	3600	3466	1373	gi|225433864|ref|XP_002264735.1|	1000	1	730	0.71	0.79	0.04	730	983	0.0	--	PREDICTED: hypothetical protein [Vitis vinifera] >gi|270254263|emb|CBI36655.1| unnamed protein product [Vitis vinifera]
Unigene17144_LITlvbTARAAPE	4641	1068	3218	gi|225448150|ref|XP_002263889.1|	1458	340	1053	0.76	0.85	0	720	1076	0.0	--	PREDICTED: hypothetical protein [Vitis vinifera] >gi|270242781|emb|CBI29722.1| unnamed protein product [Vitis vinifera]
Unigene17145_LITlvbTARAAPE	309	8	184	gi|156141309|gb|ABU51733.1|	151	23	81	0.52	0.71	0	59	68.6	3e-14	--	putative NBS domain resistance protein [Coffea spp. mixed genomic library]
Unigene17148_LITlvbTARAAPE	1072	134	712	gi|224120488|ref|XP_002331060.1|	610	31	224	0.47	0.63	0.01	196	162	1e-54	--	predicted protein [Populus trichocarpa] >gi|222872990|gb|EEF10121.1| predicted protein [Populus trichocarpa]
Unigene17149_LITlvbTARAAPE	487	115	453	gi|270258966|emb|CBI41034.1|	264	150	262	0.82	0.88	0	113	199	1e-50	--	unnamed protein product [Vitis vinifera]
Unigene17151_LITlvbTARAAPE	265	3	134	gi|224084854|ref|XP_002307423.1|	281	83	126	0.77	0.9	0	44	79.0	4e-24	--	predicted protein [Populus trichocarpa] >gi|222856872|gb|EEE94419.1| predicted protein [Populus trichocarpa]
Unigene17152_LITlvbTARAAPE	508	6	101	gi|255538230|ref|XP_002510180.1|	480	73	104	0.81	0.93	0	32	62.8	2e-31	--	conserved hypothetical protein [Ricinus communis] >gi|223550881|gb|EEF52367.1| conserved hypothetical protein [Ricinus communis]
Unigene17153_LITlvbTARAAPE	253	249	106	gi|224137380|ref|XP_002322543.1|	487	433	480	0.58	0.79	0	48	58.9	3e-08	--	predicted protein [Populus trichocarpa] >gi|222867173|gb|EEF04304.1| predicted protein [Populus trichocarpa]
Unigene17154_LITlvbTARAAPE	2051	1	1845	gi|224133132|ref|XP_002321490.1|	965	352	965	0.83	0.91	0	617	1010	0.0	--	predicted protein [Populus trichocarpa] >gi|222868486|gb|EEF05617.1| predicted protein [Populus trichocarpa]
Unigene17156_LITlvbTARAAPE	1315	656	33	gi|147860696|emb|CAN81449.1|	891	328	512	0.35	0.51	0.02	214	112	2e-23	--	hypothetical protein [Vitis vinifera]
Unigene17157_LITlvbTARAAPE	1467	1428	154	gi|255571976|ref|XP_002526929.1|	400	1	393	0.54	0.67	0	428	396	1e-109	--	conserved hypothetical protein [Ricinus communis] >gi|223533681|gb|EEF35416.1| conserved hypothetical protein [Ricinus communis]
Unigene17159_LITlvbTARAAPE	210	1	135	gi|15218784|ref|NP_174195.1|	287	236	281	0.6	0.82	0.02	46	63.9	9e-10	--	heavy-metal-associated domain-containing protein [Arabidopsis thaliana] >gi|10764865|gb|AAF24557.2|AC007508_20 F1K23.4 [Arabidopsis thaliana]
Unigene17166_LITlvbTARAAPE	843	97	636	gi|255555357|ref|XP_002518715.1|	1094	11	193	0.5	0.65	0.01	183	171	2e-41	--	leucine-rich repeat-containing protein, putative [Ricinus communis] >gi|223542096|gb|EEF43640.1| leucine-rich repeat-containing protein, putative [Ricinus communis]
Unigene17167_LITlvbTARAAPE	575	171	575	gi|147771521|emb|CAN75691.1|	332	1	135	0.77	0.87	0	135	217	1e-55	--	hypothetical protein [Vitis vinifera]
Unigene17171_LITlvbTARAAPE	2008	62	586	gi|255546179|ref|XP_002514149.1|	499	24	213	0.57	0.72	0.07	190	219	7e-91	--	conserved hypothetical protein [Ricinus communis] >gi|223546605|gb|EEF48103.1| conserved hypothetical protein [Ricinus communis]
Unigene17175_LITlvbTARAAPE	557	423	145	gi|225438982|ref|XP_002279550.1|	446	352	445	0.8	0.86	0.01	94	158	2e-43	--	PREDICTED: hypothetical protein [Vitis vinifera]
Unigene17181_LITlvbTARAAPE	708	707	153	gi|255566448|ref|XP_002524209.1|	342	158	340	0.72	0.78	0.02	190	264	1e-69	--	ESC, putative [Ricinus communis] >gi|223536486|gb|EEF38133.1| ESC, putative [Ricinus communis]
Unigene17183_LITlvbTARAAPE	1379	966	1	gi|225430460|ref|XP_002285494.1|	396	1	331	0.83	0.89	0.02	331	538	1e-152	--	PREDICTED: hypothetical protein [Vitis vinifera] >gi|270231805|emb|CBI21130.1| unnamed protein product [Vitis vinifera]
Unigene17184_LITlvbTARAAPE	486	318	1	gi|255567082|ref|XP_002524523.1|	388	3	112	0.58	0.68	0.07	115	108	3e-23	--	Gamma-glutamyl hydrolase precursor, putative [Ricinus communis] >gi|223536197|gb|EEF37850.1| Gamma-glutamyl hydrolase precursor, putative [Ricinus communis]
Unigene17185_LITlvbTARAAPE	352	350	168	gi|270254278|emb|CBI36670.1|	197	134	194	0.6	0.8	0	61	76.3	2e-13	--	unnamed protein product [Vitis vinifera]
Unigene17188_LITlvbTARAAPE	278	166	2	gi|224104635|ref|XP_002313508.1|	690	296	350	0.76	0.9	0	55	94.4	6e-19	--	predicted protein [Populus trichocarpa] >gi|222849916|gb|EEE87463.1| predicted protein [Populus trichocarpa]
Unigene17189_LITlvbTARAAPE	824	630	7	gi|224072416|ref|XP_002303724.1|	252	71	249	0.43	0.57	0.05	219	144	2e-33	--	predicted protein [Populus trichocarpa] >gi|222841156|gb|EEE78703.1| predicted protein [Populus trichocarpa]
Unigene17192_LITlvbTARAAPE	211	211	2	gi|224118134|ref|XP_002331567.1|	696	380	448	0.51	0.72	0	70	70.9	7e-12	--	predicted protein [Populus trichocarpa] >gi|222873791|gb|EEF10922.1| predicted protein [Populus trichocarpa]
Unigene17193_LITlvbTARAAPE	289	15	284	gi|270271315|gb|ACZ67186.1|	154	1	90	0.76	0.83	0.01	91	145	3e-34	--	pathogenesis-related thaumatin [Populus balsamifera]
Unigene17198_LITlvbTARAAPE	249	219	1	gi|270242091|emb|CBI29306.1|	442	194	266	0.6	0.72	0	73	83.2	2e-20	--	unnamed protein product [Vitis vinifera]
Unigene17202_LITlvbTARAAPE	530	191	529	gi|270228485|emb|CBI17422.1|	493	15	127	0.7	0.87	0	113	172	2e-42	--	unnamed protein product [Vitis vinifera]
Unigene17205_LITlvbTARAAPE	554	23	319	gi|255558972|ref|XP_002520509.1|	255	1	99	0.66	0.77	0	99	135	2e-36	--	tropinone reductase, putative [Ricinus communis] >gi|223540351|gb|EEF41922.1| tropinone reductase, putative [Ricinus communis]
Unigene17206_LITlvbTARAAPE	1165	69	965	gi|255582660|ref|XP_002532109.1|	307	8	307	0.73	0.85	0	301	442	1e-123	--	glutaredoxin, grx, putative [Ricinus communis] >gi|223528212|gb|EEF30271.1| glutaredoxin, grx, putative [Ricinus communis]
Unigene17209_LITlvbTARAAPE	2567	324	2327	gi|255559298|ref|XP_002520669.1|	631	1	631	0.86	0.91	0	669	1125	0.0	--	protein binding protein, putative [Ricinus communis] >gi|223540054|gb|EEF41631.1| protein binding protein, putative [Ricinus communis]
Unigene17210_LITlvbTARAAPE	1408	110	808	gi|224131984|ref|XP_002328156.1|	351	118	351	0.85	0.9	0	234	409	1e-113	--	predicted protein [Populus trichocarpa] >gi|222837671|gb|EEE76036.1| predicted protein [Populus trichocarpa]
Unigene17211_LITlvbTARAAPE	635	1	234	gi|270252343|emb|CBI18954.1|	168	91	168	0.83	0.92	0	78	135	8e-31	--	unnamed protein product [Vitis vinifera]
Unigene17212_LITlvbTARAAPE	329	326	9	gi|225452218|ref|XP_002271204.1|	885	344	451	0.65	0.75	0.01	108	134	5e-31	--	PREDICTED: hypothetical protein [Vitis vinifera]
Unigene17214_LITlvbTARAAPE	1231	1071	88	gi|255574468|ref|XP_002528146.1|	329	1	329	0.75	0.87	0	329	509	1e-143	--	conserved hypothetical protein [Ricinus communis] >gi|223532444|gb|EEF34237.1| conserved hypothetical protein [Ricinus communis]
Unigene17216_LITlvbTARAAPE	783	778	2	gi|225461367|ref|XP_002281986.1|	527	81	339	0.69	0.85	0	259	410	1e-113	--	PREDICTED: hypothetical protein [Vitis vinifera] >gi|270231019|emb|CBI20346.1| unnamed protein product [Vitis vinifera]
Unigene17217_LITlvbTARAAPE	460	2	130	gi|225461642|ref|XP_002283081.1|	348	153	195	0.74	0.81	0	43	63.9	4e-18	--	PREDICTED: similar to galactosyltransferase family protein [Vitis vinifera]
Unigene17221_LITlvbTARAAPE	989	12	797	gi|224129006|ref|XP_002320477.1|	255	1	253	0.67	0.8	0	262	357	2e-97	--	predicted protein [Populus trichocarpa] >gi|222861250|gb|EEE98792.1| predicted protein [Populus trichocarpa]
Unigene17223_LITlvbTARAAPE	250	138	248	gi|255590358|ref|XP_002535249.1|	55	5	41	0.94	0.94	0	37	80.5	9e-15	--	conserved hypothetical protein [Ricinus communis] >gi|223523659|gb|EEF27136.1| conserved hypothetical protein [Ricinus communis]
Unigene17225_LITlvbTARAAPE	583	342	581	gi|240255784|ref|NP_192890.4|	669	116	201	0.44	0.58	0.06	86	66.6	8e-17	--	kinase [Arabidopsis thaliana]
Unigene17234_LITlvbTARAAPE	342	325	56	gi|253761799|ref|XP_002489274.1|	615	151	255	0.27	0.5	0.15	107	52.0	4e-06	--	hypothetical protein SORBIDRAFT_0011s012860 [Sorghum bicolor] >gi|241947023|gb|EES20168.1| hypothetical protein SORBIDRAFT_0011s012860 [Sorghum bicolor]
Unigene17235_LITlvbTARAAPE	476	5	475	gi|224142721|ref|XP_002324703.1|	926	55	202	0.3	0.44	0.01	159	61.6	6e-09	--	predicted protein [Populus trichocarpa] >gi|222866137|gb|EEF03268.1| predicted protein [Populus trichocarpa]
Unigene17237_LITlvbTARAAPE	453	451	143	gi|225467975|ref|XP_002268843.1|	661	433	545	0.6	0.76	0.08	113	128	3e-41	--	PREDICTED: hypothetical protein [Vitis vinifera]
Unigene17238_LITlvbTARAAPE	2180	2180	24	gi|255540273|ref|XP_002511201.1|	1240	177	897	0.73	0.84	0	726	1036	0.0	--	ATP binding protein, putative [Ricinus communis] >gi|223550316|gb|EEF51803.1| ATP binding protein, putative [Ricinus communis]
Unigene17240_LITlvbTARAAPE	517	1	357	gi|224070734|ref|XP_002303218.1|	765	647	765	0.72	0.82	0	119	171	6e-42	--	predicted protein [Populus trichocarpa] >gi|222840650|gb|EEE78197.1| predicted protein [Populus trichocarpa]
Unigene17241_LITlvbTARAAPE	905	810	178	gi|224094937|ref|XP_002310298.1|	209	1	206	0.7	0.82	0	211	277	3e-73	--	predicted protein [Populus trichocarpa] >gi|222853201|gb|EEE90748.1| predicted protein [Populus trichocarpa]
Unigene17242_LITlvbTARAAPE	1294	1292	138	gi|225445684|ref|XP_002268126.1|	608	223	607	0.81	0.9	0	385	664	0.0	--	PREDICTED: starch synthase VI [Vitis vinifera] >gi|270257100|emb|CBI24047.1| unnamed protein product [Vitis vinifera]
Unigene17243_LITlvbTARAAPE	242	134	6	gi|255543447|ref|XP_002512786.1|	381	19	61	0.6	0.81	0	43	55.8	2e-07	--	conserved hypothetical protein [Ricinus communis] >gi|223547797|gb|EEF49289.1| conserved hypothetical protein [Ricinus communis]
Unigene17247_LITlvbTARAAPE	924	921	154	gi|270247896|emb|CBI33233.1|	486	234	486	0.77	0.88	0	256	418	1e-116	--	unnamed protein product [Vitis vinifera]
Unigene17248_LITlvbTARAAPE	3874	3872	1941	gi|225439759|ref|XP_002273255.1|	842	198	840	0.68	0.79	0	645	865	0.0	--	PREDICTED: hypothetical protein [Vitis vinifera] >gi|270247243|emb|CBI32618.1| unnamed protein product [Vitis vinifera]
Unigene17252_LITlvbTARAAPE	575	217	110	gi|79339424|ref|NP_172370.3|	546	149	188	0.65	0.77	0.1	40	48.9	1e-08	--	CAX11; calcium:sodium antiporter/ cation:cation antiporter [Arabidopsis thaliana] >gi|1922938|gb|AAB70411.1| Similar to Caenorhabditis hypothetical protein CO7A9.11 (gb|Z29094) [Arabidopsis thaliana] >gi|45773954|gb|AAS76781.1| At1g08960 [Arabidopsis thaliana] >gi|62320618|dbj|BAD95271.1| hypothetical protein [Arabidopsis thaliana]
Unigene17253_LITlvbTARAAPE	267	1	147	gi|270232363|emb|CBI21685.1|	533	247	298	0.48	0.75	0.05	52	59.3	2e-08	--	unnamed protein product [Vitis vinifera]
Unigene17260_LITlvbTARAAPE	2084	403	1911	gi|225428955|ref|XP_002263556.1|	504	3	487	0.8	0.87	0	503	822	0.0	--	PREDICTED: hypothetical protein [Vitis vinifera]
Unigene17261_LITlvbTARAAPE	737	686	252	gi|225454026|ref|XP_002281096.1|	297	1	148	0.64	0.77	0.02	149	174	2e-42	--	PREDICTED: hypothetical protein [Vitis vinifera] >gi|270259774|emb|CBI38907.1| unnamed protein product [Vitis vinifera]
Unigene17262_LITlvbTARAAPE	441	281	439	gi|224121368|ref|XP_002330810.1|	311	1	53	0.75	0.88	0	53	97.4	7e-20	--	predicted protein [Populus trichocarpa] >gi|222872612|gb|EEF09743.1| predicted protein [Populus trichocarpa]
Unigene17263_LITlvbTARAAPE	354	3	323	gi|147838007|emb|CAN73789.1|	667	543	660	0.37	0.55	0.09	118	70.5	1e-11	--	hypothetical protein [Vitis vinifera]
Unigene17264_LITlvbTARAAPE	483	481	32	gi|147838007|emb|CAN73789.1|	667	500	660	0.45	0.61	0.06	161	127	9e-29	--	hypothetical protein [Vitis vinifera]
Unigene17265_LITlvbTARAAPE	448	4	135	gi|147795940|emb|CAN67431.1|	1237	1184	1234	0.54	0.64	0.13	51	50.8	8e-06	--	hypothetical protein [Vitis vinifera]
Unigene17268_LITlvbTARAAPE	2484	1321	2130	gi|255556185|ref|XP_002519127.1|	3804	1125	1394	0.75	0.87	0	270	410	0.0	--	conserved hypothetical protein [Ricinus communis] >gi|223541790|gb|EEF43338.1| conserved hypothetical protein [Ricinus communis]
Unigene17270_LITlvbTARAAPE	840	474	109	gi|225449557|ref|XP_002283841.1|	195	1	123	0.78	0.85	0.01	124	193	3e-48	--	PREDICTED: hypothetical protein [Vitis vinifera] >gi|270244761|emb|CBI31694.1| unnamed protein product [Vitis vinifera]
Unigene17271_LITlvbTARAAPE	381	3	164	gi|225458275|ref|XP_002281383.1|	406	254	306	0.68	0.88	0	54	72.8	2e-12	--	PREDICTED: hypothetical protein [Vitis vinifera]
Unigene17272_LITlvbTARAAPE	1867	102	1427	gi|224123230|ref|XP_002319027.1|	434	5	432	0.66	0.8	0	443	576	1e-163	--	predicted protein [Populus trichocarpa] >gi|222857403|gb|EEE94950.1| predicted protein [Populus trichocarpa]
Unigene17275_LITlvbTARAAPE	875	364	2	gi|255541194|ref|XP_002511661.1|	733	1	112	0.59	0.68	0	121	123	6e-27	--	hypothetical protein RCOM_1610560 [Ricinus communis] >gi|223548841|gb|EEF50330.1| hypothetical protein RCOM_1610560 [Ricinus communis]
Unigene17276_LITlvbTARAAPE	249	5	244	gi|225441892|ref|XP_002278696.1|	481	266	345	0.68	0.86	0	80	119	2e-26	--	PREDICTED: hypothetical protein [Vitis vinifera]
Unigene17277_LITlvbTARAAPE	855	2	727	gi|224135175|ref|XP_002327584.1|	445	203	445	0.81	0.88	0	243	389	1e-107	--	predicted protein [Populus trichocarpa] >gi|222836138|gb|EEE74559.1| predicted protein [Populus trichocarpa]
Unigene17281_LITlvbTARAAPE	1491	1182	487	gi|255536745|ref|XP_002509439.1|	231	1	231	0.9	0.95	0	232	428	1e-118	--	conserved hypothetical protein [Ricinus communis] >gi|223549338|gb|EEF50826.1| conserved hypothetical protein [Ricinus communis]
Unigene17282_LITlvbTARAAPE	782	639	19	gi|270232280|emb|CBI21603.1|	421	55	255	0.63	0.76	0	207	265	1e-69	--	unnamed protein product [Vitis vinifera]
Unigene17283_LITlvbTARAAPE	798	797	153	gi|225465635|ref|XP_002270253.1|	854	305	519	0.57	0.74	0	215	237	2e-80	--	PREDICTED: hypothetical protein [Vitis vinifera] >gi|270241806|emb|CBI29025.1| unnamed protein product [Vitis vinifera]
Unigene17285_LITlvbTARAAPE	880	249	590	gi|255566931|ref|XP_002524448.1|	143	28	142	0.73	0.8	0	115	182	8e-45	--	conserved hypothetical protein [Ricinus communis] >gi|223536236|gb|EEF37888.1| conserved hypothetical protein [Ricinus communis]
Unigene17287_LITlvbTARAAPE	898	887	300	gi|255540909|ref|XP_002511519.1|	591	382	577	0.82	0.89	0	196	332	9e-90	--	nitrate transporter, putative [Ricinus communis] >gi|223550634|gb|EEF52121.1| nitrate transporter, putative [Ricinus communis]
Unigene17288_LITlvbTARAAPE	997	18	452	gi|255561098|ref|XP_002521561.1|	779	624	775	0.63	0.75	0.04	152	187	3e-46	--	replication factor C / DNA polymerase III gamma-tau subunit, putative [Ricinus communis] >gi|223539239|gb|EEF40832.1| replication factor C / DNA polymerase III gamma-tau subunit, putative [Ricinus communis]
Unigene17289_LITlvbTARAAPE	930	142	930	gi|255562613|ref|XP_002522312.1|	1594	1	263	0.87	0.93	0	263	481	1e-135	--	nucleotide binding protein, putative [Ricinus communis] >gi|223538390|gb|EEF39996.1| nucleotide binding protein, putative [Ricinus communis]
Unigene17290_LITlvbTARAAPE	260	132	1	gi|169349|gb|AAA33765.1|	368	172	231	0.51	0.6	0.26	60	57.0	4e-15	--	hydroxyproline-rich glycoprotein [Phaseolus vulgaris]
Unigene17292_LITlvbTARAAPE	4020	3915	2545	gi|270226806|emb|CBI15540.1|	1318	8	435	0.53	0.66	0.01	464	432	0.0	--	unnamed protein product [Vitis vinifera]
Unigene17293_LITlvbTARAAPE	641	315	512	gi|224058707|ref|XP_002299613.1|	662	338	403	0.81	0.87	0	66	106	6e-37	--	anion exchanger family protein [Populus trichocarpa] >gi|222846871|gb|EEE84418.1| anion exchanger family protein [Populus trichocarpa]
Unigene17294_LITlvbTARAAPE	340	3	308	gi|224123248|ref|XP_002330269.1|	369	265	368	0.75	0.88	0.01	104	166	1e-40	--	2-oxoglutarate-dependent dioxygenase [Populus trichocarpa] >gi|222871304|gb|EEF08435.1| 2-oxoglutarate-dependent dioxygenase [Populus trichocarpa]
Unigene17295_LITlvbTARAAPE	331	330	160	gi|224088242|ref|XP_002308386.1|	351	112	168	0.71	0.8	0	57	82.8	2e-15	--	predicted protein [Populus trichocarpa] >gi|222854362|gb|EEE91909.1| predicted protein [Populus trichocarpa]
Unigene17296_LITlvbTARAAPE	284	154	2	gi|270244864|emb|CBI32242.1|	1398	1	55	0.63	0.76	0.07	55	69.7	2e-11	--	unnamed protein product [Vitis vinifera]
Unigene17298_LITlvbTARAAPE	892	3	746	gi|224120368|ref|XP_002318312.1|	265	8	259	0.69	0.83	0.01	252	377	1e-103	--	predicted protein [Populus trichocarpa] >gi|222858985|gb|EEE96532.1| predicted protein [Populus trichocarpa]
Unigene17303_LITlvbTARAAPE	575	3	497	gi|255570533|ref|XP_002526224.1|	295	154	294	0.63	0.72	0.02	169	226	2e-58	--	Xyloglucan endotransglucosylase/hydrolase protein 22 precursor, putative [Ricinus communis] >gi|223534463|gb|EEF36165.1| Xyloglucan endotransglucosylase/hydrolase protein 22 precursor, putative [Ricinus communis]
Unigene17304_LITlvbTARAAPE	2189	1619	993	gi|270241388|emb|CBI28611.1|	607	29	237	0.78	0.88	0	209	346	1e-93	--	unnamed protein product [Vitis vinifera]
Unigene17308_LITlvbTARAAPE	1041	1039	419	gi|225451501|ref|XP_002271949.1|	296	87	296	0.85	0.9	0.03	214	342	8e-93	--	PREDICTED: hypothetical protein [Vitis vinifera]
Unigene17311_LITlvbTARAAPE	1063	131	793	gi|225459310|ref|XP_002284160.1|	593	3	237	0.42	0.61	0.07	238	178	3e-63	--	PREDICTED: hypothetical protein [Vitis vinifera]
Unigene17314_LITlvbTARAAPE	335	2	148	gi|15233592|ref|NP_193862.1|	168	112	160	0.75	0.89	0	49	87.4	8e-17	--	unknown protein [Arabidopsis thaliana] >gi|3402750|emb|CAA20196.1| putative protein [Arabidopsis thaliana] >gi|7268927|emb|CAB79130.1| putative protein [Arabidopsis thaliana] >gi|48310105|gb|AAT41754.1| At4g21310 [Arabidopsis thaliana] >gi|50198867|gb|AAT70460.1| At4g21310 [Arabidopsis thaliana]
Unigene17315_LITlvbTARAAPE	850	841	323	gi|255557699|ref|XP_002519879.1|	486	31	203	0.86	0.93	0	173	309	1e-133	--	amino acid transporter, putative [Ricinus communis] >gi|223540925|gb|EEF42483.1| amino acid transporter, putative [Ricinus communis]
Unigene17317_LITlvbTARAAPE	203	4	126	gi|255538422|ref|XP_002510276.1|	1159	444	484	0.8	0.85	0	41	68.2	5e-11	--	conserved hypothetical protein [Ricinus communis] >gi|223550977|gb|EEF52463.1| conserved hypothetical protein [Ricinus communis]
Unigene17318_LITlvbTARAAPE	927	1	903	gi|255538462|ref|XP_002510296.1|	347	42	347	0.7	0.79	0.02	309	409	1e-113	--	hypothetical protein RCOM_1592640 [Ricinus communis] >gi|223550997|gb|EEF52483.1| hypothetical protein RCOM_1592640 [Ricinus communis]
Unigene17319_LITlvbTARAAPE	526	194	526	gi|225428479|ref|XP_002280694.1|	678	77	172	0.46	0.57	0.02	114	84.7	8e-16	--	PREDICTED: hypothetical protein [Vitis vinifera]
Unigene17321_LITlvbTARAAPE	1813	1051	347	gi|255541764|ref|XP_002511946.1|	265	4	241	0.55	0.67	0.02	240	231	4e-59	--	conserved hypothetical protein [Ricinus communis] >gi|223549126|gb|EEF50615.1| conserved hypothetical protein [Ricinus communis]
Unigene17322_LITlvbTARAAPE	668	384	668	gi|270253102|emb|CBI19713.1|	367	1	94	0.62	0.79	0.03	98	116	4e-25	--	unnamed protein product [Vitis vinifera]
Unigene17324_LITlvbTARAAPE	4073	1916	3580	gi|270238893|emb|CBI26129.1|	1055	504	1055	0.47	0.61	0.07	599	467	0.0	--	unnamed protein product [Vitis vinifera]
Unigene17325_LITlvbTARAAPE	600	353	3	gi|255554180|ref|XP_002518130.1|	202	46	160	0.54	0.65	0.05	124	102	7e-21	--	conserved hypothetical protein [Ricinus communis] >gi|223542726|gb|EEF44263.1| conserved hypothetical protein [Ricinus communis]
Unigene17328_LITlvbTARAAPE	883	120	698	gi|224119626|ref|XP_002318120.1|	466	5	198	0.81	0.89	0	194	329	4e-89	--	predicted protein [Populus trichocarpa] >gi|222858793|gb|EEE96340.1| predicted protein [Populus trichocarpa]
Unigene17329_LITlvbTARAAPE	837	835	2	gi|225428153|ref|XP_002278651.1|	517	140	417	0.77	0.89	0	278	452	1e-126	--	PREDICTED: hypothetical protein [Vitis vinifera] >gi|270255415|emb|CBI37799.1| unnamed protein product [Vitis vinifera]
Unigene17330_LITlvbTARAAPE	5133	5113	920	gi|225452096|ref|XP_002280823.1|	1432	39	1432	0.67	0.82	0	1405	1993	0.0	--	PREDICTED: hypothetical protein [Vitis vinifera]
Unigene17331_LITlvbTARAAPE	363	162	359	gi|224053272|ref|XP_002297744.1|	277	1	66	0.59	0.78	0	66	82.8	2e-15	--	predicted protein [Populus trichocarpa] >gi|222845002|gb|EEE82549.1| predicted protein [Populus trichocarpa]
Unigene17333_LITlvbTARAAPE	986	761	3	gi|255559963|ref|XP_002521000.1|	474	1	253	0.63	0.75	0.01	258	317	3e-85	--	ribokinase, putative [Ricinus communis] >gi|223539837|gb|EEF41417.1| ribokinase, putative [Ricinus communis]
Unigene17336_LITlvbTARAAPE	1429	667	1263	gi|225456443|ref|XP_002280705.1|	765	1	199	0.56	0.71	0	199	218	6e-66	--	PREDICTED: hypothetical protein [Vitis vinifera]
Unigene17337_LITlvbTARAAPE	781	368	171	gi|255553173|ref|XP_002517629.1|	66	2	66	0.66	0.74	0	66	98.2	2e-19	--	conserved hypothetical protein [Ricinus communis] >gi|223543261|gb|EEF44793.1| conserved hypothetical protein [Ricinus communis]
Unigene17341_LITlvbTARAAPE	1029	602	234	gi|255570114|ref|XP_002526019.1|	237	86	212	0.85	0.88	0.03	127	219	2e-86	--	homeobox protein, putative [Ricinus communis] >gi|223534666|gb|EEF36359.1| homeobox protein, putative [Ricinus communis]
Unigene17342_LITlvbTARAAPE	385	223	384	gi|270235742|emb|CBI24867.1|	834	31	85	0.5	0.81	0.01	55	59.7	2e-08	--	unnamed protein product [Vitis vinifera]
Unigene17343_LITlvbTARAAPE	2701	2584	2	gi|255570599|ref|XP_002526256.1|	871	1	862	0.86	0.93	0	863	1486	0.0	--	importin beta-1, putative [Ricinus communis] >gi|223534421|gb|EEF36125.1| importin beta-1, putative [Ricinus communis]
Unigene17344_LITlvbTARAAPE	1071	897	271	gi|45935117|gb|AAS79575.1|	228	7	219	0.31	0.47	0.11	236	103	7e-21	--	hypothetical protein [Ipomoea trifida] >gi|117165993|dbj|BAF36295.1| hypothetical protein [Ipomoea trifida]
Unigene17345_LITlvbTARAAPE	290	98	247	gi|224119042|ref|XP_002317971.1|	174	25	82	0.55	0.6	0.13	58	71.2	6e-12	--	predicted protein [Populus trichocarpa] >gi|222858644|gb|EEE96191.1| predicted protein [Populus trichocarpa]
Unigene17347_LITlvbTARAAPE	464	103	204	gi|226502680|ref|NP_001147827.1|	472	436	471	0.86	0.91	0.05	36	63.2	1e-11	--	LHT1 [Zea mays] >gi|195613982|gb|ACG28821.1| LHT1 [Zea mays]
Unigene17348_LITlvbTARAAPE	269	3	167	gi|270255414|emb|CBI37798.1|	690	374	428	0.8	0.89	0	55	94.4	6e-19	--	unnamed protein product [Vitis vinifera]
Unigene17349_LITlvbTARAAPE	362	71	235	gi|224075872|ref|XP_002304806.1|	67	1	57	0.59	0.73	0.03	57	68.2	5e-11	--	predicted protein [Populus trichocarpa] >gi|222842238|gb|EEE79785.1| predicted protein [Populus trichocarpa]
Unigene17350_LITlvbTARAAPE	1286	299	1285	gi|225423820|ref|XP_002277990.1|	458	1	325	0.67	0.78	0.02	337	441	1e-122	--	PREDICTED: hypothetical protein [Vitis vinifera] >gi|270239871|emb|CBI27104.1| unnamed protein product [Vitis vinifera]
Unigene17351_LITlvbTARAAPE	495	495	283	gi|224146274|ref|XP_002325945.1|	185	56	125	0.66	0.88	0	71	101	7e-21	--	AP2/ERF domain-containing transcription factor [Populus trichocarpa] >gi|148372126|gb|ABQ62994.1| RAP2-like protein [Populus trichocarpa] >gi|222862820|gb|EEF00327.1| AP2/ERF domain-containing transcription factor [Populus trichocarpa]
Unigene17353_LITlvbTARAAPE	344	2	343	gi|255578241|ref|XP_002529988.1|	1020	193	306	0.8	0.92	0	114	196	9e-50	--	conserved hypothetical protein [Ricinus communis] >gi|254789790|sp|B9SVG9.1|RBR_RICCO RecName: Full=Retinoblastoma-related protein >gi|223530511|gb|EEF32393.1| conserved hypothetical protein [Ricinus communis]
Unigene17354_LITlvbTARAAPE	1262	1	1200	gi|270242743|emb|CBI29684.1|	741	312	741	0.63	0.72	0.07	431	518	1e-145	--	unnamed protein product [Vitis vinifera]
Unigene17356_LITlvbTARAAPE	307	307	2	gi|255572735|ref|XP_002527300.1|	546	44	145	0.71	0.76	0	102	147	6e-35	--	metal transporter, putative [Ricinus communis] >gi|223533300|gb|EEF35052.1| metal transporter, putative [Ricinus communis]
Unigene17357_LITlvbTARAAPE	313	309	1	gi|146216010|gb|ABQ10207.1|	174	16	119	0.63	0.81	0	104	139	2e-32	--	NBS resistance protein [Hevea brasiliensis] >gi|146216048|gb|ABQ10226.1| NBS resistance protein [Hevea benthamiana]
Unigene17358_LITlvbTARAAPE	495	3	494	gi|224132254|ref|XP_002328223.1|	552	143	328	0.4	0.51	0.12	187	109	2e-23	--	predicted protein [Populus trichocarpa] >gi|222837738|gb|EEE76103.1| predicted protein [Populus trichocarpa]
Unigene17359_LITlvbTARAAPE	3610	123	3020	gi|255581299|ref|XP_002531460.1|	968	1	968	0.61	0.74	0.01	983	1135	0.0	--	conserved hypothetical protein [Ricinus communis] >gi|223528914|gb|EEF30910.1| conserved hypothetical protein [Ricinus communis]
Unigene17360_LITlvbTARAAPE	2052	906	1847	gi|224117382|ref|XP_002317560.1|	439	121	438	0.85	0.9	0.01	318	559	0.0	--	predicted protein [Populus trichocarpa] >gi|222860625|gb|EEE98172.1| predicted protein [Populus trichocarpa]
Unigene17361_LITlvbTARAAPE	405	405	148	gi|224071377|ref|XP_002303430.1|	315	230	315	0.5	0.69	0	86	90.1	1e-17	--	predicted protein [Populus trichocarpa] >gi|118488795|gb|ABK96208.1| unknown [Populus trichocarpa] >gi|222840862|gb|EEE78409.1| predicted protein [Populus trichocarpa]
Unigene17362_LITlvbTARAAPE	1516	1204	8	gi|224080992|ref|XP_002306257.1|	518	101	512	0.51	0.73	0.03	412	435	1e-143	--	predicted protein [Populus trichocarpa] >gi|222855706|gb|EEE93253.1| predicted protein [Populus trichocarpa]
Unigene17363_LITlvbTARAAPE	259	164	33	gi|255635145|gb|ACU17929.1|	330	66	110	0.64	0.77	0.02	45	65.9	2e-12	--	unknown [Glycine max]
Unigene17372_LITlvbTARAAPE	259	258	4	gi|115460188|ref|NP_001053694.1|	1323	635	720	0.66	0.82	0.01	86	125	3e-28	--	Os04g0588200 [Oryza sativa (japonica cultivar-group)]
Unigene17376_LITlvbTARAAPE	914	812	720	gi|224115516|ref|XP_002317053.1|	398	195	225	0.93	0.96	0	31	68.2	2e-10	--	predicted protein [Populus trichocarpa] >gi|222860118|gb|EEE97665.1| predicted protein [Populus trichocarpa]
Unigene17377_LITlvbTARAAPE	373	2	109	gi|255537815|ref|XP_002509974.1|	357	322	357	0.86	0.94	0	36	73.9	9e-13	--	triacylglycerol lipase, putative [Ricinus communis] >gi|223549873|gb|EEF51361.1| triacylglycerol lipase, putative [Ricinus communis]
Unigene17378_LITlvbTARAAPE	290	136	2	gi|224053549|ref|XP_002297867.1|	348	270	314	0.91	0.93	0	45	87.4	6e-36	--	predicted protein [Populus trichocarpa] >gi|222845125|gb|EEE82672.1| predicted protein [Populus trichocarpa]
Unigene17379_LITlvbTARAAPE	254	252	133	gi|270255525|emb|CBI37909.1|	988	919	958	0.82	0.9	0	40	73.6	1e-24	--	unnamed protein product [Vitis vinifera]
Unigene17380_LITlvbTARAAPE	442	442	242	gi|224057347|ref|XP_002299213.1|	251	69	135	0.82	0.88	0	67	114	4e-25	--	f-box family protein [Populus trichocarpa] >gi|222846471|gb|EEE84018.1| f-box family protein [Populus trichocarpa]
Unigene17383_LITlvbTARAAPE	334	294	7	gi|255562005|ref|XP_002522011.1|	585	15	106	0.51	0.6	0.01	97	83.6	1e-15	--	pentatricopeptide repeat-containing protein, putative [Ricinus communis] >gi|223538815|gb|EEF40415.1| pentatricopeptide repeat-containing protein, putative [Ricinus communis]
Unigene17385_LITlvbTARAAPE	2804	2773	407	gi|255540917|ref|XP_002511523.1|	1044	257	1044	0.81	0.89	0	796	1321	0.0	--	conserved hypothetical protein [Ricinus communis] >gi|223550638|gb|EEF52125.1| conserved hypothetical protein [Ricinus communis]
Unigene17387_LITlvbTARAAPE	428	428	303	gi|118489021|gb|ABK96318.1|	385	339	380	0.92	0.95	0	42	81.3	5e-15	--	unknown [Populus trichocarpa x Populus deltoides]
Unigene17389_LITlvbTARAAPE	1135	3	737	gi|225434992|ref|XP_002284056.1|	500	162	406	0.79	0.88	0	245	414	1e-165	--	PREDICTED: hypothetical protein [Vitis vinifera]
Unigene17390_LITlvbTARAAPE	889	4	741	gi|224082414|ref|XP_002306685.1|	236	4	236	0.52	0.64	0.04	257	226	5e-58	--	predicted protein [Populus trichocarpa] >gi|222856134|gb|EEE93681.1| predicted protein [Populus trichocarpa]
Unigene17391_LITlvbTARAAPE	205	3	203	gi|255637992|gb|ACU19312.1|	202	9	75	0.76	0.86	0	67	108	4e-23	--	unknown [Glycine max]
Unigene17392_LITlvbTARAAPE	261	258	37	gi|145244262|ref|XP_001394630.1|	379	255	327	0.41	0.55	0	74	53.5	1e-06	--	hypothetical protein An11g06520 [Aspergillus niger] >gi|134079320|emb|CAK96949.1| unnamed protein product [Aspergillus niger]
Unigene17394_LITlvbTARAAPE	640	98	439	gi|224120656|ref|XP_002330919.1|	365	250	365	0.83	0.9	0.01	116	205	1e-53	--	predicted protein [Populus trichocarpa] >gi|222873113|gb|EEF10244.1| predicted protein [Populus trichocarpa]
Unigene17396_LITlvbTARAAPE	1456	273	1067	gi|225439799|ref|XP_002273893.1|	667	403	667	0.73	0.85	0	265	399	1e-142	--	PREDICTED: hypothetical protein [Vitis vinifera]
Unigene17398_LITlvbTARAAPE	660	112	549	gi|225432350|ref|XP_002276534.1|	447	114	259	0.72	0.8	0	147	207	2e-52	--	PREDICTED: hypothetical protein [Vitis vinifera]
Unigene17400_LITlvbTARAAPE	597	323	144	gi|147861793|emb|CAN80909.1|	514	435	494	0.8	0.9	0	60	103	6e-45	--	hypothetical protein [Vitis vinifera]
Unigene17403_LITlvbTARAAPE	241	239	3	gi|255548173|ref|XP_002515143.1|	1099	285	364	0.56	0.77	0.01	80	99.8	1e-20	--	Leucine-rich repeat receptor protein kinase EXS precursor, putative [Ricinus communis] >gi|223545623|gb|EEF47127.1| Leucine-rich repeat receptor protein kinase EXS precursor, putative [Ricinus communis]
Unigene17404_LITlvbTARAAPE	425	14	421	gi|163914239|dbj|BAF95889.1|	1169	344	485	0.45	0.65	0.04	142	119	2e-26	--	N-like protein [Nicotiana tabacum]
Unigene17408_LITlvbTARAAPE	388	215	367	gi|255570222|ref|XP_002526071.1|	505	376	427	0.53	0.76	0.01	52	56.6	1e-07	--	conserved hypothetical protein [Ricinus communis] >gi|223534568|gb|EEF36265.1| conserved hypothetical protein [Ricinus communis]
Unigene17409_LITlvbTARAAPE	779	390	515	gi|242067241|ref|XP_002448897.1|	87	2	45	0.54	0.79	0.04	44	66.6	5e-10	--	hypothetical protein SORBIDRAFT_05g001075 [Sorghum bicolor] >gi|241934740|gb|EES07885.1| hypothetical protein SORBIDRAFT_05g001075 [Sorghum bicolor]
Unigene17412_LITlvbTARAAPE	468	3	380	gi|225436583|ref|XP_002274972.1|	336	210	335	0.84	0.96	0	126	226	2e-58	--	PREDICTED: hypothetical protein [Vitis vinifera] >gi|270235080|emb|CBI24210.1| unnamed protein product [Vitis vinifera]
Unigene17414_LITlvbTARAAPE	430	426	79	gi|255576731|ref|XP_002529253.1|	2057	556	671	0.61	0.71	0	116	135	7e-37	--	conserved hypothetical protein [Ricinus communis] >gi|223531289|gb|EEF33131.1| conserved hypothetical protein [Ricinus communis]
Unigene17415_LITlvbTARAAPE	206	202	35	gi|255543877|ref|XP_002513001.1|	87	32	87	0.92	0.98	0	56	114	5e-25	--	30S ribosomal protein S31, mitochondrial precursor, putative [Ricinus communis] >gi|223548012|gb|EEF49504.1| 30S ribosomal protein S31, mitochondrial precursor, putative [Ricinus communis]
Unigene17416_LITlvbTARAAPE	3523	718	3030	gi|225442277|ref|XP_002275886.1|	874	60	873	0.66	0.77	0.06	822	1072	0.0	--	PREDICTED: hypothetical protein [Vitis vinifera]
Unigene17417_LITlvbTARAAPE	512	2	229	gi|255542484|ref|XP_002512305.1|	2460	1164	1254	0.36	0.55	0.17	92	63.5	2e-09	--	phosphoprotein phosphatase, putative [Ricinus communis] >gi|223548266|gb|EEF49757.1| phosphoprotein phosphatase, putative [Ricinus communis]
Unigene17418_LITlvbTARAAPE	668	1	294	gi|255577491|ref|XP_002529624.1|	860	222	324	0.49	0.73	0.04	103	102	9e-50	--	leucine-rich repeat containing protein, putative [Ricinus communis] >gi|223530909|gb|EEF32769.1| leucine-rich repeat containing protein, putative [Ricinus communis]
Unigene17419_LITlvbTARAAPE	500	498	142	gi|224136053|ref|XP_002327369.1|	343	76	194	0.82	0.9	0	119	196	4e-65	--	predicted protein [Populus trichocarpa] >gi|222835739|gb|EEE74174.1| predicted protein [Populus trichocarpa]
Unigene17421_LITlvbTARAAPE	889	674	832	gi|186530845|ref|NP_001119403.1|	51	1	51	0.75	0.84	0	53	82.0	2e-14	--	CPuORF37 (Conserved peptide upstream open reading frame 37) [Arabidopsis thaliana]
Unigene17422_LITlvbTARAAPE	392	392	3	gi|147789266|emb|CAN71149.1|	925	586	716	0.62	0.82	0.01	132	173	8e-43	--	hypothetical protein [Vitis vinifera]
Unigene17425_LITlvbTARAAPE	353	351	64	gi|224109350|ref|XP_002315168.1|	341	241	333	0.5	0.71	0.01	97	95.9	2e-19	--	predicted protein [Populus trichocarpa] >gi|222864208|gb|EEF01339.1| predicted protein [Populus trichocarpa]
Unigene17429_LITlvbTARAAPE	474	469	2	gi|225438714|ref|XP_002282485.1|	552	156	311	0.83	0.92	0	156	276	1e-73	--	PREDICTED: hypothetical protein [Vitis vinifera] >gi|270232104|emb|CBI21427.1| unnamed protein product [Vitis vinifera]
Unigene17430_LITlvbTARAAPE	1625	117	1340	gi|255582872|ref|XP_002532208.1|	368	19	366	0.42	0.59	0	408	316	1e-84	--	conserved hypothetical protein [Ricinus communis] >gi|223528104|gb|EEF30177.1| conserved hypothetical protein [Ricinus communis]
Unigene17432_LITlvbTARAAPE	295	175	2	gi|218200467|gb|EEC82894.1|	377	20	77	0.46	0.67	0	58	58.9	3e-08	--	hypothetical protein OsI_27799 [Oryza sativa Indica Group]
Unigene17433_LITlvbTARAAPE	360	360	1	gi|255565055|ref|XP_002523520.1|	721	24	144	0.53	0.71	0	121	133	1e-30	--	conserved hypothetical protein [Ricinus communis] >gi|223537227|gb|EEF38859.1| conserved hypothetical protein [Ricinus communis]
Unigene17434_LITlvbTARAAPE	4524	4523	201	gi|225432157|ref|XP_002266393.1|	1440	4	1440	0.75	0.86	0	1444	2226	0.0	--	PREDICTED: hypothetical protein [Vitis vinifera]
Unigene17435_LITlvbTARAAPE	4021	746	3586	gi|225458477|ref|XP_002284082.1|	950	1	950	0.79	0.87	0	951	1490	0.0	--	PREDICTED: hypothetical protein isoform 1 [Vitis vinifera]
Unigene17439_LITlvbTARAAPE	1071	57	1070	gi|270257572|emb|CBI39615.1|	613	3	340	0.78	0.87	0	338	559	1e-158	--	unnamed protein product [Vitis vinifera]
Unigene17440_LITlvbTARAAPE	681	3	212	gi|225470150|ref|XP_002267120.1|	897	825	894	0.55	0.68	0	70	84.0	2e-15	--	PREDICTED: hypothetical protein [Vitis vinifera]
Unigene17441_LITlvbTARAAPE	795	793	5	gi|225428245|ref|XP_002282206.1|	373	20	282	0.67	0.83	0	264	367	1e-100	--	PREDICTED: hypothetical protein [Vitis vinifera]
Unigene17443_LITlvbTARAAPE	620	521	6	gi|225468206|ref|XP_002262688.1|	667	419	590	0.68	0.76	0	172	229	1e-61	--	PREDICTED: hypothetical protein [Vitis vinifera]
Unigene17445_LITlvbTARAAPE	3031	203	3031	gi|255572073|ref|XP_002526977.1|	1046	22	981	0.76	0.85	0.02	963	1387	0.0	--	vacuolar protein sorting, putative [Ricinus communis] >gi|223533668|gb|EEF35404.1| vacuolar protein sorting, putative [Ricinus communis]
Unigene17446_LITlvbTARAAPE	328	327	13	gi|224079543|ref|XP_002305887.1|	620	93	197	0.68	0.82	0	105	159	1e-38	--	predicted protein [Populus trichocarpa] >gi|222848851|gb|EEE86398.1| predicted protein [Populus trichocarpa]
Unigene17447_LITlvbTARAAPE	344	2	343	gi|255578241|ref|XP_002529988.1|	1020	193	306	0.76	0.9	0	114	187	5e-47	--	conserved hypothetical protein [Ricinus communis] >gi|254789790|sp|B9SVG9.1|RBR_RICCO RecName: Full=Retinoblastoma-related protein >gi|223530511|gb|EEF32393.1| conserved hypothetical protein [Ricinus communis]
Unigene17450_LITlvbTARAAPE	265	25	162	gi|242806034|ref|XP_002484658.1|	542	86	131	0.69	0.91	0	46	71.2	8e-16	--	sugar transporter, putative [Talaromyces stipitatus ATCC 10500] >gi|218715283|gb|EED14705.1| sugar transporter, putative [Talaromyces stipitatus ATCC 10500]
Unigene17451_LITlvbTARAAPE	311	77	304	gi|224093190|ref|XP_002309826.1|	1480	3	83	0.44	0.55	0.06	81	64.7	5e-10	--	predicted protein [Populus trichocarpa] >gi|222852729|gb|EEE90276.1| predicted protein [Populus trichocarpa]
Unigene17456_LITlvbTARAAPE	488	137	487	gi|224101459|ref|XP_002312290.1|	1312	965	1081	0.67	0.79	0	117	167	8e-56	--	predicted protein [Populus trichocarpa] >gi|222852110|gb|EEE89657.1| predicted protein [Populus trichocarpa]
Unigene17458_LITlvbTARAAPE	258	63	248	gi|255545250|ref|XP_002513686.1|	62	1	60	0.62	0.79	0	62	82.8	2e-15	--	conserved hypothetical protein [Ricinus communis] >gi|223547594|gb|EEF49089.1| conserved hypothetical protein [Ricinus communis]
Unigene17460_LITlvbTARAAPE	705	118	702	gi|255558852|ref|XP_002520449.1|	230	1	197	0.47	0.64	0.02	199	178	1e-43	--	conserved hypothetical protein [Ricinus communis] >gi|223540291|gb|EEF41862.1| conserved hypothetical protein [Ricinus communis]
Unigene17462_LITlvbTARAAPE	1374	1281	409	gi|225427185|ref|XP_002279685.1|	288	1	285	0.61	0.71	0.02	299	332	9e-90	--	PREDICTED: hypothetical protein [Vitis vinifera]
Unigene17464_LITlvbTARAAPE	534	6	191	gi|115476796|ref|NP_001061994.1|	387	197	258	0.56	0.62	0	62	64.7	9e-10	--	Os08g0465000 [Oryza sativa (japonica cultivar-group)]
Unigene17468_LITlvbTARAAPE	374	188	370	gi|15218422|ref|NP_177979.1|	942	494	554	0.81	0.9	0	61	102	7e-45	--	ATTPS1 (TREHALOSE-6-PHOSPHATE SYNTHASE); alpha,alpha-trehalose-phosphate synthase (UDP-forming)/ transferase, transferring glycosyl groups [Arabidopsis thaliana] >gi|75213463|sp|Q9SYM4.1|TPS1_ARATH RecName: Full=Alpha,alpha-trehalose-phosphate synthase [UDP-forming] 1; AltName: Full=Trehalose-6-phosphate synthase 1; Short=AtTPS1 >gi|4836875|gb|AAD30578.1|AC007260_9 trehalose-6-phosphate synthase …
Unigene17470_LITlvbTARAAPE	327	327	196	gi|113205358|gb|AAT66769.2|	466	182	225	0.9	0.97	0	44	87.0	1e-16	--	Apyrase-like protein, putative [Solanum demissum]
Unigene17472_LITlvbTARAAPE	2492	97	2355	gi|225431314|ref|XP_002277083.1|	756	3	756	0.77	0.87	0	754	1149	0.0	--	PREDICTED: hypothetical protein [Vitis vinifera] >gi|270228526|emb|CBI17463.1| unnamed protein product [Vitis vinifera]
Unigene17473_LITlvbTARAAPE	1482	1443	91	gi|255563741|ref|XP_002522872.1|	448	9	446	0.36	0.55	0.01	457	277	4e-73	--	Aspartic proteinase nepenthesin-2 precursor, putative [Ricinus communis] >gi|223537956|gb|EEF39570.1| Aspartic proteinase nepenthesin-2 precursor, putative [Ricinus communis]
Unigene17474_LITlvbTARAAPE	812	397	810	gi|225465129|ref|XP_002271119.1|	727	175	306	0.73	0.79	0	138	199	2e-83	--	PREDICTED: hypothetical protein [Vitis vinifera]
Unigene17475_LITlvbTARAAPE	516	310	113	gi|225423481|ref|XP_002274292.1|	340	27	92	0.72	0.84	0	66	97.1	1e-19	--	PREDICTED: hypothetical protein [Vitis vinifera] >gi|270240050|emb|CBI27283.1| unnamed protein product [Vitis vinifera]
Unigene17477_LITlvbTARAAPE	779	698	177	gi|224128932|ref|XP_002329002.1|	169	1	161	0.62	0.7	0	174	199	5e-50	--	predicted protein [Populus trichocarpa] >gi|222839236|gb|EEE77587.1| predicted protein [Populus trichocarpa]
Unigene17480_LITlvbTARAAPE	300	71	208	gi|147771879|emb|CAN73427.1|	489	335	380	0.67	0.8	0	46	69.3	4e-19	--	hypothetical protein [Vitis vinifera]
Unigene17481_LITlvbTARAAPE	281	281	141	gi|270232966|emb|CBI22283.1|	626	566	612	0.61	0.74	0	47	56.2	2e-07	--	unnamed protein product [Vitis vinifera]
Unigene17482_LITlvbTARAAPE	350	350	144	gi|4850412|gb|AAD31079.1|	819	590	658	0.49	0.63	0	69	71.6	4e-12	--	Mutator-like transposase [Arabidopsis thaliana]
Unigene17483_LITlvbTARAAPE	271	216	1	gi|255573913|ref|XP_002527875.1|	426	223	287	0.52	0.62	0	72	73.2	1e-12	--	conserved hypothetical protein [Ricinus communis] >gi|223532726|gb|EEF34506.1| conserved hypothetical protein [Ricinus communis]
Unigene17484_LITlvbTARAAPE	394	205	113	gi|123379|sp|P26585.1|HMGL_SOYBN	152	117	147	0.74	0.9	0	31	52.8	2e-06	--	RecName: Full=HMG1/2-like protein; AltName: Full=Protein SB11 >gi|18645|emb|CAA41200.1| HMG-1 like protein gene [Glycine max]
Unigene17486_LITlvbTARAAPE	958	651	806	gi|242080463|ref|XP_002445000.1|	319	109	158	0.67	0.78	0	52	68.6	2e-10	--	hypothetical protein SORBIDRAFT_07g002560 [Sorghum bicolor] >gi|241941350|gb|EES14495.1| hypothetical protein SORBIDRAFT_07g002560 [Sorghum bicolor]
Unigene17489_LITlvbTARAAPE	1706	1214	120	gi|225445676|ref|XP_002266859.1|	1042	1	393	0.69	0.77	0.1	406	514	1e-144	--	PREDICTED: hypothetical protein [Vitis vinifera]
Unigene17490_LITlvbTARAAPE	1472	841	86	gi|255563741|ref|XP_002522872.1|	448	198	446	0.34	0.56	0.01	257	154	2e-73	--	Aspartic proteinase nepenthesin-2 precursor, putative [Ricinus communis] >gi|223537956|gb|EEF39570.1| Aspartic proteinase nepenthesin-2 precursor, putative [Ricinus communis]
Unigene17494_LITlvbTARAAPE	402	16	402	gi|79403686|ref|NP_188241.4|	456	1	139	0.48	0.62	0.08	141	118	4e-26	--	unknown protein [Arabidopsis thaliana] >gi|9279703|dbj|BAB01260.1| unnamed protein product [Arabidopsis thaliana]
Unigene17497_LITlvbTARAAPE	440	152	436	gi|147862409|emb|CAN81911.1|	1466	226	320	0.61	0.77	0	95	120	8e-39	--	hypothetical protein [Vitis vinifera]
Unigene17498_LITlvbTARAAPE	772	195	545	gi|255565391|ref|XP_002523686.1|	117	1	117	0.86	0.94	0	117	213	3e-54	--	snf1-kinase beta subunit, plants, putative [Ricinus communis] >gi|223536990|gb|EEF38626.1| snf1-kinase beta subunit, plants, putative [Ricinus communis]
Unigene17500_LITlvbTARAAPE	508	3	356	gi|223452383|gb|ACM89519.1|	287	137	264	0.63	0.76	0.07	128	157	1e-37	--	protein kinase [Glycine max]
Unigene17504_LITlvbTARAAPE	1472	1472	129	gi|225431495|ref|XP_002274844.1|	658	196	655	0.67	0.78	0.03	462	617	1e-175	--	PREDICTED: hypothetical protein [Vitis vinifera]
Unigene17505_LITlvbTARAAPE	322	2	310	gi|224079543|ref|XP_002305887.1|	620	93	197	0.64	0.76	0.01	105	141	4e-33	--	predicted protein [Populus trichocarpa] >gi|222848851|gb|EEE86398.1| predicted protein [Populus trichocarpa]
Unigene17506_LITlvbTARAAPE	895	895	413	gi|224089933|ref|XP_002308870.1|	1042	854	1009	0.8	0.91	0	161	266	3e-70	--	predicted protein [Populus trichocarpa] >gi|222854846|gb|EEE92393.1| predicted protein [Populus trichocarpa]
Unigene17507_LITlvbTARAAPE	437	166	435	gi|22085144|gb|AAM90315.1|	594	296	384	0.44	0.64	0.04	94	62.8	5e-17	--	phospholipase C [Pisum sativum]
Unigene17508_LITlvbTARAAPE	1155	1155	157	gi|270246014|emb|CBI32391.1|	397	76	397	0.72	0.82	0	334	495	1e-139	--	unnamed protein product [Vitis vinifera]
Unigene17509_LITlvbTARAAPE	1312	1197	241	gi|224138600|ref|XP_002326643.1|	315	1	315	0.62	0.73	0.04	334	364	2e-99	--	predicted protein [Populus trichocarpa] >gi|222833965|gb|EEE72442.1| predicted protein [Populus trichocarpa]
Unigene17510_LITlvbTARAAPE	2871	683	2620	gi|223452430|gb|ACM89542.1|	829	186	828	0.64	0.79	0	648	860	0.0	--	S-locus lectin protein kinase family protein [Glycine max] >gi|223452558|gb|ACM89606.1| S-locus lectin protein kinase family protein [Glycine max]
Unigene17514_LITlvbTARAAPE	1526	1432	2	gi|255539853|ref|XP_002510991.1|	510	1	475	0.81	0.92	0	477	792	0.0	--	sugar transporter, putative [Ricinus communis] >gi|223550106|gb|EEF51593.1| sugar transporter, putative [Ricinus communis]
Unigene17516_LITlvbTARAAPE	802	8	691	gi|225465433|ref|XP_002265568.1|	908	400	633	0.33	0.45	0.05	242	97.4	3e-19	--	PREDICTED: hypothetical protein [Vitis vinifera]
Unigene17517_LITlvbTARAAPE	1165	14	979	gi|91984042|ref|YP_567127.1|	322	1	316	0.83	0.88	0	322	535	1e-150	--	cytochrome c biogenesis protein [Vitis vinifera] >gi|122230327|sp|Q0ZIW9.1|CCSA_VITVI RecName: Full=Cytochrome c biogenesis protein ccsA >gi|91701700|gb|ABE47584.1| cytochrome c heme attachment protein [Vitis vinifera]
Unigene17524_LITlvbTARAAPE	2424	331	2424	gi|255556001|ref|XP_002519035.1|	1255	16	712	0.86	0.9	0	699	1234	0.0	--	conserved hypothetical protein [Ricinus communis] >gi|223541698|gb|EEF43246.1| conserved hypothetical protein [Ricinus communis]
Unigene17527_LITlvbTARAAPE	532	119	532	gi|225458649|ref|XP_002282833.1|	762	1	145	0.6	0.72	0.05	146	164	8e-40	--	PREDICTED: hypothetical protein [Vitis vinifera]
Unigene17528_LITlvbTARAAPE	1697	275	1489	gi|224142259|ref|XP_002324476.1|	440	8	439	0.66	0.77	0.06	432	571	1e-161	--	predicted protein [Populus trichocarpa] >gi|222865910|gb|EEF03041.1| predicted protein [Populus trichocarpa]
Unigene17529_LITlvbTARAAPE	318	4	315	gi|224080790|ref|XP_002306231.1|	480	140	243	0.77	0.93	0	104	179	1e-44	--	predicted protein [Populus trichocarpa] >gi|222849195|gb|EEE86742.1| predicted protein [Populus trichocarpa]
Unigene17530_LITlvbTARAAPE	200	3	155	gi|28558781|gb|AAO45752.1|	923	798	848	0.66	0.82	0	51	74.7	1e-14	--	pol protein [Cucumis melo]
Unigene17531_LITlvbTARAAPE	1211	189	1211	gi|224112595|ref|XP_002332751.1|	523	1	341	0.86	0.95	0	341	614	1e-174	--	high affinity inorganic phosphate transporter [Populus trichocarpa] >gi|222833079|gb|EEE71556.1| high affinity inorganic phosphate transporter [Populus trichocarpa]
Unigene17532_LITlvbTARAAPE	914	3	878	gi|270226968|emb|CBI15702.1|	628	291	628	0.52	0.62	0.14	340	310	4e-83	--	unnamed protein product [Vitis vinifera]
Unigene17533_LITlvbTARAAPE	402	29	400	gi|270257597|emb|CBI39640.1|	346	66	189	0.77	0.87	0	124	203	9e-52	--	unnamed protein product [Vitis vinifera]
Unigene17534_LITlvbTARAAPE	662	202	660	gi|224136792|ref|XP_002326946.1|	760	36	188	0.71	0.83	0	153	237	1e-61	--	predicted protein [Populus trichocarpa] >gi|222835261|gb|EEE73696.1| predicted protein [Populus trichocarpa]
Unigene17538_LITlvbTARAAPE	297	3	293	gi|224143104|ref|XP_002324850.1|	410	109	210	0.39	0.57	0.04	102	70.5	1e-11	--	predicted protein [Populus trichocarpa] >gi|222866284|gb|EEF03415.1| predicted protein [Populus trichocarpa]
Unigene17539_LITlvbTARAAPE	509	373	137	gi|224142786|ref|XP_002324731.1|	531	223	301	0.84	0.92	0	79	153	2e-36	--	predicted protein [Populus trichocarpa] >gi|222866165|gb|EEF03296.1| predicted protein [Populus trichocarpa]
Unigene17541_LITlvbTARAAPE	260	18	260	gi|255567375|ref|XP_002524667.1|	605	1	79	0.73	0.86	0.01	82	124	7e-28	--	kinase, putative [Ricinus communis] >gi|223536028|gb|EEF37686.1| kinase, putative [Ricinus communis]
Unigene17542_LITlvbTARAAPE	1140	39	968	gi|225443942|ref|XP_002272068.1|	1323	1004	1317	0.69	0.81	0.01	315	425	1e-117	--	PREDICTED: hypothetical protein [Vitis vinifera]
Unigene17543_LITlvbTARAAPE	2846	187	2370	gi|225456973|ref|XP_002278685.1|	709	1	709	0.65	0.74	0.02	748	931	0.0	--	PREDICTED: hypothetical protein [Vitis vinifera] >gi|270226266|emb|CBI15000.1| unnamed protein product [Vitis vinifera]
Unigene17545_LITlvbTARAAPE	2476	968	2305	gi|224109556|ref|XP_002315235.1|	1221	235	669	0.73	0.82	0	447	621	0.0	--	predicted protein [Populus trichocarpa] >gi|222864275|gb|EEF01406.1| predicted protein [Populus trichocarpa]
Unigene17547_LITlvbTARAAPE	1725	1721	480	gi|255568735|ref|XP_002525339.1|	569	155	564	0.76	0.86	0	417	635	0.0	--	conserved hypothetical protein [Ricinus communis] >gi|223535398|gb|EEF37072.1| conserved hypothetical protein [Ricinus communis]
Unigene17549_LITlvbTARAAPE	396	99	386	gi|270252371|emb|CBI18982.1|	550	119	214	0.45	0.6	0	96	74.7	5e-13	--	unnamed protein product [Vitis vinifera]
Unigene17553_LITlvbTARAAPE	310	7	183	gi|225440448|ref|XP_002271403.1|	303	243	302	0.66	0.76	0.01	60	74.3	7e-13	--	PREDICTED: hypothetical protein [Vitis vinifera]
Unigene17556_LITlvbTARAAPE	502	208	501	gi|270248411|emb|CBI33543.1|	1052	20	114	0.85	0.89	0	98	167	1e-40	--	unnamed protein product [Vitis vinifera]
Unigene17557_LITlvbTARAAPE	634	35	634	gi|270228263|emb|CBI17073.1|	474	14	213	0.71	0.82	0	200	281	9e-75	--	unnamed protein product [Vitis vinifera]
Unigene17558_LITlvbTARAAPE	462	460	275	gi|255582522|ref|XP_002532046.1|	478	416	474	0.62	0.79	0	62	77.8	7e-14	--	pentatricopeptide repeat-containing protein, putative [Ricinus communis] >gi|223528289|gb|EEF30336.1| pentatricopeptide repeat-containing protein, putative [Ricinus communis]
Unigene17559_LITlvbTARAAPE	225	15	224	gi|15231860|ref|NP_188064.1|	1424	1183	1256	0.51	0.7	0.05	74	78.2	5e-14	--	disease resistance protein (NBS-LRR class), putative [Arabidopsis thaliana] >gi|46396003|sp|Q9LRR5.1|DRL21_ARATH RecName: Full=Putative disease resistance protein At3g14460 >gi|11994216|dbj|BAB01338.1| disease resistance comples protein [Arabidopsis thaliana]
Unigene17560_LITlvbTARAAPE	1702	203	1303	gi|255559316|ref|XP_002520678.1|	411	11	410	0.52	0.67	0.08	403	393	1e-108	--	hypothetical protein RCOM_0555710 [Ricinus communis] >gi|223540063|gb|EEF41640.1| hypothetical protein RCOM_0555710 [Ricinus communis]
Unigene17564_LITlvbTARAAPE	788	649	2	gi|225424077|ref|XP_002283677.1|	391	1	205	0.74	0.84	0	216	313	3e-84	--	PREDICTED: hypothetical protein [Vitis vinifera]
Unigene17567_LITlvbTARAAPE	787	11	787	gi|224054408|ref|XP_002298245.1|	327	18	275	0.68	0.78	0.01	263	358	9e-98	--	predicted protein [Populus trichocarpa] >gi|222845503|gb|EEE83050.1| predicted protein [Populus trichocarpa]
Unigene17568_LITlvbTARAAPE	1195	33	842	gi|224125242|ref|XP_002319537.1|	266	1	266	0.7	0.81	0	271	385	1e-105	--	predicted protein [Populus trichocarpa] >gi|222857913|gb|EEE95460.1| predicted protein [Populus trichocarpa]
Unigene17570_LITlvbTARAAPE	1705	93	1556	gi|270244534|emb|CBI31467.1|	510	35	510	0.67	0.8	0	491	634	1e-180	--	unnamed protein product [Vitis vinifera]
Unigene17571_LITlvbTARAAPE	414	411	139	gi|225451681|ref|XP_002276495.1|	1166	381	472	0.51	0.7	0.01	92	86.3	1e-17	--	PREDICTED: hypothetical protein [Vitis vinifera] >gi|270231914|emb|CBI21238.1| unnamed protein product [Vitis vinifera]
Unigene17572_LITlvbTARAAPE	673	41	670	gi|270260337|emb|CBI32170.1|	342	25	282	0.44	0.55	0.19	260	186	5e-46	--	unnamed protein product [Vitis vinifera]
Unigene17573_LITlvbTARAAPE	260	2	259	gi|255542484|ref|XP_002512305.1|	2460	1390	1475	0.43	0.67	0	86	82.4	2e-15	--	phosphoprotein phosphatase, putative [Ricinus communis] >gi|223548266|gb|EEF49757.1| phosphoprotein phosphatase, putative [Ricinus communis]
Unigene17575_LITlvbTARAAPE	256	254	9	gi|270235736|emb|CBI24861.1|	645	319	401	0.48	0.72	0.01	83	81.6	4e-15	--	unnamed protein product [Vitis vinifera]
Unigene17576_LITlvbTARAAPE	528	412	2	gi|147778679|emb|CAN76109.1|	979	822	964	0.72	0.79	0.04	143	192	2e-48	--	hypothetical protein [Vitis vinifera]
Unigene17577_LITlvbTARAAPE	3690	1722	265	gi|255538590|ref|XP_002510360.1|	1106	614	1104	0.78	0.89	0.01	492	773	0.0	--	kinase, putative [Ricinus communis] >gi|223551061|gb|EEF52547.1| kinase, putative [Ricinus communis]
Unigene17580_LITlvbTARAAPE	542	539	216	gi|225430295|ref|XP_002282684.1|	815	708	815	0.6	0.74	0	108	134	1e-30	--	PREDICTED: hypothetical protein [Vitis vinifera]
Unigene17582_LITlvbTARAAPE	1194	161	1105	gi|224097036|ref|XP_002310819.1|	362	49	362	0.62	0.8	0	318	407	1e-124	--	predicted protein [Populus trichocarpa] >gi|222853722|gb|EEE91269.1| predicted protein [Populus trichocarpa]
Unigene17584_LITlvbTARAAPE	924	886	221	gi|224128244|ref|XP_002329116.1|	232	2	232	0.7	0.79	0.03	231	321	2e-86	--	predicted protein [Populus trichocarpa] >gi|222869785|gb|EEF06916.1| predicted protein [Populus trichocarpa]
Unigene17586_LITlvbTARAAPE	614	577	107	gi|225429115|ref|XP_002273416.1|	160	5	160	0.73	0.83	0	157	257	1e-67	--	PREDICTED: hypothetical protein [Vitis vinifera]
Unigene17588_LITlvbTARAAPE	2236	1858	386	gi|255557403|ref|XP_002519732.1|	578	1	491	0.85	0.91	0	491	879	0.0	--	O-acetyltransferase, putative [Ricinus communis] >gi|223541149|gb|EEF42705.1| O-acetyltransferase, putative [Ricinus communis]
Unigene17590_LITlvbTARAAPE	320	320	84	gi|225462926|ref|XP_002267249.1|	484	79	157	0.73	0.87	0	79	128	4e-29	--	PREDICTED: hypothetical protein [Vitis vinifera] >gi|270251677|emb|CBI35049.1| unnamed protein product [Vitis vinifera]
Unigene17591_LITlvbTARAAPE	707	297	701	gi|255580270|ref|XP_002530965.1|	1204	1	133	0.52	0.71	0	135	145	1e-33	--	conserved hypothetical protein [Ricinus communis] >gi|223529480|gb|EEF31437.1| conserved hypothetical protein [Ricinus communis]
Unigene17592_LITlvbTARAAPE	1354	32	1348	gi|255542326|ref|XP_002512226.1|	634	1	399	0.48	0.62	0.02	449	326	7e-88	--	transcription factor, putative [Ricinus communis] >gi|223548187|gb|EEF49678.1| transcription factor, putative [Ricinus communis]
Unigene17593_LITlvbTARAAPE	200	2	199	gi|224124250|ref|XP_002319283.1|	820	197	268	0.44	0.7	0.08	72	73.6	1e-12	--	predicted protein [Populus trichocarpa] >gi|222857659|gb|EEE95206.1| predicted protein [Populus trichocarpa]
Unigene17594_LITlvbTARAAPE	878	567	259	gi|255562003|ref|XP_002522010.1|	357	182	280	0.42	0.64	0	104	82.8	9e-15	--	conserved hypothetical protein [Ricinus communis] >gi|223538814|gb|EEF40414.1| conserved hypothetical protein [Ricinus communis]
Unigene17595_LITlvbTARAAPE	242	196	2	gi|225470749|ref|XP_002267610.1|	186	1	65	0.75	0.81	0	65	97.8	6e-20	--	PREDICTED: hypothetical protein [Vitis vinifera] >gi|270234117|emb|CBI22724.1| unnamed protein product [Vitis vinifera]
Unigene17596_LITlvbTARAAPE	508	505	365	gi|145345623|ref|XP_001417304.1|	4003	1544	1587	0.59	0.65	0	47	58.2	7e-08	--	predicted protein [Ostreococcus lucimarinus CCE9901] >gi|144577531|gb|ABO95597.1| predicted protein [Ostreococcus lucimarinus CCE9901]
Unigene17597_LITlvbTARAAPE	498	2	496	gi|224122974|ref|XP_002330410.1|	729	549	711	0.73	0.86	0	165	255	2e-67	--	predicted protein [Populus trichocarpa] >gi|222871795|gb|EEF08926.1| predicted protein [Populus trichocarpa]
Unigene17598_LITlvbTARAAPE	504	31	123	gi|224118052|ref|XP_002317720.1|	95	1	31	0.74	0.9	0	31	51.2	9e-06	--	predicted protein [Populus trichocarpa] >gi|118484936|gb|ABK94333.1| unknown [Populus trichocarpa] >gi|222858393|gb|EEE95940.1| predicted protein [Populus trichocarpa]
Unigene17601_LITlvbTARAAPE	247	3	245	gi|224146120|ref|XP_002325887.1|	1058	933	1014	0.64	0.75	0.01	82	103	8e-22	--	predicted protein [Populus trichocarpa] >gi|222862762|gb|EEF00269.1| predicted protein [Populus trichocarpa]
Unigene17603_LITlvbTARAAPE	260	26	259	gi|110738553|dbj|BAF01202.1|	413	81	158	0.53	0.67	0	78	90.5	9e-18	--	hypothetical protein [Arabidopsis thaliana]
Unigene17604_LITlvbTARAAPE	1344	1152	208	gi|255541784|ref|XP_002511956.1|	317	1	315	0.83	0.91	0	315	556	1e-157	--	aldose 1-epimerase, putative [Ricinus communis] >gi|223549136|gb|EEF50625.1| aldose 1-epimerase, putative [Ricinus communis]
Unigene17605_LITlvbTARAAPE	226	2	220	gi|225456525|ref|XP_002284739.1|	456	344	419	0.65	0.81	0.03	76	103	1e-21	--	PREDICTED: similar to MtN19-like protein [Vitis vinifera]
Unigene17607_LITlvbTARAAPE	395	88	393	gi|224059420|ref|XP_002299843.1|	451	1	102	0.66	0.77	0	102	140	6e-33	--	predicted protein [Populus trichocarpa] >gi|118487336|gb|ABK95496.1| unknown [Populus trichocarpa] >gi|222847101|gb|EEE84648.1| predicted protein [Populus trichocarpa]
Unigene17609_LITlvbTARAAPE	2577	347	2194	gi|255577526|ref|XP_002529641.1|	637	1	637	0.73	0.82	0.04	645	906	0.0	--	conserved hypothetical protein [Ricinus communis] >gi|223530867|gb|EEF32728.1| conserved hypothetical protein [Ricinus communis]
Unigene17611_LITlvbTARAAPE	2306	121	2298	gi|225448607|ref|XP_002274158.1|	820	82	812	0.66	0.8	0	732	986	0.0	--	PREDICTED: hypothetical protein [Vitis vinifera]
Unigene17612_LITlvbTARAAPE	601	214	600	gi|255568974|ref|XP_002525457.1|	1177	2	135	0.4	0.57	0.04	135	85.9	5e-16	--	leucine-rich repeat containing protein, putative [Ricinus communis] >gi|223535270|gb|EEF36947.1| leucine-rich repeat containing protein, putative [Ricinus communis]
Unigene17615_LITlvbTARAAPE	1078	781	371	gi|18414258|ref|NP_567434.1|	137	1	137	0.7	0.88	0	137	203	5e-51	--	unknown protein [Arabidopsis thaliana] >gi|75248462|sp|Q8VXX9.1|BETL1_ARATH RecName: Full=Bet1-like protein At4g14600 >gi|18389246|gb|AAL67066.1| unknown protein [Arabidopsis thaliana] >gi|20259643|gb|AAM14339.1| unknown protein [Arabidopsis thaliana] >gi|21554084|gb|AAM63165.1| unknown [Arabidopsis thaliana] >gi|26452326|dbj|BAC43249.1| unknown protein [Arabidopsis thaliana]
Unigene17616_LITlvbTARAAPE	3474	319	3369	gi|225449649|ref|XP_002262753.1|	1418	204	1269	0.41	0.56	0.06	1083	714	0.0	--	PREDICTED: hypothetical protein [Vitis vinifera]
Unigene17617_LITlvbTARAAPE	1563	132	1283	gi|255546131|ref|XP_002514125.1|	374	1	371	0.66	0.79	0	385	502	1e-141	--	acid phosphatase, putative [Ricinus communis] >gi|223546581|gb|EEF48079.1| acid phosphatase, putative [Ricinus communis]
Unigene17618_LITlvbTARAAPE	1398	22	909	gi|225457811|ref|XP_002278571.1|	572	6	283	0.68	0.79	0.02	303	404	0.0	--	PREDICTED: hypothetical protein [Vitis vinifera]
Unigene17619_LITlvbTARAAPE	397	12	236	gi|224118338|ref|XP_002317794.1|	852	48	123	0.64	0.8	0.01	76	103	3e-34	--	predicted protein [Populus trichocarpa] >gi|222858467|gb|EEE96014.1| predicted protein [Populus trichocarpa]
Unigene17620_LITlvbTARAAPE	1020	8	781	gi|224054132|ref|XP_002298107.1|	299	34	299	0.73	0.81	0.03	266	384	1e-105	--	peptide deformylase [Populus trichocarpa] >gi|222845365|gb|EEE82912.1| peptide deformylase [Populus trichocarpa]
Unigene17624_LITlvbTARAAPE	767	59	763	gi|270230764|emb|CBI20091.1|	675	1	244	0.57	0.75	0.05	249	271	8e-72	--	unnamed protein product [Vitis vinifera]
Unigene17625_LITlvbTARAAPE	327	2	325	gi|225460510|ref|XP_002272034.1|	1126	11	118	0.62	0.77	0	108	146	1e-34	--	PREDICTED: hypothetical protein [Vitis vinifera]
Unigene17627_LITlvbTARAAPE	1952	87	1952	gi|255538978|ref|XP_002510554.1|	783	1	628	0.82	0.9	0.02	635	1019	0.0	--	dead box ATP-dependent RNA helicase, putative [Ricinus communis] >gi|223551255|gb|EEF52741.1| dead box ATP-dependent RNA helicase, putative [Ricinus communis]
Unigene17628_LITlvbTARAAPE	578	3	116	gi|224071373|ref|XP_002303428.1|	347	269	306	0.92	0.94	0	38	79.0	6e-14	--	predicted protein [Populus trichocarpa] >gi|222840860|gb|EEE78407.1| predicted protein [Populus trichocarpa]
Unigene17629_LITlvbTARAAPE	977	79	669	gi|255567363|ref|XP_002524661.1|	210	7	210	0.7	0.8	0.03	205	294	2e-78	--	sirohydrochlorin ferrochelatase, putative [Ricinus communis] >gi|223536022|gb|EEF37680.1| sirohydrochlorin ferrochelatase, putative [Ricinus communis]
Unigene17631_LITlvbTARAAPE	2547	2276	309	gi|225454418|ref|XP_002276470.1|	659	1	658	0.58	0.71	0.04	687	723	0.0	--	PREDICTED: hypothetical protein [Vitis vinifera]
Unigene17634_LITlvbTARAAPE	276	176	3	gi|225469622|ref|XP_002263843.1|	343	228	289	0.49	0.56	0.1	65	56.6	1e-07	--	PREDICTED: hypothetical protein [Vitis vinifera]
Unigene17636_LITlvbTARAAPE	1213	1213	746	gi|255580513|ref|XP_002531081.1|	496	326	496	0.53	0.67	0.08	171	173	8e-42	--	DNA binding protein, putative [Ricinus communis] >gi|223529327|gb|EEF31295.1| DNA binding protein, putative [Ricinus communis]
Unigene17638_LITlvbTARAAPE	391	389	3	gi|270239455|emb|CBI26689.1|	417	284	415	0.72	0.84	0.03	134	191	4e-48	--	unnamed protein product [Vitis vinifera]
Unigene17640_LITlvbTARAAPE	561	108	359	gi|147820925|emb|CAN65048.1|	368	284	368	0.69	0.81	0.01	85	124	1e-27	--	hypothetical protein [Vitis vinifera]
Unigene17641_LITlvbTARAAPE	211	19	195	gi|255575037|ref|XP_002528424.1|	229	70	128	0.69	0.89	0	59	88.2	4e-17	--	Axoneme-associated protein mst101, putative [Ricinus communis] >gi|223532160|gb|EEF33966.1| Axoneme-associated protein mst101, putative [Ricinus communis]
Unigene17646_LITlvbTARAAPE	1624	697	1521	gi|115474503|ref|NP_001060848.1|	523	243	522	0.65	0.79	0.02	281	394	0.0	--	Os08g0114200 [Oryza sativa (japonica cultivar-group)] >gi|75132220|sp|Q6YXT7.1|GUN19_ORYSJ RecName: Full=Endoglucanase 19; AltName: Full=Endo-1,4-beta glucanase 19; Flags: Precursor >gi|42409293|dbj|BAD10555.1| putative endoglucanase 1 precursor (Endo-1,4-beta-glucanase) (Abscission cellulase 1) [Oryza sativa Japonica Group] >gi|113622817|dbj|BAF22762.1| Os08g0114200 [Oryza sativa Japonica Group]…
Unigene17648_LITlvbTARAAPE	1450	251	850	gi|224084390|ref|XP_002307281.1|	204	5	204	0.73	0.82	0	200	311	2e-83	--	predicted protein [Populus trichocarpa] >gi|118482911|gb|ABK93369.1| unknown [Populus trichocarpa] >gi|222856730|gb|EEE94277.1| predicted protein [Populus trichocarpa]
Unigene17650_LITlvbTARAAPE	1177	851	216	gi|225441147|ref|XP_002267276.1|	211	1	211	0.91	0.95	0	212	382	1e-105	--	PREDICTED: hypothetical protein [Vitis vinifera] >gi|270243227|emb|CBI30167.1| unnamed protein product [Vitis vinifera]
Unigene17651_LITlvbTARAAPE	1170	320	787	gi|108802634|ref|YP_636290.1|	689	1	156	0.93	0.95	0	156	313	6e-84	--	RNA polymerase beta' subunit [Eucalyptus globulus subsp. globulus] >gi|60460800|gb|AAX21020.1| RNA polymerase beta subunit [Eucalyptus globulus subsp. globulus]
Unigene17652_LITlvbTARAAPE	432	2	430	gi|224141097|ref|XP_002323911.1|	422	70	210	0.64	0.76	0	143	184	5e-46	--	predicted protein [Populus trichocarpa] >gi|222866913|gb|EEF04044.1| predicted protein [Populus trichocarpa]
Unigene17653_LITlvbTARAAPE	327	222	1	gi|147777289|emb|CAN60287.1|	208	10	82	0.66	0.78	0.01	75	103	8e-22	--	hypothetical protein [Vitis vinifera]
Unigene17654_LITlvbTARAAPE	1130	172	1062	gi|255543579|ref|XP_002512852.1|	302	1	302	0.7	0.84	0.01	302	425	1e-117	--	short chain alcohol dehydrogenase, putative [Ricinus communis] >gi|223547863|gb|EEF49355.1| short chain alcohol dehydrogenase, putative [Ricinus communis]
Unigene17655_LITlvbTARAAPE	229	229	80	gi|255572799|ref|XP_002527332.1|	1443	638	687	0.72	0.8	0	50	69.7	2e-11	--	ATP-binding cassette transporter, putative [Ricinus communis] >gi|223533332|gb|EEF35084.1| ATP-binding cassette transporter, putative [Ricinus communis]
Unigene17656_LITlvbTARAAPE	370	3	302	gi|224058229|ref|XP_002299467.1|	343	258	343	0.56	0.68	0	100	108	2e-23	--	predicted protein [Populus trichocarpa] >gi|222846725|gb|EEE84272.1| predicted protein [Populus trichocarpa]
Unigene17657_LITlvbTARAAPE	2475	109	1998	gi|255569991|ref|XP_002525958.1|	636	1	636	0.71	0.82	0.01	640	862	0.0	--	Cell division protease ftsH, putative [Ricinus communis] >gi|223534690|gb|EEF36382.1| Cell division protease ftsH, putative [Ricinus communis]
Unigene17658_LITlvbTARAAPE	420	11	241	gi|270247855|emb|CBI33200.1|	895	588	670	0.46	0.67	0.07	83	68.2	5e-11	--	unnamed protein product [Vitis vinifera]
Unigene17659_LITlvbTARAAPE	354	96	353	gi|18411256|ref|NP_567156.1|	475	1	89	0.52	0.69	0.03	89	86.3	2e-16	--	MEE50 (maternal effect embryo arrest 50); binding [Arabidopsis thaliana] >gi|3193319|gb|AAC19301.1| contains similarity to mouse brain protein E46 (GB:X61506) [Arabidopsis thaliana] >gi|26451586|dbj|BAC42890.1| unknown protein [Arabidopsis thaliana] >gi|28973257|gb|AAO63953.1| unknown protein [Arabidopsis thaliana]
Unigene17660_LITlvbTARAAPE	212	162	1	gi|255545666|ref|XP_002513893.1|	447	127	178	0.79	0.85	0	54	86.3	2e-16	--	WD-repeat protein, putative [Ricinus communis] >gi|223546979|gb|EEF48476.1| WD-repeat protein, putative [Ricinus communis]
Unigene17661_LITlvbTARAAPE	709	706	230	gi|270227098|emb|CBI15831.1|	187	29	180	0.6	0.74	0.01	161	187	2e-46	--	unnamed protein product [Vitis vinifera]
Unigene17663_LITlvbTARAAPE	2467	44	2344	gi|255569223|ref|XP_002525580.1|	777	7	777	0.6	0.74	0.01	781	907	0.0	--	Xylem serine proteinase 1 precursor, putative [Ricinus communis] >gi|223535159|gb|EEF36839.1| Xylem serine proteinase 1 precursor, putative [Ricinus communis]
Unigene17665_LITlvbTARAAPE	3723	2961	316	gi|225437734|ref|XP_002280642.1|	910	1	910	0.77	0.84	0.03	912	1414	0.0	--	PREDICTED: hypothetical protein [Vitis vinifera]
Unigene17666_LITlvbTARAAPE	661	148	660	gi|151347473|gb|ABS01349.1|	285	1	171	0.92	0.97	0	171	318	4e-86	--	hypersensitive-induced response protein [Carica papaya]
Unigene17667_LITlvbTARAAPE	585	294	581	gi|225449877|ref|XP_002267622.1|	1428	1188	1285	0.47	0.61	0.02	98	81.6	9e-15	--	PREDICTED: hypothetical protein [Vitis vinifera]
Unigene17668_LITlvbTARAAPE	1111	1	609	gi|224096000|ref|XP_002310517.1|	445	239	440	0.79	0.89	0	203	339	6e-92	--	predicted protein [Populus trichocarpa] >gi|222853420|gb|EEE90967.1| predicted protein [Populus trichocarpa]
Unigene17669_LITlvbTARAAPE	320	191	319	gi|270253440|emb|CBI35838.1|	895	282	324	0.6	0.79	0	43	58.5	9e-19	--	unnamed protein product [Vitis vinifera]
Unigene17670_LITlvbTARAAPE	1071	112	180	gi|242063586|ref|XP_002453082.1|	307	284	306	0.95	1	0	23	57.8	4e-07	--	hypothetical protein SORBIDRAFT_04g038020 [Sorghum bicolor] >gi|241932913|gb|EES06058.1| hypothetical protein SORBIDRAFT_04g038020 [Sorghum bicolor]
Unigene17671_LITlvbTARAAPE	426	3	422	gi|270227201|emb|CBI15934.1|	994	831	970	0.74	0.89	0	140	216	8e-56	--	unnamed protein product [Vitis vinifera]
Unigene17673_LITlvbTARAAPE	1200	50	667	gi|255646322|gb|ACU23644.1|	603	24	233	0.39	0.55	0.03	214	139	1e-31	--	unknown [Glycine max]
Unigene17675_LITlvbTARAAPE	309	270	55	gi|224092202|ref|XP_002309506.1|	264	145	213	0.6	0.72	0.02	74	82.0	3e-15	--	predicted protein [Populus trichocarpa] >gi|222855482|gb|EEE93029.1| predicted protein [Populus trichocarpa]
Unigene17676_LITlvbTARAAPE	332	8	331	gi|224054132|ref|XP_002298107.1|	299	34	144	0.63	0.73	0.02	111	132	2e-30	--	peptide deformylase [Populus trichocarpa] >gi|222845365|gb|EEE82912.1| peptide deformylase [Populus trichocarpa]
Unigene17677_LITlvbTARAAPE	592	394	591	gi|198279687|emb|CAP03342.1|	143	58	136	0.6	0.7	0.16	79	93.2	9e-20	--	NADH dehydrogenase subunit J [Conostylis juncea]
Unigene17678_LITlvbTARAAPE	856	345	854	gi|255538578|ref|XP_002510354.1|	512	1	169	0.62	0.75	0	170	201	2e-50	--	protein phosphatase 2c, putative [Ricinus communis] >gi|223551055|gb|EEF52541.1| protein phosphatase 2c, putative [Ricinus communis]
Unigene17679_LITlvbTARAAPE	442	440	99	gi|224128073|ref|XP_002320237.1|	358	245	358	0.68	0.86	0	114	181	4e-45	--	catechol o-methyltransferase related [Populus trichocarpa] >gi|118481911|gb|ABK92890.1| unknown [Populus trichocarpa] >gi|222861010|gb|EEE98552.1| catechol o-methyltransferase related [Populus trichocarpa]
Unigene17680_LITlvbTARAAPE	560	510	136	gi|255569786|ref|XP_002525857.1|	362	10	139	0.35	0.52	0.08	137	72.4	2e-25	--	caspase, putative [Ricinus communis] >gi|223534862|gb|EEF36551.1| caspase, putative [Ricinus communis]
Unigene17685_LITlvbTARAAPE	276	132	1	gi|270252124|emb|CBI35485.1|	715	244	287	0.68	0.84	0	44	62.8	1e-19	--	unnamed protein product [Vitis vinifera]
Unigene17686_LITlvbTARAAPE	1171	147	971	gi|255569599|ref|XP_002525765.1|	276	1	276	0.74	0.84	0	276	422	1e-117	--	conserved hypothetical protein [Ricinus communis] >gi|223534915|gb|EEF36601.1| conserved hypothetical protein [Ricinus communis]
Unigene17687_LITlvbTARAAPE	402	401	300	gi|270230288|emb|CBI18665.1|	69	36	69	0.76	0.82	0	34	57.0	1e-07	--	unnamed protein product [Vitis vinifera]
Unigene17688_LITlvbTARAAPE	492	273	491	gi|225445192|ref|XP_002284217.1|	471	254	327	0.79	0.85	0.01	74	122	4e-39	--	PREDICTED: hypothetical protein [Vitis vinifera]
Unigene17689_LITlvbTARAAPE	2486	1923	4	gi|225437463|ref|XP_002269237.1|	1016	201	840	0.8	0.9	0	641	1021	0.0	--	PREDICTED: hypothetical protein [Vitis vinifera]
Unigene17690_LITlvbTARAAPE	456	157	405	gi|224085387|ref|XP_002307561.1|	128	49	128	0.35	0.49	0.04	87	45.8	3e-08	--	predicted protein [Populus trichocarpa] >gi|222857010|gb|EEE94557.1| predicted protein [Populus trichocarpa]
Unigene17691_LITlvbTARAAPE	977	348	136	gi|116871386|gb|ABK30789.1|	272	75	145	1	1	0	71	157	4e-37	--	xyloglucan endotransglycosylase 3 [Litchi chinensis]
Unigene17694_LITlvbTARAAPE	269	81	269	gi|224058507|ref|XP_002299532.1|	737	1	62	0.69	0.8	0	63	87.0	1e-16	--	predicted protein [Populus trichocarpa] >gi|222846790|gb|EEE84337.1| predicted protein [Populus trichocarpa]
Unigene17695_LITlvbTARAAPE	256	2	133	gi|255572201|ref|XP_002527040.1|	982	379	422	0.63	0.75	0	44	56.6	1e-07	--	conserved hypothetical protein [Ricinus communis] >gi|223533602|gb|EEF35340.1| conserved hypothetical protein [Ricinus communis]
Unigene17696_LITlvbTARAAPE	1101	118	1101	gi|270257725|emb|CBI39767.1|	360	1	325	0.76	0.84	0	329	469	1e-131	--	unnamed protein product [Vitis vinifera]
Unigene17699_LITlvbTARAAPE	4396	4217	1041	gi|224130570|ref|XP_002328322.1|	1110	1	1110	0.75	0.82	0.06	1133	1657	0.0	--	predicted protein [Populus trichocarpa] >gi|222838037|gb|EEE76402.1| predicted protein [Populus trichocarpa]
Unigene17701_LITlvbTARAAPE	291	287	9	gi|147821361|emb|CAN70177.1|	1115	797	888	0.59	0.72	0	93	114	8e-25	--	hypothetical protein [Vitis vinifera]
Unigene17703_LITlvbTARAAPE	324	216	323	gi|6692687|gb|AAF24821.1|AC007592_14	520	97	132	0.66	0.8	0	36	56.6	2e-11	--	F12K11.18 [Arabidopsis thaliana]
Unigene17706_LITlvbTARAAPE	426	424	2	gi|270231177|emb|CBI20504.1|	1011	383	523	0.59	0.73	0	141	159	1e-38	--	unnamed protein product [Vitis vinifera]
Unigene17707_LITlvbTARAAPE	1309	1309	851	gi|147794075|emb|CAN71161.1|	1141	441	593	0.62	0.76	0	153	205	1e-112	--	hypothetical protein [Vitis vinifera]
Unigene17708_LITlvbTARAAPE	705	32	205	gi|224054653|ref|XP_002298344.1|	365	268	327	0.53	0.56	0.09	64	53.9	3e-06	--	predicted protein [Populus trichocarpa] >gi|222845602|gb|EEE83149.1| predicted protein [Populus trichocarpa]
Unigene17710_LITlvbTARAAPE	261	232	2	gi|224135801|ref|XP_002327307.1|	527	323	394	0.7	0.83	0	77	111	4e-24	--	predicted protein [Populus trichocarpa] >gi|222835677|gb|EEE74112.1| predicted protein [Populus trichocarpa]
Unigene17712_LITlvbTARAAPE	1296	79	864	gi|255546931|ref|XP_002514523.1|	262	1	260	0.75	0.81	0.01	265	375	1e-102	--	catalytic, putative [Ricinus communis] >gi|223546127|gb|EEF47629.1| catalytic, putative [Ricinus communis]
Unigene17713_LITlvbTARAAPE	708	119	673	gi|255551849|ref|XP_002516970.1|	508	1	176	0.65	0.77	0	185	231	1e-59	--	chaperone binding protein, putative [Ricinus communis] >gi|223544058|gb|EEF45584.1| chaperone binding protein, putative [Ricinus communis]
Unigene17714_LITlvbTARAAPE	2105	1807	326	gi|255546477|ref|XP_002514298.1|	517	1	512	0.79	0.84	0.04	519	786	0.0	--	short-chain dehydrogenase, putative [Ricinus communis] >gi|223546754|gb|EEF48252.1| short-chain dehydrogenase, putative [Ricinus communis]
Unigene17715_LITlvbTARAAPE	1036	786	157	gi|224118636|ref|XP_002331411.1|	484	276	480	0.6	0.75	0	210	258	1e-107	--	predicted protein [Populus trichocarpa] >gi|222873625|gb|EEF10756.1| predicted protein [Populus trichocarpa]
Unigene17716_LITlvbTARAAPE	1189	169	1098	gi|255564994|ref|XP_002523490.1|	338	25	331	0.54	0.71	0	311	352	7e-96	--	Arylacetamide deacetylase, putative [Ricinus communis] >gi|223537318|gb|EEF38949.1| Arylacetamide deacetylase, putative [Ricinus communis]
Unigene17719_LITlvbTARAAPE	302	210	1	gi|15234044|ref|NP_193619.1|	545	42	111	0.64	0.75	0	70	92.4	2e-18	--	pentatricopeptide (PPR) repeat-containing protein [Arabidopsis thaliana] >gi|75098703|sp|O49399.2|PP321_ARATH RecName: Full=Pentatricopeptide repeat-containing protein At4g18840 >gi|5738365|emb|CAA16741.2| putative protein [Arabidopsis thaliana] >gi|7268678|emb|CAB78886.1| putative protein [Arabidopsis thaliana]
Unigene17721_LITlvbTARAAPE	288	14	286	gi|255568974|ref|XP_002525457.1|	1177	1	87	0.46	0.67	0	91	80.1	1e-14	--	leucine-rich repeat containing protein, putative [Ricinus communis] >gi|223535270|gb|EEF36947.1| leucine-rich repeat containing protein, putative [Ricinus communis]
Unigene17722_LITlvbTARAAPE	507	506	75	gi|224139976|ref|XP_002323366.1|	803	245	388	0.51	0.65	0	144	135	5e-31	--	predicted protein [Populus trichocarpa] >gi|222867996|gb|EEF05127.1| predicted protein [Populus trichocarpa]
Unigene17724_LITlvbTARAAPE	825	207	365	gi|6739629|gb|AAF27340.1|AF186020_1	349	147	199	0.75	0.86	0	53	86.3	7e-16	--	abscisic acid-activated protein kinase [Vicia faba]
Unigene17726_LITlvbTARAAPE	233	2	136	gi|225459830|ref|XP_002284828.1|	141	37	81	0.73	0.91	0	45	72.4	1e-14	--	PREDICTED: hypothetical protein [Vitis vinifera] >gi|270252271|emb|CBI18882.1| unnamed protein product [Vitis vinifera]
Unigene17727_LITlvbTARAAPE	531	6	530	gi|15241325|ref|NP_197533.1|	345	158	332	0.63	0.77	0	175	244	5e-64	--	BETAG4; catalytic/ cation binding / hydrolase, hydrolyzing O-glycosyl compounds [Arabidopsis thaliana] >gi|2808438|emb|CAA56134.1| bg4 [Arabidopsis thaliana]
Unigene17728_LITlvbTARAAPE	333	316	155	gi|124359162|gb|ABN05685.1|	1223	603	656	0.62	0.77	0	54	71.6	3e-15	--	RNA-directed DNA polymerase (Reverse transcriptase) [Medicago truncatula]
Unigene17729_LITlvbTARAAPE	1541	325	1197	gi|270240906|emb|CBI28135.1|	1974	1638	1928	0.68	0.83	0	291	427	1e-118	--	unnamed protein product [Vitis vinifera]
Unigene17730_LITlvbTARAAPE	954	371	952	gi|255574072|ref|XP_002527952.1|	486	1	188	0.8	0.88	0	195	303	3e-81	--	Protein kinase APK1B, chloroplast precursor, putative [Ricinus communis] >gi|223532656|gb|EEF34441.1| Protein kinase APK1B, chloroplast precursor, putative [Ricinus communis]
Unigene17732_LITlvbTARAAPE	921	749	138	gi|225470163|ref|XP_002267853.1|	298	36	239	0.6	0.74	0	206	253	4e-84	--	PREDICTED: hypothetical protein [Vitis vinifera] >gi|270234149|emb|CBI22756.1| unnamed protein product [Vitis vinifera]
Unigene17734_LITlvbTARAAPE	265	2	265	gi|224109268|ref|XP_002315142.1|	514	44	131	0.69	0.82	0	88	145	2e-34	--	predicted protein [Populus trichocarpa] >gi|222864182|gb|EEF01313.1| predicted protein [Populus trichocarpa]
Unigene17735_LITlvbTARAAPE	527	1	525	gi|224099099|ref|XP_002311374.1|	313	82	257	0.73	0.81	0	176	252	2e-66	--	predicted protein [Populus trichocarpa] >gi|222851194|gb|EEE88741.1| predicted protein [Populus trichocarpa]
Unigene17740_LITlvbTARAAPE	2005	3	1631	gi|270257973|emb|CBI40014.1|	575	26	575	0.76	0.85	0.01	550	815	0.0	--	unnamed protein product [Vitis vinifera]
Unigene17742_LITlvbTARAAPE	1237	148	1236	gi|270235534|emb|CBI24661.1|	506	2	361	0.71	0.81	0.01	367	510	1e-143	--	unnamed protein product [Vitis vinifera]
Unigene17743_LITlvbTARAAPE	374	369	16	gi|54606728|dbj|BAD66751.1|	764	75	192	0.56	0.8	0	118	142	3e-33	--	orf764 [Beta vulgaris subsp. vulgaris]
Unigene17747_LITlvbTARAAPE	293	1	291	gi|108863072|gb|ABG22121.1|	361	99	195	0.79	0.9	0	97	161	4e-39	--	polyprotein [Solanum melongena]
Unigene17750_LITlvbTARAAPE	1222	4	687	gi|224059382|ref|XP_002299837.1|	492	86	308	0.48	0.63	0.02	234	199	2e-93	--	predicted protein [Populus trichocarpa] >gi|222847095|gb|EEE84642.1| predicted protein [Populus trichocarpa]
Unigene17756_LITlvbTARAAPE	275	71	166	gi|218195022|gb|EEC77449.1|	170	1	32	0.93	1	0	32	64.7	5e-10	--	hypothetical protein OsI_16257 [Oryza sativa Indica Group]
Unigene17757_LITlvbTARAAPE	1014	686	216	gi|224062619|ref|XP_002300862.1|	203	42	199	0.56	0.71	0.03	162	178	5e-57	--	predicted protein [Populus trichocarpa] >gi|222842588|gb|EEE80135.1| predicted protein [Populus trichocarpa]
Unigene17758_LITlvbTARAAPE	226	62	166	gi|147784556|emb|CAN74944.1|	1675	1387	1421	0.57	0.71	0	35	50.1	2e-07	--	hypothetical protein [Vitis vinifera]
Unigene17759_LITlvbTARAAPE	588	3	566	gi|224109216|ref|XP_002333297.1|	270	37	249	0.46	0.6	0.11	213	179	2e-44	--	predicted protein [Populus trichocarpa] >gi|222835910|gb|EEE74331.1| predicted protein [Populus trichocarpa]
Unigene17760_LITlvbTARAAPE	4636	2494	1316	gi|52082696|gb|AAU25941.1|	393	1	393	0.99	1	0	393	817	0.0	--	cytochrome b [Vitis vinifera]
Unigene17761_LITlvbTARAAPE	2240	1367	405	gi|225426530|ref|XP_002272035.1|	763	362	669	0.59	0.72	0.01	325	352	1e-153	--	PREDICTED: hypothetical protein [Vitis vinifera]
Unigene17764_LITlvbTARAAPE	255	2	253	gi|18175891|gb|AAL59946.1|	500	1	89	0.61	0.71	0.05	89	101	5e-21	--	putative cytochrome P450 protein [Arabidopsis thaliana]
Unigene17765_LITlvbTARAAPE	1113	816	421	gi|242040691|ref|XP_002467740.1|	528	1	137	0.59	0.74	0.03	137	168	5e-83	--	hypothetical protein SORBIDRAFT_01g033240 [Sorghum bicolor] >gi|241921594|gb|EER94738.1| hypothetical protein SORBIDRAFT_01g033240 [Sorghum bicolor]
Unigene17767_LITlvbTARAAPE	692	4	570	gi|255586303|ref|XP_002533803.1|	295	103	290	0.75	0.83	0	189	304	9e-82	--	Protein P21, putative [Ricinus communis] >gi|223526276|gb|EEF28590.1| Protein P21, putative [Ricinus communis]
Unigene17768_LITlvbTARAAPE	439	105	437	gi|270242869|emb|CBI29809.1|	847	71	184	0.57	0.73	0.02	114	123	9e-28	--	unnamed protein product [Vitis vinifera]
Unigene17772_LITlvbTARAAPE	827	827	369	gi|270226849|emb|CBI15583.1|	576	416	568	0.84	0.92	0	153	271	2e-71	--	unnamed protein product [Vitis vinifera]
Unigene17773_LITlvbTARAAPE	283	268	5	gi|8777580|dbj|BAA97098.1|	260	6	93	0.31	0.72	0	88	68.6	4e-11	--	unnamed protein product [Arabidopsis thaliana]
Unigene17774_LITlvbTARAAPE	488	250	486	gi|255554112|ref|XP_002518096.1|	786	287	357	0.34	0.51	0	79	47.8	1e-10	--	ankyrin repeat-containing protein, putative [Ricinus communis] >gi|223542692|gb|EEF44229.1| ankyrin repeat-containing protein, putative [Ricinus communis]
Unigene17775_LITlvbTARAAPE	1298	832	1287	gi|255563438|ref|XP_002522721.1|	499	347	498	0.65	0.8	0	152	220	1e-131	--	cytochrome P450, putative [Ricinus communis] >gi|223537959|gb|EEF39572.1| cytochrome P450, putative [Ricinus communis]
Unigene17777_LITlvbTARAAPE	226	224	3	gi|255549485|ref|XP_002515795.1|	886	171	248	0.38	0.56	0.08	81	56.2	2e-07	--	Pre-mRNA-processing protein PRP40, putative [Ricinus communis] >gi|223545064|gb|EEF46576.1| Pre-mRNA-processing protein PRP40, putative [Ricinus communis]
Unigene17779_LITlvbTARAAPE	1222	1081	191	gi|225461608|ref|XP_002282973.1|	309	1	298	0.61	0.7	0	299	348	1e-94	--	PREDICTED: hypothetical protein [Vitis vinifera] >gi|270230892|emb|CBI20219.1| unnamed protein product [Vitis vinifera]
Unigene17780_LITlvbTARAAPE	414	412	2	gi|224124250|ref|XP_002319283.1|	820	615	752	0.8	0.92	0	138	239	1e-62	--	predicted protein [Populus trichocarpa] >gi|222857659|gb|EEE95206.1| predicted protein [Populus trichocarpa]
Unigene17781_LITlvbTARAAPE	493	492	196	gi|224090173|ref|XP_002308948.1|	213	115	213	0.71	0.82	0	99	146	2e-34	--	predicted protein [Populus trichocarpa] >gi|222854924|gb|EEE92471.1| predicted protein [Populus trichocarpa]
Unigene17783_LITlvbTARAAPE	1459	1259	6	gi|225442385|ref|XP_002276819.1|	969	100	527	0.47	0.6	0.03	431	352	2e-95	--	PREDICTED: hypothetical protein [Vitis vinifera]
Unigene17784_LITlvbTARAAPE	406	4	405	gi|225437850|ref|XP_002263867.1|	647	70	198	0.71	0.79	0	134	186	1e-46	--	PREDICTED: hypothetical protein [Vitis vinifera]
Unigene17785_LITlvbTARAAPE	3855	3555	505	gi|224124726|ref|XP_002329933.1|	1020	4	1020	0.7	0.84	0	1021	1454	0.0	--	predicted protein [Populus trichocarpa] >gi|222871955|gb|EEF09086.1| predicted protein [Populus trichocarpa]
Unigene17786_LITlvbTARAAPE	1102	363	830	gi|224142325|ref|XP_002324509.1|	211	2	159	0.74	0.81	0.02	160	221	2e-56	--	predicted protein [Populus trichocarpa] >gi|222865943|gb|EEF03074.1| predicted protein [Populus trichocarpa]
Unigene17787_LITlvbTARAAPE	1333	1161	313	gi|224132810|ref|XP_002321415.1|	314	1	314	0.67	0.81	0.09	314	422	1e-117	--	predicted protein [Populus trichocarpa] >gi|222868411|gb|EEF05542.1| predicted protein [Populus trichocarpa]
Unigene17789_LITlvbTARAAPE	1839	1815	1	gi|255540069|ref|XP_002511099.1|	1151	9	612	0.49	0.64	0.01	612	550	1e-155	--	pentatricopeptide repeat-containing protein, putative [Ricinus communis] >gi|223550214|gb|EEF51701.1| pentatricopeptide repeat-containing protein, putative [Ricinus communis]
Unigene17790_LITlvbTARAAPE	337	138	335	gi|225428705|ref|XP_002281831.1|	226	105	169	0.87	0.87	0	66	115	3e-25	--	PREDICTED: hypothetical protein [Vitis vinifera]
Unigene17791_LITlvbTARAAPE	224	224	144	gi|225441529|ref|XP_002280711.1|	192	166	192	0.77	0.85	0	27	51.6	5e-06	--	PREDICTED: hypothetical protein [Vitis vinifera]
Unigene17793_LITlvbTARAAPE	244	236	6	gi|270240781|emb|CBI28010.1|	929	9	85	0.37	0.55	0	77	57.4	9e-08	--	unnamed protein product [Vitis vinifera]
Unigene17794_LITlvbTARAAPE	700	1	699	gi|255570312|ref|XP_002526116.1|	488	45	277	0.69	0.84	0	233	338	8e-92	--	UDP-glucuronosyltransferase, putative [Ricinus communis] >gi|223534613|gb|EEF36310.1| UDP-glucuronosyltransferase, putative [Ricinus communis]
Unigene17797_LITlvbTARAAPE	3338	370	3336	gi|255552900|ref|XP_002517493.1|	1259	19	1007	0.96	0.98	0	989	1856	0.0	--	multidrug resistance protein 1, 2, putative [Ricinus communis] >gi|223543504|gb|EEF45035.1| multidrug resistance protein 1, 2, putative [Ricinus communis]
Unigene17800_LITlvbTARAAPE	761	759	175	gi|270244504|emb|CBI31437.1|	374	16	212	0.49	0.68	0.04	205	184	6e-55	--	unnamed protein product [Vitis vinifera]
Unigene17801_LITlvbTARAAPE	1035	828	1	gi|224106279|ref|XP_002314111.1|	471	2	276	0.52	0.7	0.01	280	274	3e-72	--	predicted protein [Populus trichocarpa] >gi|222850519|gb|EEE88066.1| predicted protein [Populus trichocarpa]
Unigene17802_LITlvbTARAAPE	497	110	277	gi|270240278|emb|CBI27509.1|	456	401	456	0.73	0.83	0	56	89.4	3e-17	--	unnamed protein product [Vitis vinifera]
Unigene17803_LITlvbTARAAPE	427	173	3	gi|270244739|emb|CBI31672.1|	337	1	61	0.59	0.67	0.1	64	72.8	2e-12	--	unnamed protein product [Vitis vinifera]
Unigene17804_LITlvbTARAAPE	1644	1445	288	gi|225441305|ref|XP_002268496.1|	464	64	440	0.4	0.57	0.01	392	265	2e-69	--	PREDICTED: hypothetical protein [Vitis vinifera]
Unigene17807_LITlvbTARAAPE	209	207	1	gi|225463506|ref|XP_002263794.1|	357	99	165	0.85	0.88	0	69	115	2e-25	--	PREDICTED: hypothetical protein [Vitis vinifera] >gi|270257809|emb|CBI39851.1| unnamed protein product [Vitis vinifera]
Unigene17808_LITlvbTARAAPE	1541	120	1304	gi|224081481|ref|XP_002306428.1|	595	201	595	0.83	0.92	0	395	691	0.0	--	predicted protein [Populus trichocarpa] >gi|222855877|gb|EEE93424.1| predicted protein [Populus trichocarpa]
Unigene17809_LITlvbTARAAPE	1689	291	1619	gi|224115768|ref|XP_002332052.1|	443	1	443	0.9	0.94	0	444	776	0.0	--	magnesium transporter [Populus trichocarpa] >gi|222831938|gb|EEE70415.1| magnesium transporter [Populus trichocarpa]
Unigene17810_LITlvbTARAAPE	1106	1047	205	gi|255548157|ref|XP_002515135.1|	285	7	285	0.72	0.85	0	282	404	1e-111	--	structural molecule, putative [Ricinus communis] >gi|223545615|gb|EEF47119.1| structural molecule, putative [Ricinus communis]
Unigene17814_LITlvbTARAAPE	2217	44	1912	gi|224112799|ref|XP_002316296.1|	610	1	610	0.79	0.85	0	626	998	0.0	--	predicted protein [Populus trichocarpa] >gi|222865336|gb|EEF02467.1| predicted protein [Populus trichocarpa]
Unigene17817_LITlvbTARAAPE	406	177	278	gi|147806416|emb|CAN76550.1|	1162	685	718	0.64	0.76	0	34	46.6	6e-16	--	hypothetical protein [Vitis vinifera]
Unigene17818_LITlvbTARAAPE	706	650	276	gi|270258948|emb|CBI41019.1|	135	16	134	0.49	0.61	0.04	131	124	2e-27	--	unnamed protein product [Vitis vinifera]
Unigene17821_LITlvbTARAAPE	2347	347	2053	gi|224139966|ref|XP_002323362.1|	613	62	613	0.82	0.89	0	574	963	0.0	--	predicted protein [Populus trichocarpa] >gi|222867992|gb|EEF05123.1| predicted protein [Populus trichocarpa]
Unigene17822_LITlvbTARAAPE	436	277	435	gi|124359752|gb|ABN06084.1|	519	145	195	0.41	0.64	0	53	53.5	1e-06	--	Polynucleotidyl transferase, Ribonuclease H fold [Medicago truncatula]
Unigene17825_LITlvbTARAAPE	1997	1886	372	gi|255572963|ref|XP_002527412.1|	505	1	505	0.92	0.96	0	506	937	0.0	--	dead box ATP-dependent RNA helicase, putative [Ricinus communis] >gi|223533222|gb|EEF34978.1| dead box ATP-dependent RNA helicase, putative [Ricinus communis]
Unigene17828_LITlvbTARAAPE	372	364	155	gi|261597692|gb|ACX85638.1|	680	161	236	0.42	0.51	0.07	76	57.8	5e-15	--	putative transposase [Cucumis melo]
Unigene17830_LITlvbTARAAPE	1385	934	1383	gi|10177454|dbj|BAB10845.1|	644	257	405	0.78	0.86	0	150	241	1e-94	--	unnamed protein product [Arabidopsis thaliana]
Unigene17831_LITlvbTARAAPE	1283	205	1092	gi|224066213|ref|XP_002302028.1|	293	1	287	0.62	0.75	0.05	312	366	1e-100	--	predicted protein [Populus trichocarpa] >gi|222843754|gb|EEE81301.1| predicted protein [Populus trichocarpa]
Unigene17832_LITlvbTARAAPE	826	742	218	gi|224082594|ref|XP_002306756.1|	175	1	175	0.74	0.82	0.03	181	246	5e-64	--	predicted protein [Populus trichocarpa] >gi|118489928|gb|ABK96761.1| unknown [Populus trichocarpa x Populus deltoides] >gi|222856205|gb|EEE93752.1| predicted protein [Populus trichocarpa]
Unigene17834_LITlvbTARAAPE	587	104	586	gi|270256415|emb|CBI39233.1|	543	80	247	0.8	0.88	0.04	168	281	5e-75	--	unnamed protein product [Vitis vinifera]
Unigene17836_LITlvbTARAAPE	2819	2648	246	gi|225469075|ref|XP_002268317.1|	828	12	823	0.62	0.75	0.03	827	947	0.0	--	PREDICTED: hypothetical protein [Vitis vinifera]
Unigene17839_LITlvbTARAAPE	1026	81	551	gi|224145922|ref|XP_002325813.1|	164	1	157	0.6	0.76	0.01	159	183	6e-45	--	predicted protein [Populus trichocarpa] >gi|222862688|gb|EEF00195.1| predicted protein [Populus trichocarpa]
Unigene17840_LITlvbTARAAPE	457	456	1	gi|224059280|ref|XP_002299804.1|	573	396	550	0.65	0.74	0.01	155	212	2e-54	--	predicted protein [Populus trichocarpa] >gi|222847062|gb|EEE84609.1| predicted protein [Populus trichocarpa]
Unigene17841_LITlvbTARAAPE	823	298	822	gi|225457646|ref|XP_002275328.1|	353	33	217	0.56	0.65	0.08	192	176	7e-43	--	PREDICTED: hypothetical protein [Vitis vinifera] >gi|270258666|emb|CBI40765.1| unnamed protein product [Vitis vinifera]
Unigene17842_LITlvbTARAAPE	700	394	639	gi|255554623|ref|XP_002518350.1|	668	578	658	0.67	0.86	0	82	118	2e-50	--	kinase, putative [Ricinus communis] >gi|223542570|gb|EEF44110.1| kinase, putative [Ricinus communis]
Unigene17843_LITlvbTARAAPE	883	137	466	gi|225461306|ref|XP_002281713.1|	109	1	109	0.87	0.92	0	110	197	2e-49	--	PREDICTED: hypothetical protein [Vitis vinifera] >gi|270231054|emb|CBI20381.1| unnamed protein product [Vitis vinifera]
Unigene17845_LITlvbTARAAPE	265	113	265	gi|224093466|ref|XP_002309924.1|	824	749	799	0.86	0.94	0	51	92.0	3e-18	--	predicted protein [Populus trichocarpa] >gi|222852827|gb|EEE90374.1| predicted protein [Populus trichocarpa]
Unigene17846_LITlvbTARAAPE	263	109	213	gi|121702659|ref|XP_001269594.1|	113	4	38	0.74	0.74	0	35	53.5	1e-06	--	hypothetical protein ACLA_028940 [Aspergillus clavatus NRRL 1] >gi|119397737|gb|EAW08168.1| hypothetical protein ACLA_028940 [Aspergillus clavatus NRRL 1]
Unigene17851_LITlvbTARAAPE	1648	456	1487	gi|225423581|ref|XP_002275523.1|	519	176	519	0.86	0.94	0	344	620	0.0	--	PREDICTED: hypothetical protein [Vitis vinifera]
Unigene17852_LITlvbTARAAPE	406	1	330	gi|147790985|emb|CAN71927.1|	1107	618	727	0.73	0.82	0	110	164	2e-41	--	hypothetical protein [Vitis vinifera]
Unigene17853_LITlvbTARAAPE	816	348	611	gi|255552618|ref|XP_002517352.1|	200	11	101	0.34	0.52	0.04	92	59.3	9e-08	--	zinc finger protein, putative [Ricinus communis] >gi|223543363|gb|EEF44894.1| zinc finger protein, putative [Ricinus communis]
Unigene17854_LITlvbTARAAPE	879	5	664	gi|255554288|ref|XP_002518184.1|	223	3	222	0.63	0.78	0	221	296	4e-79	--	glutathione s-transferase, putative [Ricinus communis] >gi|223542780|gb|EEF44317.1| glutathione s-transferase, putative [Ricinus communis]
Unigene17855_LITlvbTARAAPE	1201	3	938	gi|224076725|ref|XP_002304987.1|	423	110	423	0.81	0.9	0	314	517	1e-145	--	equilibrative nucleoside transporter [Populus trichocarpa] >gi|222847951|gb|EEE85498.1| equilibrative nucleoside transporter [Populus trichocarpa]
Unigene17859_LITlvbTARAAPE	246	2	244	gi|270241395|emb|CBI28618.1|	1278	578	660	0.54	0.65	0.02	83	78.2	5e-14	--	unnamed protein product [Vitis vinifera]
Unigene17860_LITlvbTARAAPE	645	419	48	gi|225432004|ref|XP_002279385.1|	309	12	108	0.5	0.6	0	125	85.1	1e-15	--	PREDICTED: hypothetical protein [Vitis vinifera] >gi|270234258|emb|CBI22862.1| unnamed protein product [Vitis vinifera]
Unigene17862_LITlvbTARAAPE	307	305	159	gi|255576219|ref|XP_002529003.1|	2153	1680	1728	0.85	0.93	0	49	100	5e-36	--	separase, putative [Ricinus communis] >gi|223531543|gb|EEF33373.1| separase, putative [Ricinus communis]
Unigene17863_LITlvbTARAAPE	375	373	152	gi|225458036|ref|XP_002280360.1|	799	331	404	0.77	0.85	0	74	117	2e-40	--	PREDICTED: hypothetical protein [Vitis vinifera]
Unigene17865_LITlvbTARAAPE	269	16	264	gi|224127358|ref|XP_002320054.1|	114	2	81	0.36	0.52	0.03	86	57.8	6e-08	--	predicted protein [Populus trichocarpa] >gi|222860827|gb|EEE98369.1| predicted protein [Populus trichocarpa]
Unigene17869_LITlvbTARAAPE	1427	32	1207	gi|225457576|ref|XP_002272718.1|	1269	842	1268	0.45	0.57	0.08	427	320	5e-86	--	PREDICTED: hypothetical protein [Vitis vinifera]
Unigene17870_LITlvbTARAAPE	1216	115	918	gi|225453606|ref|XP_002265121.1|	557	279	557	0.72	0.79	0.04	281	412	1e-114	--	PREDICTED: hypothetical protein [Vitis vinifera] >gi|270259570|emb|CBI38703.1| unnamed protein product [Vitis vinifera]
Unigene17872_LITlvbTARAAPE	1353	126	1352	gi|225434387|ref|XP_002276796.1|	1225	4	410	0.72	0.84	0	409	588	1e-167	--	PREDICTED: hypothetical protein [Vitis vinifera]
Unigene17873_LITlvbTARAAPE	757	755	3	gi|270258835|emb|CBI40924.1|	1203	395	648	0.78	0.86	0.01	254	394	1e-108	--	unnamed protein product [Vitis vinifera]
Unigene17877_LITlvbTARAAPE	1613	25	1080	gi|225442464|ref|XP_002278033.1|	496	1	347	0.55	0.68	0.03	364	340	1e-127	--	PREDICTED: hypothetical protein [Vitis vinifera]
Unigene17878_LITlvbTARAAPE	2325	3	1241	gi|224133736|ref|XP_002321648.1|	752	10	422	0.8	0.9	0	414	699	0.0	--	predicted protein [Populus trichocarpa] >gi|222868644|gb|EEF05775.1| predicted protein [Populus trichocarpa]
Unigene17879_LITlvbTARAAPE	3551	441	3278	gi|255558832|ref|XP_002520439.1|	1335	389	1335	0.78	0.86	0.01	958	1454	0.0	--	helicase, putative [Ricinus communis] >gi|223540281|gb|EEF41852.1| helicase, putative [Ricinus communis]
Unigene17881_LITlvbTARAAPE	2269	1799	330	gi|224054140|ref|XP_002298111.1|	781	206	778	0.43	0.56	0.14	576	444	1e-132	--	predicted protein [Populus trichocarpa] >gi|222845369|gb|EEE82916.1| predicted protein [Populus trichocarpa]
Unigene17882_LITlvbTARAAPE	596	34	336	gi|255561486|ref|XP_002521753.1|	423	4	103	0.65	0.86	0	101	143	8e-67	--	hydrolase, putative [Ricinus communis] >gi|223538966|gb|EEF40563.1| hydrolase, putative [Ricinus communis]
Unigene17884_LITlvbTARAAPE	695	540	1	gi|224063247|ref|XP_002301060.1|	505	5	184	0.81	0.88	0	180	310	2e-83	--	predicted protein [Populus trichocarpa] >gi|222842786|gb|EEE80333.1| predicted protein [Populus trichocarpa]
Unigene17886_LITlvbTARAAPE	3713	3419	390	gi|255550970|ref|XP_002516533.1|	1026	18	1025	0.68	0.81	0	1012	1390	0.0	--	serine-threonine protein kinase, plant-type, putative [Ricinus communis] >gi|223544353|gb|EEF45874.1| serine-threonine protein kinase, plant-type, putative [Ricinus communis]
Unigene17887_LITlvbTARAAPE	206	1	204	gi|270240332|emb|CBI27563.1|	769	558	625	0.6	0.82	0	68	93.2	1e-18	--	unnamed protein product [Vitis vinifera]
Unigene17889_LITlvbTARAAPE	3964	169	2808	gi|255553619|ref|XP_002517850.1|	983	1	877	0.68	0.8	0	880	1215	0.0	--	Receptor protein kinase CLAVATA1 precursor, putative [Ricinus communis] >gi|223542832|gb|EEF44368.1| Receptor protein kinase CLAVATA1 precursor, putative [Ricinus communis]
Unigene17892_LITlvbTARAAPE	251	3	134	gi|224146333|ref|XP_002325969.1|	1098	183	226	0.61	0.79	0	44	64.3	1e-13	--	predicted protein [Populus trichocarpa] >gi|222862844|gb|EEF00351.1| predicted protein [Populus trichocarpa]
Unigene17895_LITlvbTARAAPE	228	143	3	gi|218197921|gb|EEC80348.1|	402	214	260	0.57	0.72	0	47	60.1	3e-12	--	hypothetical protein OsI_22431 [Oryza sativa Indica Group]
Unigene17897_LITlvbTARAAPE	1074	1074	304	gi|30692042|ref|NP_195579.2|	281	18	275	0.74	0.85	0	258	418	1e-115	--	pathogenesis-related thaumatin family protein [Arabidopsis thaliana] >gi|186517488|ref|NP_001119140.1| pathogenesis-related thaumatin family protein [Arabidopsis thaliana] >gi|26449727|dbj|BAC41987.1| putative thaumatin [Arabidopsis thaliana]
Unigene17898_LITlvbTARAAPE	599	65	598	gi|224135865|ref|XP_002322180.1|	401	188	367	0.62	0.75	0.04	187	218	8e-56	--	predicted protein [Populus trichocarpa] >gi|222869176|gb|EEF06307.1| predicted protein [Populus trichocarpa]
Unigene17900_LITlvbTARAAPE	231	230	153	gi|270232037|emb|CBI21361.1|	789	678	703	0.84	0.92	0	26	51.2	8e-17	--	unnamed protein product [Vitis vinifera]
Unigene17901_LITlvbTARAAPE	690	688	545	gi|225442912|ref|XP_002265017.1|	127	80	127	0.72	0.89	0	48	73.9	3e-12	--	PREDICTED: hypothetical protein [Vitis vinifera] >gi|270253950|emb|CBI36348.1| unnamed protein product [Vitis vinifera]
Unigene17902_LITlvbTARAAPE	2663	1951	245	gi|224064230|ref|XP_002301407.1|	717	143	715	0.7	0.81	0.01	578	827	0.0	--	predicted protein [Populus trichocarpa] >gi|222843133|gb|EEE80680.1| predicted protein [Populus trichocarpa]
Unigene17903_LITlvbTARAAPE	260	1	171	gi|255554875|ref|XP_002518475.1|	223	167	223	0.87	0.96	0	57	107	9e-23	--	hypothetical protein RCOM_0904330 [Ricinus communis] >gi|223542320|gb|EEF43862.1| hypothetical protein RCOM_0904330 [Ricinus communis]
Unigene17904_LITlvbTARAAPE	664	664	473	gi|255553013|ref|XP_002517549.1|	876	813	876	0.68	0.79	0	64	89.4	6e-17	--	conserved hypothetical protein [Ricinus communis] >gi|223543181|gb|EEF44713.1| conserved hypothetical protein [Ricinus communis]
Unigene17905_LITlvbTARAAPE	2776	22	1668	gi|255537383|ref|XP_002509758.1|	771	3	509	0.62	0.71	0	554	607	0.0	--	dead box ATP-dependent RNA helicase, putative [Ricinus communis] >gi|223549657|gb|EEF51145.1| dead box ATP-dependent RNA helicase, putative [Ricinus communis]
Unigene17906_LITlvbTARAAPE	328	287	3	gi|225446341|ref|XP_002272256.1|	189	1	113	0.46	0.54	0.17	115	82.8	2e-15	--	PREDICTED: hypothetical protein [Vitis vinifera]
Unigene17907_LITlvbTARAAPE	2156	2020	470	gi|270235101|emb|CBI24231.1|	509	1	509	0.48	0.62	0.04	540	468	1e-130	--	unnamed protein product [Vitis vinifera]
Unigene17910_LITlvbTARAAPE	347	3	347	gi|224132258|ref|XP_002328224.1|	880	512	623	0.48	0.63	0.01	117	94.7	5e-19	--	cc-nbs-lrr resistance protein [Populus trichocarpa] >gi|222837739|gb|EEE76104.1| cc-nbs-lrr resistance protein [Populus trichocarpa]
Unigene17912_LITlvbTARAAPE	305	3	197	gi|270253420|emb|CBI35818.1|	107	43	107	0.86	0.95	0	65	120	8e-27	--	unnamed protein product [Vitis vinifera]
Unigene17914_LITlvbTARAAPE	455	1	453	gi|225434861|ref|XP_002280641.1|	675	167	314	0.54	0.74	0	151	165	2e-40	--	PREDICTED: hypothetical protein [Vitis vinifera]
Unigene17916_LITlvbTARAAPE	446	445	68	gi|255540375|ref|XP_002511252.1|	986	861	986	0.7	0.84	0	126	189	1e-47	--	conserved hypothetical protein [Ricinus communis] >gi|223550367|gb|EEF51854.1| conserved hypothetical protein [Ricinus communis]
Unigene17917_LITlvbTARAAPE	573	571	2	gi|270240065|emb|CBI27298.1|	645	30	223	0.61	0.71	0.04	198	236	2e-61	--	unnamed protein product [Vitis vinifera]
Unigene17918_LITlvbTARAAPE	2939	273	1424	gi|255562037|ref|XP_002522027.1|	889	88	472	0.86	0.95	0	385	692	0.0	--	pentatricopeptide repeat-containing protein, putative [Ricinus communis] >gi|223538831|gb|EEF40431.1| pentatricopeptide repeat-containing protein, putative [Ricinus communis]
Unigene17919_LITlvbTARAAPE	233	1	219	gi|270244474|emb|CBI31407.1|	736	659	728	0.76	0.9	0	73	108	2e-23	--	unnamed protein product [Vitis vinifera]
Unigene17920_LITlvbTARAAPE	359	126	353	gi|225444213|ref|XP_002271023.1|	842	1	72	0.44	0.57	0	76	56.2	2e-07	--	PREDICTED: hypothetical protein [Vitis vinifera] >gi|270259875|emb|CBI39006.1| unnamed protein product [Vitis vinifera]
Unigene17921_LITlvbTARAAPE	587	323	3	gi|255557835|ref|XP_002519947.1|	412	132	238	0.88	0.96	0	107	191	2e-63	--	Stage III sporulation protein AA, putative [Ricinus communis] >gi|223540993|gb|EEF42551.1| Stage III sporulation protein AA, putative [Ricinus communis]
Unigene17924_LITlvbTARAAPE	583	19	138	gi|255587881|ref|XP_002534427.1|	349	211	250	0.82	0.95	0	40	81.3	4e-29	--	DNA-binding protein RAV1, putative [Ricinus communis] >gi|223525312|gb|EEF27956.1| DNA-binding protein RAV1, putative [Ricinus communis]
Unigene17925_LITlvbTARAAPE	292	196	2	gi|6552735|gb|AAF16534.1|AC013482_8	1291	816	880	0.72	0.81	0	65	98.6	3e-20	--	T26F17.17 [Arabidopsis thaliana]
Unigene17926_LITlvbTARAAPE	732	731	621	gi|255544157|ref|XP_002513141.1|	118	82	118	0.72	0.78	0	37	60.1	4e-08	--	nucleic acid binding protein, putative [Ricinus communis] >gi|223548152|gb|EEF49644.1| nucleic acid binding protein, putative [Ricinus communis]
Unigene17928_LITlvbTARAAPE	2210	2	2209	gi|225441902|ref|XP_002284422.1|	1032	41	772	0.76	0.87	0	736	1109	0.0	--	PREDICTED: hypothetical protein isoform 2 [Vitis vinifera]
Unigene17929_LITlvbTARAAPE	1068	417	1067	gi|255561850|ref|XP_002521934.1|	704	1	203	0.72	0.79	0	218	296	4e-79	--	nucleic acid binding protein, putative [Ricinus communis] >gi|223538859|gb|EEF40458.1| nucleic acid binding protein, putative [Ricinus communis]
Unigene17932_LITlvbTARAAPE	378	308	114	gi|270233742|emb|CBI22351.1|	244	3	67	0.76	0.87	0	65	95.5	3e-19	--	unnamed protein product [Vitis vinifera]
Unigene17934_LITlvbTARAAPE	367	366	112	gi|224071359|ref|XP_002303421.1|	490	160	244	0.77	0.87	0	85	135	2e-31	--	predicted protein [Populus trichocarpa] >gi|222840853|gb|EEE78400.1| predicted protein [Populus trichocarpa]
Unigene17935_LITlvbTARAAPE	1087	837	490	gi|224139082|ref|XP_002326763.1|	176	1	129	0.65	0.75	0.1	129	171	2e-41	--	predicted protein [Populus trichocarpa] >gi|118487666|gb|ABK95658.1| unknown [Populus trichocarpa] >gi|222834085|gb|EEE72562.1| predicted protein [Populus trichocarpa]
Unigene17937_LITlvbTARAAPE	811	205	810	gi|225432862|ref|XP_002283935.1|	521	22	223	0.84	0.92	0	202	343	2e-93	--	PREDICTED: hypothetical protein [Vitis vinifera]
Unigene17939_LITlvbTARAAPE	290	3	266	gi|224126945|ref|XP_002319968.1|	325	115	202	0.85	0.94	0	88	154	4e-37	--	predicted protein [Populus trichocarpa] >gi|222858344|gb|EEE95891.1| predicted protein [Populus trichocarpa]
Unigene17941_LITlvbTARAAPE	323	58	162	gi|224060255|ref|XP_002300108.1|	327	121	155	0.88	0.91	0	35	66.6	1e-10	--	predicted protein [Populus trichocarpa] >gi|222847366|gb|EEE84913.1| predicted protein [Populus trichocarpa]
Unigene17944_LITlvbTARAAPE	1235	166	774	gi|255578371|ref|XP_002530052.1|	554	180	385	0.58	0.67	0.01	206	225	1e-116	--	pentatricopeptide repeat-containing protein, putative [Ricinus communis] >gi|223530468|gb|EEF32352.1| pentatricopeptide repeat-containing protein, putative [Ricinus communis]
Unigene17945_LITlvbTARAAPE	523	518	180	gi|255554785|ref|XP_002518430.1|	607	460	575	0.69	0.81	0.02	116	156	2e-38	--	receptor protein kinase, putative [Ricinus communis] >gi|223542275|gb|EEF43817.1| receptor protein kinase, putative [Ricinus communis]
Unigene17949_LITlvbTARAAPE	374	329	3	gi|255574822|ref|XP_002528318.1|	366	5	106	0.58	0.7	0.02	112	130	1e-29	--	hypothetical protein RCOM_0839150 [Ricinus communis] >gi|223532273|gb|EEF34076.1| hypothetical protein RCOM_0839150 [Ricinus communis]
Unigene17950_LITlvbTARAAPE	576	449	3	gi|255577143|ref|XP_002529455.1|	245	1	149	0.83	0.91	0	149	255	3e-67	--	proline synthetase associated protein, putative [Ricinus communis] >gi|223531071|gb|EEF32921.1| proline synthetase associated protein, putative [Ricinus communis]
Unigene17951_LITlvbTARAAPE	1724	114	1109	gi|270252900|emb|CBI19511.1|	780	447	780	0.67	0.81	0	334	465	1e-129	--	unnamed protein product [Vitis vinifera]
Unigene17952_LITlvbTARAAPE	1665	739	1368	gi|270253298|emb|CBI19909.1|	358	152	358	0.58	0.73	0	211	258	1e-117	--	unnamed protein product [Vitis vinifera]
Unigene17953_LITlvbTARAAPE	2063	2063	177	gi|225465300|ref|XP_002269047.1|	749	120	749	0.87	0.95	0	630	1145	0.0	--	PREDICTED: hypothetical protein [Vitis vinifera]
Unigene17954_LITlvbTARAAPE	282	2	280	gi|255575224|ref|XP_002528516.1|	548	92	184	0.82	0.89	0	93	151	3e-36	--	Ubiquinone biosynthesis protein coq-8, putative [Ricinus communis] >gi|223532076|gb|EEF33885.1| Ubiquinone biosynthesis protein coq-8, putative [Ricinus communis]
Unigene17957_LITlvbTARAAPE	280	221	81	gi|166359595|gb|ABY86890.1|	819	228	274	0.8	0.89	0	47	89.7	5e-35	--	outward rectifying potassium channel [Populus euphratica]
Unigene17958_LITlvbTARAAPE	2447	540	214	gi|225427639|ref|XP_002269987.1|	519	123	232	0.53	0.69	0	110	110	9e-35	--	PREDICTED: hypothetical protein [Vitis vinifera]
Unigene17960_LITlvbTARAAPE	724	623	114	gi|224068600|ref|XP_002326155.1|	372	1	168	0.53	0.63	0.02	175	157	2e-37	--	predicted protein [Populus trichocarpa] >gi|222833348|gb|EEE71825.1| predicted protein [Populus trichocarpa]
Unigene17961_LITlvbTARAAPE	462	241	453	gi|255578589|ref|XP_002530156.1|	218	47	117	0.6	0.8	0	71	103	4e-28	--	Receptor expression-enhancing protein, putative [Ricinus communis] >gi|223530317|gb|EEF32211.1| Receptor expression-enhancing protein, putative [Ricinus communis]
Unigene17964_LITlvbTARAAPE	272	41	271	gi|255549820|ref|XP_002515961.1|	322	1	71	0.46	0.7	0.01	78	76.3	2e-13	--	conserved hypothetical protein [Ricinus communis] >gi|223544866|gb|EEF46381.1| conserved hypothetical protein [Ricinus communis]
Unigene17965_LITlvbTARAAPE	700	372	37	gi|255569016|ref|XP_002525478.1|	186	2	117	0.61	0.74	0.05	119	143	4e-33	--	hypothetical protein RCOM_1122760 [Ricinus communis] >gi|223535291|gb|EEF36968.1| hypothetical protein RCOM_1122760 [Ricinus communis]
Unigene17971_LITlvbTARAAPE	222	8	136	gi|225438882|ref|XP_002283792.1|	504	150	192	0.69	0.9	0	43	62.4	2e-13	--	PREDICTED: hypothetical protein [Vitis vinifera]
Unigene17972_LITlvbTARAAPE	315	2	175	gi|225447657|ref|XP_002275343.1|	88	27	87	0.66	0.77	0.06	62	80.9	7e-15	--	PREDICTED: hypothetical protein [Vitis vinifera]
Unigene17973_LITlvbTARAAPE	422	125	388	gi|225465941|ref|XP_002268909.1|	1380	121	207	0.53	0.75	0.01	89	83.6	1e-15	--	PREDICTED: hypothetical protein [Vitis vinifera]
Unigene17974_LITlvbTARAAPE	373	3	371	gi|224113935|ref|XP_002316618.1|	674	537	660	0.61	0.82	0.01	125	162	1e-39	--	predicted protein [Populus trichocarpa] >gi|222859683|gb|EEE97230.1| predicted protein [Populus trichocarpa]
Unigene17976_LITlvbTARAAPE	1786	561	1781	gi|225430884|ref|XP_002269670.1|	766	1	380	0.7	0.76	0.01	415	513	1e-144	--	PREDICTED: hypothetical protein [Vitis vinifera]
Unigene17977_LITlvbTARAAPE	258	1	246	gi|52546933|gb|AAU81599.1|	168	39	119	0.48	0.64	0	82	71.2	6e-12	--	putative NBS-LRR-like disease resistance candidate protein 2 [Carica papaya]
Unigene17978_LITlvbTARAAPE	1429	1429	443	gi|224053985|ref|XP_002298071.1|	1517	879	1208	0.61	0.74	0.01	335	399	1e-158	--	RNA polymerase IV subunit [Populus trichocarpa] >gi|222845329|gb|EEE82876.1| RNA polymerase IV subunit [Populus trichocarpa]
Unigene17980_LITlvbTARAAPE	267	267	1	gi|147774068|emb|CAN65116.1|	312	152	240	0.42	0.62	0	89	73.2	1e-12	--	hypothetical protein [Vitis vinifera]
Unigene17982_LITlvbTARAAPE	283	6	281	gi|255558852|ref|XP_002520449.1|	230	123	218	0.47	0.62	0.04	96	80.1	1e-14	--	conserved hypothetical protein [Ricinus communis] >gi|223540291|gb|EEF41862.1| conserved hypothetical protein [Ricinus communis]
Unigene17986_LITlvbTARAAPE	4526	4522	2018	gi|224127888|ref|XP_002329202.1|	1320	359	1185	0.71	0.81	0	835	1187	0.0	--	chromatin remodeling complex subunit [Populus trichocarpa] >gi|222870983|gb|EEF08114.1| chromatin remodeling complex subunit [Populus trichocarpa]
Unigene17989_LITlvbTARAAPE	1095	720	1	gi|224113909|ref|XP_002332472.1|	1229	90	331	0.86	0.91	0.01	243	400	1e-148	--	predicted protein [Populus trichocarpa] >gi|222832555|gb|EEE71032.1| predicted protein [Populus trichocarpa]
Unigene17990_LITlvbTARAAPE	301	100	195	gi|255541538|ref|XP_002511833.1|	188	93	124	0.81	0.93	0	32	55.5	3e-07	--	Remorin, putative [Ricinus communis] >gi|223549013|gb|EEF50502.1| Remorin, putative [Ricinus communis]
Unigene17993_LITlvbTARAAPE	1355	144	1355	gi|255573649|ref|XP_002527747.1|	847	1	402	0.84	0.91	0	404	665	0.0	--	monovalent cation:proton antiporter, putative [Ricinus communis] >gi|223532888|gb|EEF34660.1| monovalent cation:proton antiporter, putative [Ricinus communis]
Unigene17995_LITlvbTARAAPE	854	139	255	gi|255566484|ref|XP_002524227.1|	361	1	39	0.97	1	0	39	79.7	7e-14	--	mannose-1-phosphate guanyltransferase, putative [Ricinus communis] >gi|223536504|gb|EEF38151.1| mannose-1-phosphate guanyltransferase, putative [Ricinus communis]
Unigene17998_LITlvbTARAAPE	808	10	549	gi|147853748|emb|CAN79562.1|	1027	633	811	0.31	0.54	0	180	108	1e-22	--	hypothetical protein [Vitis vinifera]
Unigene18000_LITlvbTARAAPE	2382	2371	269	gi|255544738|ref|XP_002513430.1|	674	22	674	0.5	0.61	0.03	730	538	1e-151	--	DNA binding protein, putative [Ricinus communis] >gi|223547338|gb|EEF48833.1| DNA binding protein, putative [Ricinus communis]
Unigene18001_LITlvbTARAAPE	471	459	169	gi|255547389|ref|XP_002514752.1|	312	201	287	0.48	0.7	0	97	86.7	2e-16	--	transcription factor, putative [Ricinus communis] >gi|223546356|gb|EEF47858.1| transcription factor, putative [Ricinus communis]
Unigene18002_LITlvbTARAAPE	242	122	193	gi|255561415|ref|XP_002521718.1|	264	1	24	0.95	0.95	0	24	50.8	8e-06	--	heterogeneous nuclear ribonucleoprotein, putative [Ricinus communis] >gi|223539109|gb|EEF40705.1| heterogeneous nuclear ribonucleoprotein, putative [Ricinus communis]
Unigene18003_LITlvbTARAAPE	347	1	345	gi|108863072|gb|ABG22121.1|	361	209	323	0.79	0.88	0	115	196	1e-49	--	polyprotein [Solanum melongena]
Unigene18005_LITlvbTARAAPE	272	256	53	gi|147818509|emb|CAN63100.1|	1529	91	153	0.6	0.67	0	68	80.9	3e-16	--	hypothetical protein [Vitis vinifera]
Unigene18006_LITlvbTARAAPE	319	306	70	gi|218196858|gb|EEC79285.1|	216	64	164	0.34	0.5	0.21	101	60.8	8e-09	--	hypothetical protein OsI_20087 [Oryza sativa Indica Group] >gi|218196859|gb|EEC79286.1| hypothetical protein OsI_20088 [Oryza sativa Indica Group]
Unigene18008_LITlvbTARAAPE	427	220	2	gi|225465949|ref|XP_002269049.1|	1519	1	73	0.46	0.63	0	73	65.5	3e-10	--	PREDICTED: hypothetical protein [Vitis vinifera]
Unigene18009_LITlvbTARAAPE	208	4	207	gi|224087945|ref|XP_002308267.1|	357	1	66	0.66	0.76	0	68	88.2	5e-17	--	predicted protein [Populus trichocarpa] >gi|222854243|gb|EEE91790.1| predicted protein [Populus trichocarpa]
Unigene18010_LITlvbTARAAPE	428	426	247	gi|255541482|ref|XP_002511805.1|	375	5	64	0.56	0.65	0	60	58.5	4e-08	--	cleavage and polyadenylation specificity factor, putative [Ricinus communis] >gi|223548985|gb|EEF50474.1| cleavage and polyadenylation specificity factor, putative [Ricinus communis]
Unigene18012_LITlvbTARAAPE	259	158	3	gi|118489831|gb|ABK96715.1|	213	69	120	0.67	0.73	0	52	72.4	9e-15	--	unknown [Populus trichocarpa x Populus deltoides]
Unigene18014_LITlvbTARAAPE	2365	557	1816	gi|255548560|ref|XP_002515336.1|	419	1	419	0.7	0.79	0	422	582	1e-164	--	conserved hypothetical protein [Ricinus communis] >gi|223545280|gb|EEF46785.1| conserved hypothetical protein [Ricinus communis]
Unigene18016_LITlvbTARAAPE	1326	1194	124	gi|270254261|emb|CBI36653.1|	691	1	357	0.57	0.74	0	359	402	1e-111	--	unnamed protein product [Vitis vinifera]
Unigene18018_LITlvbTARAAPE	360	351	172	gi|270252560|emb|CBI19171.1|	276	214	276	0.59	0.67	0.06	64	67.4	8e-11	--	unnamed protein product [Vitis vinifera]
Unigene18022_LITlvbTARAAPE	522	522	412	gi|242058895|ref|XP_002458593.1|	80	34	70	0.75	0.89	0	37	64.7	9e-10	--	hypothetical protein SORBIDRAFT_03g036330 [Sorghum bicolor] >gi|241930568|gb|EES03713.1| hypothetical protein SORBIDRAFT_03g036330 [Sorghum bicolor]
Unigene18023_LITlvbTARAAPE	212	211	2	gi|90991008|dbj|BAE92958.1|	523	203	272	0.82	0.95	0	70	137	8e-32	--	carotenoid cleavage dioxygenase1 [Citrus sinensis]
Unigene18024_LITlvbTARAAPE	270	4	270	gi|225449681|ref|XP_002264924.1|	454	186	276	0.75	0.78	0.04	93	131	5e-30	--	PREDICTED: hypothetical protein [Vitis vinifera]
Unigene18025_LITlvbTARAAPE	774	653	234	gi|255556049|ref|XP_002519059.1|	142	2	141	0.63	0.72	0.02	144	188	1e-46	--	conserved hypothetical protein [Ricinus communis] >gi|223541722|gb|EEF43270.1| conserved hypothetical protein [Ricinus communis]
Unigene18026_LITlvbTARAAPE	317	316	62	gi|225425539|ref|XP_002264715.1|	452	364	445	0.54	0.69	0	85	94.7	5e-19	--	PREDICTED: hypothetical protein [Vitis vinifera] >gi|270241306|emb|CBI28530.1| unnamed protein product [Vitis vinifera]
Unigene18027_LITlvbTARAAPE	2297	690	1703	gi|270239482|emb|CBI26716.1|	692	155	492	0.84	0.92	0	338	591	0.0	--	unnamed protein product [Vitis vinifera]
Unigene18028_LITlvbTARAAPE	688	4	279	gi|225459316|ref|XP_002285794.1|	257	165	257	0.66	0.74	0.01	93	116	4e-25	--	PREDICTED: hypothetical protein [Vitis vinifera] >gi|270252543|emb|CBI19154.1| unnamed protein product [Vitis vinifera]
Unigene18032_LITlvbTARAAPE	514	327	1	gi|255573214|ref|XP_002527536.1|	1828	1	109	0.75	0.87	0	109	162	2e-39	--	tho2 protein, putative [Ricinus communis] >gi|223533086|gb|EEF34845.1| tho2 protein, putative [Ricinus communis]
Unigene18034_LITlvbTARAAPE	240	117	13	gi|224142219|ref|XP_002324456.1|	963	865	899	0.8	0.85	0	35	60.8	9e-14	--	predicted protein [Populus trichocarpa] >gi|222865890|gb|EEF03021.1| predicted protein [Populus trichocarpa]
Unigene18035_LITlvbTARAAPE	271	35	199	gi|224147353|ref|XP_002336458.1|	548	481	535	0.65	0.85	0	55	72.8	2e-12	--	predicted protein [Populus trichocarpa] >gi|222835069|gb|EEE73518.1| predicted protein [Populus trichocarpa]
Unigene18036_LITlvbTARAAPE	414	402	46	gi|227438275|gb|ACP30627.1|	1226	1017	1151	0.33	0.46	0.15	140	57.8	7e-08	--	disease resistance protein [Brassica rapa subsp. pekinensis]
Unigene18038_LITlvbTARAAPE	299	124	291	gi|147861524|emb|CAN83583.1|	2427	498	553	0.44	0.73	0	56	57.4	8e-08	--	hypothetical protein [Vitis vinifera]
Unigene18039_LITlvbTARAAPE	708	699	130	gi|255558302|ref|XP_002520178.1|	254	49	252	0.59	0.7	0.08	207	214	2e-54	--	conserved hypothetical protein [Ricinus communis] >gi|223540670|gb|EEF42233.1| conserved hypothetical protein [Ricinus communis]
Unigene18040_LITlvbTARAAPE	3263	5	3136	gi|225452926|ref|XP_002278912.1|	1085	1	1085	0.45	0.6	0.06	1111	820	0.0	--	PREDICTED: hypothetical protein [Vitis vinifera]
Unigene18041_LITlvbTARAAPE	1343	262	1017	gi|224059584|ref|XP_002299919.1|	1418	1060	1310	0.36	0.49	0.02	258	151	4e-35	--	cc-nbs-lrr resistance protein [Populus trichocarpa] >gi|222847177|gb|EEE84724.1| cc-nbs-lrr resistance protein [Populus trichocarpa]
Unigene18042_LITlvbTARAAPE	687	641	216	gi|224119690|ref|XP_002331222.1|	140	1	139	0.54	0.72	0	143	144	1e-33	--	predicted protein [Populus trichocarpa] >gi|222873343|gb|EEF10474.1| predicted protein [Populus trichocarpa]
Unigene18046_LITlvbTARAAPE	912	911	333	gi|224104393|ref|XP_002313422.1|	275	82	275	0.83	0.88	0.01	195	322	9e-87	--	predicted protein [Populus trichocarpa] >gi|222849830|gb|EEE87377.1| predicted protein [Populus trichocarpa]
Unigene18052_LITlvbTARAAPE	431	2	355	gi|224083434|ref|XP_002307025.1|	1144	369	484	0.44	0.61	0	118	88.6	3e-17	--	cc-nbs-lrr resistance protein [Populus trichocarpa] >gi|222856474|gb|EEE94021.1| cc-nbs-lrr resistance protein [Populus trichocarpa]
Unigene18053_LITlvbTARAAPE	290	290	3	gi|224083436|ref|XP_002307026.1|	758	211	304	0.34	0.51	0	96	50.8	8e-06	--	predicted protein [Populus trichocarpa] >gi|222856475|gb|EEE94022.1| predicted protein [Populus trichocarpa]
Unigene18054_LITlvbTARAAPE	1040	910	17	gi|224068123|ref|XP_002302668.1|	584	25	324	0.75	0.85	0	300	454	1e-126	--	predicted protein [Populus trichocarpa] >gi|222844394|gb|EEE81941.1| predicted protein [Populus trichocarpa]
Unigene18055_LITlvbTARAAPE	289	1	138	gi|255539074|ref|XP_002510602.1|	847	528	573	0.95	1	0	46	95.5	4e-34	--	phospholipase d delta, putative [Ricinus communis] >gi|223551303|gb|EEF52789.1| phospholipase d delta, putative [Ricinus communis]
Unigene18060_LITlvbTARAAPE	3066	1442	2794	gi|224142685|ref|XP_002324685.1|	846	393	846	0.7	0.81	0	454	635	0.0	--	predicted protein [Populus trichocarpa] >gi|222866119|gb|EEF03250.1| predicted protein [Populus trichocarpa]
Unigene18064_LITlvbTARAAPE	2347	2056	341	gi|224141139|ref|XP_002323932.1|	722	1	499	0.55	0.66	0	577	553	1e-156	--	predicted protein [Populus trichocarpa] >gi|222866934|gb|EEF04065.1| predicted protein [Populus trichocarpa]
Unigene18065_LITlvbTARAAPE	624	603	115	gi|225431693|ref|XP_002266834.1|	393	1	124	0.6	0.65	0	163	183	3e-45	--	PREDICTED: hypothetical protein [Vitis vinifera]
Unigene18066_LITlvbTARAAPE	446	3	446	gi|255542088|ref|XP_002512108.1|	973	322	471	0.86	0.94	0.01	150	271	2e-72	--	glycogen phosphorylase, putative [Ricinus communis] >gi|223549288|gb|EEF50777.1| glycogen phosphorylase, putative [Ricinus communis]
Unigene18068_LITlvbTARAAPE	1718	1718	114	gi|255546605|ref|XP_002514362.1|	809	270	750	0.42	0.56	0.03	555	372	1e-101	--	conserved hypothetical protein [Ricinus communis] >gi|223546818|gb|EEF48316.1| conserved hypothetical protein [Ricinus communis]
Unigene18069_LITlvbTARAAPE	632	563	3	gi|255567184|ref|XP_002524573.1|	262	17	209	0.67	0.84	0.03	193	270	1e-71	--	conserved hypothetical protein [Ricinus communis] >gi|223536126|gb|EEF37781.1| conserved hypothetical protein [Ricinus communis]
Unigene18071_LITlvbTARAAPE	3035	1856	3034	gi|56744299|gb|AAW28578.1|	1588	420	830	0.57	0.71	0.05	414	478	0.0	--	Putative gag-pol polyprotein, identical [Solanum demissum]
Unigene18072_LITlvbTARAAPE	997	200	805	gi|33308405|gb|AAQ03091.1|	539	339	539	0.81	0.9	0	202	334	2e-90	--	GTP cyclohydrolase II/3,4-dihydroxy-2-butanone 4-phosphate synthase [Malus x domestica]
Unigene18081_LITlvbTARAAPE	520	519	325	gi|270258712|emb|CBI40811.1|	355	289	353	0.89	0.92	0	65	112	5e-24	--	unnamed protein product [Vitis vinifera]
Unigene18082_LITlvbTARAAPE	1606	154	1566	gi|225424132|ref|XP_002280212.1|	481	10	478	0.64	0.78	0	471	616	1e-175	--	PREDICTED: hypothetical protein [Vitis vinifera]
Unigene18083_LITlvbTARAAPE	2097	1955	477	gi|225467634|ref|XP_002267068.1|	494	1	494	0.83	0.9	0.01	498	840	0.0	--	PREDICTED: hypothetical protein [Vitis vinifera]
Unigene18085_LITlvbTARAAPE	455	85	336	gi|225447663|ref|XP_002275464.1|	88	1	87	0.6	0.77	0.04	88	107	8e-23	--	PREDICTED: hypothetical protein [Vitis vinifera]
Unigene18088_LITlvbTARAAPE	2459	651	1874	gi|270234762|emb|CBI23358.1|	1105	465	869	0.86	0.93	0	408	727	0.0	--	unnamed protein product [Vitis vinifera]
Unigene18090_LITlvbTARAAPE	1024	410	1021	gi|224122342|ref|XP_002318811.1|	450	1	203	0.87	0.93	0	204	381	1e-104	--	predicted protein [Populus trichocarpa] >gi|222859484|gb|EEE97031.1| predicted protein [Populus trichocarpa]
Unigene18091_LITlvbTARAAPE	437	185	418	gi|255564976|ref|XP_002523481.1|	944	483	560	0.57	0.74	0	78	91.3	2e-32	--	TMV resistance protein N, putative [Ricinus communis] >gi|223537309|gb|EEF38940.1| TMV resistance protein N, putative [Ricinus communis]
Unigene18092_LITlvbTARAAPE	265	47	265	gi|224082398|ref|XP_002306678.1|	534	1	75	0.93	0.94	0.02	75	142	2e-33	--	auxin efflux carrier component [Populus trichocarpa] >gi|222856127|gb|EEE93674.1| auxin efflux carrier component [Populus trichocarpa]
Unigene18094_LITlvbTARAAPE	917	534	1	gi|255572012|ref|XP_002526947.1|	582	1	178	0.7	0.84	0	178	278	9e-74	--	conserved hypothetical protein [Ricinus communis] >gi|223533699|gb|EEF35434.1| conserved hypothetical protein [Ricinus communis]
Unigene18095_LITlvbTARAAPE	583	6	275	gi|224141097|ref|XP_002323911.1|	422	324	413	0.61	0.78	0	90	117	1e-25	--	predicted protein [Populus trichocarpa] >gi|222866913|gb|EEF04044.1| predicted protein [Populus trichocarpa]
Unigene18096_LITlvbTARAAPE	906	828	136	gi|255541224|ref|XP_002511676.1|	290	2	230	0.67	0.8	0	231	328	1e-106	--	kinase, putative [Ricinus communis] >gi|223548856|gb|EEF50345.1| kinase, putative [Ricinus communis]
Unigene18099_LITlvbTARAAPE	3057	71	3055	gi|224133496|ref|XP_002321582.1|	1110	5	974	0.69	0.81	0	996	1366	0.0	--	rna-dependent RNA polymerase [Populus trichocarpa] >gi|222868578|gb|EEF05709.1| rna-dependent RNA polymerase [Populus trichocarpa]
Unigene18100_LITlvbTARAAPE	1620	33	1457	gi|224142001|ref|XP_002324349.1|	490	17	490	0.63	0.76	0.01	481	601	1e-170	--	predicted protein [Populus trichocarpa] >gi|222865783|gb|EEF02914.1| predicted protein [Populus trichocarpa]
Unigene18102_LITlvbTARAAPE	269	39	170	gi|225465959|ref|XP_002269519.1|	254	5	45	0.56	0.68	0	44	51.6	4e-11	--	PREDICTED: hypothetical protein [Vitis vinifera] >gi|270251773|emb|CBI35143.1| unnamed protein product [Vitis vinifera]
Unigene18111_LITlvbTARAAPE	275	2	274	gi|224138692|ref|XP_002326666.1|	776	580	670	0.82	0.91	0	91	157	8e-38	--	predicted protein [Populus trichocarpa] >gi|222833988|gb|EEE72465.1| predicted protein [Populus trichocarpa]
Unigene18113_LITlvbTARAAPE	1378	122	1369	gi|224108043|ref|XP_002314701.1|	427	12	427	0.84	0.92	0	418	707	0.0	--	predicted protein [Populus trichocarpa] >gi|222863741|gb|EEF00872.1| predicted protein [Populus trichocarpa]
Unigene18114_LITlvbTARAAPE	1033	1	321	gi|255542138|ref|XP_002512133.1|	337	222	328	0.82	0.91	0	107	181	2e-44	--	conserved hypothetical protein [Ricinus communis] >gi|223549313|gb|EEF50802.1| conserved hypothetical protein [Ricinus communis]
Unigene18115_LITlvbTARAAPE	522	28	522	gi|270230827|emb|CBI20154.1|	1181	222	386	0.62	0.79	0.01	167	203	2e-51	--	unnamed protein product [Vitis vinifera]
Unigene18117_LITlvbTARAAPE	542	541	2	gi|224081469|ref|XP_002306422.1|	357	27	208	0.61	0.77	0.01	182	232	3e-60	--	predicted protein [Populus trichocarpa] >gi|222855871|gb|EEE93418.1| predicted protein [Populus trichocarpa]
Unigene18122_LITlvbTARAAPE	346	205	14	gi|224136077|ref|XP_002322234.1|	546	3	67	0.55	0.72	0.01	65	77.4	8e-14	--	acyl:coa ligase [Populus trichocarpa] >gi|222869230|gb|EEF06361.1| acyl:coa ligase [Populus trichocarpa]
Unigene18124_LITlvbTARAAPE	3257	3160	557	gi|225457182|ref|XP_002280557.1|	869	11	869	0.75	0.86	0	869	1328	0.0	--	PREDICTED: hypothetical protein [Vitis vinifera]
Unigene18126_LITlvbTARAAPE	685	684	1	gi|255575072|ref|XP_002528441.1|	420	45	277	0.51	0.61	0.04	239	219	4e-56	--	amino acid binding protein, putative [Ricinus communis] >gi|223532117|gb|EEF33924.1| amino acid binding protein, putative [Ricinus communis]
Unigene18128_LITlvbTARAAPE	1317	52	1068	gi|118485910|gb|ABK94801.1|	367	4	345	0.45	0.62	0.03	353	301	3e-80	--	unknown [Populus trichocarpa]
Unigene18130_LITlvbTARAAPE	916	1	777	gi|225435628|ref|XP_002285649.1|	326	65	325	0.66	0.82	0	261	356	3e-97	--	PREDICTED: hypothetical protein [Vitis vinifera] >gi|147845468|emb|CAN78501.1| hypothetical protein [Vitis vinifera]
Unigene18131_LITlvbTARAAPE	474	208	414	gi|255542648|ref|XP_002512387.1|	2066	1986	2066	0.41	0.58	0.14	81	57.4	3e-11	--	DNA polymerase zeta catalytic subunit, putative [Ricinus communis] >gi|223548348|gb|EEF49839.1| DNA polymerase zeta catalytic subunit, putative [Ricinus communis]
Unigene18132_LITlvbTARAAPE	3091	2791	1562	gi|270247392|emb|CBI32767.1|	803	1	411	0.74	0.83	0	414	596	1e-169	--	unnamed protein product [Vitis vinifera]
Unigene18133_LITlvbTARAAPE	3003	268	2502	gi|255548830|ref|XP_002515471.1|	728	1	728	0.72	0.83	0	748	1046	0.0	--	heat shock protein 70 (HSP70)-interacting protein, putative [Ricinus communis] >gi|223545415|gb|EEF46920.1| heat shock protein 70 (HSP70)-interacting protein, putative [Ricinus communis]
Unigene18134_LITlvbTARAAPE	564	149	517	gi|270252755|emb|CBI19366.1|	164	38	140	0.36	0.52	0	124	64.7	2e-14	--	unnamed protein product [Vitis vinifera]
Unigene18135_LITlvbTARAAPE	1999	21	827	gi|225469324|ref|XP_002267983.1|	654	13	279	0.55	0.71	0.01	274	283	0.0	--	PREDICTED: hypothetical protein [Vitis vinifera]
Unigene18136_LITlvbTARAAPE	411	409	71	gi|147861627|emb|CAN83576.1|	194	98	193	0.53	0.58	0	114	95.5	3e-19	--	hypothetical protein [Vitis vinifera]
Unigene18137_LITlvbTARAAPE	494	2	127	gi|255549960|ref|XP_002516031.1|	112	52	93	0.9	0.92	0	42	87.4	1e-16	--	cytoplasmic dynein light chain, putative [Ricinus communis] >gi|223544936|gb|EEF46451.1| cytoplasmic dynein light chain, putative [Ricinus communis]
Unigene18140_LITlvbTARAAPE	681	656	6	gi|224083416|ref|XP_002307017.1|	265	1	209	0.64	0.71	0.03	225	295	4e-79	--	predicted protein [Populus trichocarpa] >gi|222856466|gb|EEE94013.1| predicted protein [Populus trichocarpa]
Unigene18141_LITlvbTARAAPE	752	749	3	gi|24461866|gb|AAN62353.1|AF506028_20	890	428	678	0.5	0.66	0.01	252	229	6e-59	--	NBS-LRR type disease resistance protein [Citrus trifoliata]
Unigene18143_LITlvbTARAAPE	1990	163	1362	gi|224078840|ref|XP_002305648.1|	411	12	411	0.73	0.84	0	400	602	1e-171	--	predicted protein [Populus trichocarpa] >gi|222848612|gb|EEE86159.1| predicted protein [Populus trichocarpa]
Unigene18145_LITlvbTARAAPE	770	345	608	gi|226282896|gb|EEH38462.1|	366	133	215	0.2	0.46	0.03	91	40.0	4e-07	--	predicted protein [Paracoccidioides brasiliensis Pb01]
Unigene18146_LITlvbTARAAPE	649	416	15	gi|270234200|emb|CBI22805.1|	1127	56	189	0.76	0.87	0	134	211	1e-53	--	unnamed protein product [Vitis vinifera]
Unigene18149_LITlvbTARAAPE	1355	627	1355	gi|255574123|ref|XP_002527977.1|	412	159	391	0.55	0.67	0	243	282	1e-74	--	conserved hypothetical protein [Ricinus communis] >gi|223532603|gb|EEF34389.1| conserved hypothetical protein [Ricinus communis]
Unigene18150_LITlvbTARAAPE	1289	1256	270	gi|147864514|emb|CAN82628.1|	322	1	322	0.72	0.82	0	329	466	1e-130	--	hypothetical protein [Vitis vinifera] >gi|270227945|emb|CBI16658.1| unnamed protein product [Vitis vinifera]
Unigene18151_LITlvbTARAAPE	540	323	538	gi|255542484|ref|XP_002512305.1|	2460	1286	1359	0.4	0.59	0.02	74	56.6	3e-07	--	phosphoprotein phosphatase, putative [Ricinus communis] >gi|223548266|gb|EEF49757.1| phosphoprotein phosphatase, putative [Ricinus communis]
Unigene18152_LITlvbTARAAPE	435	6	434	gi|255630133|gb|ACU15420.1|	223	48	191	0.93	0.97	0	144	279	1e-74	--	unknown [Glycine max]
Unigene18155_LITlvbTARAAPE	260	2	133	gi|225454826|ref|XP_002274444.1|	821	511	554	0.61	0.7	0	44	52.8	2e-07	--	PREDICTED: hypothetical protein [Vitis vinifera]
Unigene18157_LITlvbTARAAPE	692	154	690	gi|225426014|ref|XP_002271107.1|	956	508	689	0.41	0.55	0.05	189	117	9e-27	--	PREDICTED: hypothetical protein [Vitis vinifera]
Unigene18158_LITlvbTARAAPE	260	125	259	gi|224075176|ref|XP_002304571.1|	500	241	285	0.77	0.84	0	45	76.6	1e-13	--	predicted protein [Populus trichocarpa] >gi|222842003|gb|EEE79550.1| predicted protein [Populus trichocarpa]
Unigene18161_LITlvbTARAAPE	1561	1459	224	gi|255562617|ref|XP_002522314.1|	431	7	428	0.54	0.7	0.02	422	447	1e-124	--	conserved hypothetical protein [Ricinus communis] >gi|223538392|gb|EEF39998.1| conserved hypothetical protein [Ricinus communis]
Unigene18164_LITlvbTARAAPE	256	2	172	gi|167391849|ref|YP_001671726.1|	2298	2203	2259	0.96	1	0	57	119	7e-37	--	Ycf2 [Carica papaya] >gi|167391866|ref|YP_001671743.1| Ycf2 [Carica papaya] >gi|205412850|sp|B1A978.1|YCF2_CARPA RecName: Full=Protein ycf2 >gi|166344176|gb|ABY86826.1| Ycf2 [Carica papaya] >gi|166344193|gb|ABY86843.1| Ycf2 [Carica papaya]
Unigene18165_LITlvbTARAAPE	1319	114	698	gi|255536997|ref|XP_002509565.1|	718	525	718	0.81	0.92	0	195	311	3e-83	--	bromodomain-containing protein, putative [Ricinus communis] >gi|223549464|gb|EEF50952.1| bromodomain-containing protein, putative [Ricinus communis]
Unigene18167_LITlvbTARAAPE	2030	1050	1442	gi|121501699|gb|ABM55240.1|	1501	638	768	0.61	0.77	0	131	166	8e-46	--	retrotransposon protein [Beta vulgaris]
Unigene18168_LITlvbTARAAPE	258	137	24	gi|255567365|ref|XP_002524662.1|	301	258	295	0.63	0.78	0	38	51.6	5e-06	--	heat shock protein binding protein, putative [Ricinus communis] >gi|223536023|gb|EEF37681.1| heat shock protein binding protein, putative [Ricinus communis]
Unigene18169_LITlvbTARAAPE	338	2	82	gi|255560495|ref|XP_002521262.1|	499	473	499	0.92	0.92	0	27	56.6	1e-07	--	conserved hypothetical protein [Ricinus communis] >gi|223539530|gb|EEF41118.1| conserved hypothetical protein [Ricinus communis]
Unigene18174_LITlvbTARAAPE	1018	1016	111	gi|147817122|emb|CAN62161.1|	1147	799	1097	0.46	0.6	0.01	306	251	1e-65	--	hypothetical protein [Vitis vinifera]
Unigene18177_LITlvbTARAAPE	1011	898	386	gi|225436198|ref|XP_002267731.1|	191	21	190	0.43	0.61	0	172	136	6e-31	--	PREDICTED: hypothetical protein [Vitis vinifera]
Unigene18179_LITlvbTARAAPE	670	55	396	gi|225456753|ref|XP_002268934.1|	764	1	114	0.79	0.92	0	114	194	5e-70	--	PREDICTED: hypothetical protein [Vitis vinifera] >gi|270226498|emb|CBI15232.1| unnamed protein product [Vitis vinifera]
Unigene18181_LITlvbTARAAPE	538	154	537	gi|224109964|ref|XP_002333172.1|	581	2	141	0.44	0.61	0.1	143	96.3	3e-19	--	predicted protein [Populus trichocarpa] >gi|222835003|gb|EEE73452.1| predicted protein [Populus trichocarpa]
Unigene18182_LITlvbTARAAPE	1210	2	1123	gi|225435737|ref|XP_002283563.1|	810	420	795	0.69	0.81	0	376	522	1e-147	--	PREDICTED: hypothetical protein [Vitis vinifera]
Unigene18184_LITlvbTARAAPE	353	2	352	gi|224085270|ref|XP_002307530.1|	724	429	541	0.52	0.57	0.01	119	89.4	2e-17	--	predicted protein [Populus trichocarpa] >gi|222856979|gb|EEE94526.1| predicted protein [Populus trichocarpa]
Unigene18186_LITlvbTARAAPE	1744	161	1405	gi|224085105|ref|XP_002307494.1|	420	1	420	0.79	0.88	0.01	420	667	0.0	--	predicted protein [Populus trichocarpa] >gi|222856943|gb|EEE94490.1| predicted protein [Populus trichocarpa]
Unigene18192_LITlvbTARAAPE	251	130	5	gi|225468872|ref|XP_002266335.1|	416	57	98	0.61	0.78	0	42	55.5	4e-08	--	PREDICTED: hypothetical protein, partial [Vitis vinifera]
Unigene18193_LITlvbTARAAPE	457	103	255	gi|255536979|ref|XP_002509556.1|	427	377	427	0.84	0.92	0	51	92.4	3e-18	--	26S proteasome regulatory subunit S3, putative [Ricinus communis] >gi|223549455|gb|EEF50943.1| 26S proteasome regulatory subunit S3, putative [Ricinus communis]
Unigene18194_LITlvbTARAAPE	936	934	266	gi|255537021|ref|XP_002509577.1|	497	276	497	0.69	0.79	0	223	324	2e-87	--	Vacuolar-processing enzyme precursor [Ricinus communis] >gi|1351409|sp|P49042.1|VPE_RICCO RecName: Full=Vacuolar-processing enzyme; Short=VPE; Flags: Precursor >gi|471162|dbj|BAA04225.1| precursor of vacuolar processing enzyme [Ricinus communis] >gi|223549476|gb|EEF50964.1| Vacuolar-processing enzyme precursor [Ricinus communis]
Unigene18196_LITlvbTARAAPE	369	1	363	gi|255589584|ref|XP_002535012.1|	808	681	797	0.36	0.53	0.01	123	68.2	5e-11	--	Disease resistance protein RPH8A, putative [Ricinus communis] >gi|223524193|gb|EEF27370.1| Disease resistance protein RPH8A, putative [Ricinus communis]
Unigene18198_LITlvbTARAAPE	1787	1496	219	gi|224090603|ref|XP_002309032.1|	443	1	443	0.73	0.82	0.04	447	642	0.0	--	predicted protein [Populus trichocarpa] >gi|222855008|gb|EEE92555.1| predicted protein [Populus trichocarpa]
Unigene18200_LITlvbTARAAPE	785	782	420	gi|225451800|ref|XP_002277997.1|	364	33	158	0.8	0.88	0.03	126	219	1e-102	--	PREDICTED: hypothetical protein [Vitis vinifera] >gi|270306132|emb|CBI16943.1| unnamed protein product [Vitis vinifera]
Unigene18201_LITlvbTARAAPE	4310	3411	91	gi|255537870|ref|XP_002510000.1|	1390	246	1321	0.67	0.78	0	1114	1395	0.0	--	conserved hypothetical protein [Ricinus communis] >gi|223550701|gb|EEF52187.1| conserved hypothetical protein [Ricinus communis]
Unigene18202_LITlvbTARAAPE	668	234	49	gi|225434445|ref|XP_002277722.1|	574	1	58	0.41	0.62	0	62	52.4	8e-06	--	PREDICTED: hypothetical protein [Vitis vinifera]
Unigene18203_LITlvbTARAAPE	378	2	376	gi|229335619|gb|ACQ57002.1|	913	588	712	0.9	0.94	0	125	232	1e-60	--	EDR1 [Glycine max]
Unigene18205_LITlvbTARAAPE	966	203	961	gi|225454342|ref|XP_002275850.1|	468	216	468	0.68	0.83	0	254	363	1e-110	--	PREDICTED: hypothetical protein [Vitis vinifera]
Unigene18208_LITlvbTARAAPE	1091	88	1089	gi|270250549|emb|CBI33728.1|	384	3	334	0.82	0.87	0	336	544	1e-153	--	unnamed protein product [Vitis vinifera]
Unigene18209_LITlvbTARAAPE	1396	1218	298	gi|225433860|ref|XP_002264475.1|	376	36	369	0.73	0.79	0.08	334	476	1e-133	--	PREDICTED: hypothetical protein [Vitis vinifera]
Unigene18210_LITlvbTARAAPE	345	203	340	gi|255555349|ref|XP_002518711.1|	1109	212	257	0.54	0.71	0	46	54.7	9e-15	--	leucine-rich repeat containing protein, putative [Ricinus communis] >gi|223542092|gb|EEF43636.1| leucine-rich repeat containing protein, putative [Ricinus communis]
Unigene18211_LITlvbTARAAPE	399	154	297	gi|270226299|emb|CBI15033.1|	3085	992	1039	0.7	0.83	0	48	75.1	9e-27	--	unnamed protein product [Vitis vinifera]
Unigene18213_LITlvbTARAAPE	334	138	22	gi|118488246|gb|ABK95942.1|	328	22	58	0.69	0.87	0	39	57.4	8e-08	--	unknown [Populus trichocarpa]
Unigene18217_LITlvbTARAAPE	1000	927	301	gi|224111296|ref|XP_002332952.1|	1315	1041	1302	0.36	0.5	0.2	262	141	3e-32	--	cc-nbs-lrr resistance protein [Populus trichocarpa] >gi|222834264|gb|EEE72741.1| cc-nbs-lrr resistance protein [Populus trichocarpa]
Unigene18218_LITlvbTARAAPE	299	298	32	gi|15238008|ref|NP_197270.1|	1294	572	660	0.44	0.62	0	89	81.3	5e-15	--	disease resistance protein (TIR-NBS-LRR class), putative [Arabidopsis thaliana]
Unigene18220_LITlvbTARAAPE	1208	1203	328	gi|224059420|ref|XP_002299843.1|	451	157	449	0.66	0.8	0	293	410	1e-113	--	predicted protein [Populus trichocarpa] >gi|118487336|gb|ABK95496.1| unknown [Populus trichocarpa] >gi|222847101|gb|EEE84648.1| predicted protein [Populus trichocarpa]
Unigene18222_LITlvbTARAAPE	342	332	3	gi|255558852|ref|XP_002520449.1|	230	105	218	0.45	0.6	0.03	114	87.4	8e-17	--	conserved hypothetical protein [Ricinus communis] >gi|223540291|gb|EEF41862.1| conserved hypothetical protein [Ricinus communis]
Unigene18224_LITlvbTARAAPE	784	449	784	gi|62633605|gb|AAX89755.1|	417	3	108	0.63	0.79	0	112	144	2e-33	--	putative auxin response factor 10 [Gossypium raimondii]
Unigene18230_LITlvbTARAAPE	264	3	137	gi|225448187|ref|XP_002265276.1|	1696	480	524	0.64	0.8	0	45	64.3	7e-10	--	PREDICTED: hypothetical protein [Vitis vinifera]
Unigene18231_LITlvbTARAAPE	271	1	138	gi|168060617|ref|XP_001782291.1|	128	20	65	0.84	0.93	0	46	90.9	6e-32	--	predicted protein [Physcomitrella patens subsp. patens] >gi|162666221|gb|EDQ52881.1| predicted protein [Physcomitrella patens subsp. patens]
Unigene18235_LITlvbTARAAPE	864	742	146	gi|225465054|ref|XP_002265299.1|	202	1	202	0.81	0.88	0.01	203	328	7e-89	--	PREDICTED: hypothetical protein [Vitis vinifera]
Unigene18237_LITlvbTARAAPE	715	704	312	gi|18401821|ref|NP_566604.1|	225	7	138	0.54	0.76	0.01	133	159	4e-61	--	reticulon family protein (RTNLB9) [Arabidopsis thaliana] >gi|75273624|sp|Q9LJQ5.1|RTNLI_ARATH RecName: Full=Reticulon-like protein B9; Short=AtRTNLB9 >gi|9279659|dbj|BAB01175.1| seed maturation protein-like [Arabidopsis thaliana] >gi|89111912|gb|ABD60728.1| At3g18260 [Arabidopsis thaliana]
Unigene18239_LITlvbTARAAPE	588	2	358	gi|224142241|ref|XP_002324467.1|	811	693	811	0.7	0.81	0	119	176	3e-43	--	predicted protein [Populus trichocarpa] >gi|222865901|gb|EEF03032.1| predicted protein [Populus trichocarpa]
Unigene18240_LITlvbTARAAPE	1643	73	1641	gi|255572632|ref|XP_002527249.1|	616	1	523	0.87	0.93	0	524	912	0.0	--	conserved hypothetical protein [Ricinus communis] >gi|223533342|gb|EEF35093.1| conserved hypothetical protein [Ricinus communis]
Unigene18242_LITlvbTARAAPE	4587	186	4280	gi|225432402|ref|XP_002276882.1|	1368	1	1367	0.8	0.89	0	1370	2205	0.0	--	PREDICTED: hypothetical protein [Vitis vinifera]
Unigene18244_LITlvbTARAAPE	223	137	3	gi|15226837|ref|NP_181645.1|	261	138	182	0.73	0.91	0	45	78.2	5e-14	--	unknown protein [Arabidopsis thaliana] >gi|3402705|gb|AAD11999.1| hypothetical protein [Arabidopsis thaliana] >gi|38564300|gb|AAR23729.1| At2g41120 [Arabidopsis thaliana] >gi|38604032|gb|AAR24759.1| At2g41120 [Arabidopsis thaliana]
Unigene18245_LITlvbTARAAPE	1374	1117	785	gi|255540025|ref|XP_002511077.1|	265	154	265	0.82	0.9	0	112	202	1e-50	--	conserved hypothetical protein [Ricinus communis] >gi|223550192|gb|EEF51679.1| conserved hypothetical protein [Ricinus communis]
Unigene18247_LITlvbTARAAPE	485	1	399	gi|225441127|ref|XP_002265442.1|	329	218	320	0.48	0.58	0	134	106	2e-22	--	PREDICTED: hypothetical protein [Vitis vinifera] >gi|270243237|emb|CBI30177.1| unnamed protein product [Vitis vinifera]
Unigene18250_LITlvbTARAAPE	1007	951	148	gi|224121824|ref|XP_002330662.1|	275	7	275	0.82	0.89	0	269	484	1e-135	--	predicted protein [Populus trichocarpa] >gi|222872266|gb|EEF09397.1| predicted protein [Populus trichocarpa]
Unigene18253_LITlvbTARAAPE	485	240	359	gi|255641883|gb|ACU21210.1|	185	3	43	0.68	0.87	0.02	41	60.1	2e-08	--	unknown [Glycine max]
Unigene18254_LITlvbTARAAPE	1013	664	957	gi|270242302|emb|CBI29448.1|	369	272	369	0.91	0.94	0	98	184	3e-45	--	unnamed protein product [Vitis vinifera]
Unigene18255_LITlvbTARAAPE	1368	1233	181	gi|225452642|ref|XP_002281888.1|	366	1	366	0.63	0.74	0.04	367	426	1e-118	--	PREDICTED: hypothetical protein [Vitis vinifera]
Unigene18257_LITlvbTARAAPE	1162	838	284	gi|224128928|ref|XP_002329001.1|	202	11	199	0.74	0.88	0.02	189	302	1e-80	--	predicted protein [Populus trichocarpa] >gi|222839235|gb|EEE77586.1| predicted protein [Populus trichocarpa]
Unigene18258_LITlvbTARAAPE	1543	163	1152	gi|224059504|ref|XP_002299879.1|	332	1	331	0.61	0.73	0.03	343	416	1e-115	--	f-box family protein [Populus trichocarpa] >gi|222847137|gb|EEE84684.1| f-box family protein [Populus trichocarpa]
Unigene18260_LITlvbTARAAPE	798	3	794	gi|224115346|ref|XP_002317009.1|	1017	482	747	0.52	0.7	0.01	269	261	1e-68	--	predicted protein [Populus trichocarpa] >gi|222860074|gb|EEE97621.1| predicted protein [Populus trichocarpa]
Unigene18261_LITlvbTARAAPE	1059	936	412	gi|16550928|gb|AAL25647.1|AF197330_1	175	1	175	0.84	0.9	0	175	298	2e-79	--	calcineurin-like protein [Eucalyptus grandis] >gi|16550937|gb|AAL25650.1|AF197334_1 calcineurin-like protein [Eucalyptus camaldulensis]
Unigene18262_LITlvbTARAAPE	507	505	128	gi|255549712|ref|XP_002515907.1|	884	717	842	0.54	0.66	0	126	143	1e-33	--	BRASSINOSTEROID INSENSITIVE 1-associated receptor kinase 1 precursor, putative [Ricinus communis] >gi|223544812|gb|EEF46327.1| BRASSINOSTEROID INSENSITIVE 1-associated receptor kinase 1 precursor, putative [Ricinus communis]
Unigene18265_LITlvbTARAAPE	595	593	135	gi|270239141|emb|CBI26377.1|	572	407	559	0.62	0.81	0	153	197	1e-49	--	unnamed protein product [Vitis vinifera]
Unigene18266_LITlvbTARAAPE	1226	1050	1	gi|255584877|ref|XP_002533154.1|	640	1	348	0.71	0.87	0	350	531	1e-149	--	conserved hypothetical protein [Ricinus communis] >gi|223527049|gb|EEF29235.1| conserved hypothetical protein [Ricinus communis]
Unigene18271_LITlvbTARAAPE	258	159	7	gi|105922499|gb|ABF81420.1|	1234	455	505	0.5	0.68	0	51	55.5	3e-09	--	NBS type disease resistance protein [Populus trichocarpa]
Unigene18272_LITlvbTARAAPE	3734	158	3664	gi|224089965|ref|XP_002308884.1|	1628	9	1181	0.87	0.91	0	1176	2056	0.0	--	predicted protein [Populus trichocarpa] >gi|222854860|gb|EEE92407.1| predicted protein [Populus trichocarpa]
Unigene18275_LITlvbTARAAPE	457	354	112	gi|42562212|ref|NP_564132.2|	217	23	99	0.53	0.68	0.02	83	74.3	7e-13	--	unknown protein [Arabidopsis thaliana] >gi|8886995|gb|AAF80655.1|AC012190_11 It is a member of an Uncharacterised protein family PF|01894. ESTs gb|T43915, gb|AA395185 and gb|AI997079 come from this gene [Arabidopsis thaliana] >gi|12083272|gb|AAG48795.1|AF332432_1 unknown protein [Arabidopsis thaliana]
Unigene18278_LITlvbTARAAPE	406	321	97	gi|255568906|ref|XP_002525423.1|	84	1	84	0.63	0.7	0.1	84	103	8e-22	--	conserved hypothetical protein [Ricinus communis] >gi|223535236|gb|EEF36913.1| conserved hypothetical protein [Ricinus communis]
Unigene18279_LITlvbTARAAPE	692	6	572	gi|147862986|emb|CAN78790.1|	1617	1317	1517	0.36	0.5	0.05	201	102	9e-21	--	hypothetical protein [Vitis vinifera]
Unigene18284_LITlvbTARAAPE	455	161	454	gi|270256253|emb|CBI39073.1|	467	113	210	0.85	0.91	0	98	180	9e-45	--	unnamed protein product [Vitis vinifera]
Unigene18285_LITlvbTARAAPE	841	839	3	gi|224059420|ref|XP_002299843.1|	451	145	422	0.67	0.8	0	280	384	1e-105	--	predicted protein [Populus trichocarpa] >gi|118487336|gb|ABK95496.1| unknown [Populus trichocarpa] >gi|222847101|gb|EEE84648.1| predicted protein [Populus trichocarpa]
Unigene18286_LITlvbTARAAPE	721	427	2	gi|255555357|ref|XP_002518715.1|	1094	105	244	0.54	0.72	0	142	147	1e-64	--	leucine-rich repeat-containing protein, putative [Ricinus communis] >gi|223542096|gb|EEF43640.1| leucine-rich repeat-containing protein, putative [Ricinus communis]
Unigene18287_LITlvbTARAAPE	1996	379	1689	gi|225430605|ref|XP_002266463.1|	468	1	465	0.56	0.66	0.13	503	456	1e-126	--	PREDICTED: hypothetical protein [Vitis vinifera]
Unigene18290_LITlvbTARAAPE	758	631	5	gi|224055407|ref|XP_002298501.1|	451	2	211	0.66	0.77	0.01	212	278	6e-74	--	predicted protein [Populus trichocarpa] >gi|222845759|gb|EEE83306.1| predicted protein [Populus trichocarpa]
Unigene18292_LITlvbTARAAPE	581	119	280	gi|224108916|ref|XP_002315014.1|	561	508	561	0.98	1	0	54	116	3e-25	--	predicted protein [Populus trichocarpa] >gi|222864054|gb|EEF01185.1| predicted protein [Populus trichocarpa]
Unigene18293_LITlvbTARAAPE	355	110	355	gi|255560798|ref|XP_002521412.1|	936	62	143	0.78	0.86	0	82	135	3e-31	--	katanin P80 subunit, putative [Ricinus communis] >gi|223539311|gb|EEF40902.1| katanin P80 subunit, putative [Ricinus communis]
Unigene18294_LITlvbTARAAPE	263	58	255	gi|2129709|pir||S65812	1333	1047	1113	0.38	0.59	0.01	67	58.2	5e-08	--	RNA-directed DNA polymerase (EC 2.7.7.49) (clone DW15) - Arabidopsis thaliana retrotransposon Ta11-1 >gi|976278|gb|AAA75254.1| reverse transcriptase [Arabidopsis thaliana]
Unigene18295_LITlvbTARAAPE	1364	5	1363	gi|224069848|ref|XP_002326429.1|	936	191	642	0.66	0.78	0	457	596	1e-169	--	predicted protein [Populus trichocarpa] >gi|222833622|gb|EEE72099.1| predicted protein [Populus trichocarpa]
Unigene18296_LITlvbTARAAPE	272	203	271	gi|116781160|gb|ABK21987.1|	199	125	147	0.65	0.82	0	23	43.5	1e-07	--	unknown [Picea sitchensis]
Unigene18297_LITlvbTARAAPE	1560	1535	453	gi|255561673|ref|XP_002521846.1|	361	1	361	0.86	0.93	0	361	654	0.0	--	peptidyl-prolyl cis-trans isomerase d, ppid, putative [Ricinus communis] >gi|223538884|gb|EEF40482.1| peptidyl-prolyl cis-trans isomerase d, ppid, putative [Ricinus communis]
Unigene18299_LITlvbTARAAPE	740	321	740	gi|225451643|ref|XP_002277297.1|	489	1	140	0.73	0.85	0	140	212	7e-54	--	PREDICTED: hypothetical protein [Vitis vinifera] >gi|270231932|emb|CBI21256.1| unnamed protein product [Vitis vinifera]
Unigene18302_LITlvbTARAAPE	398	187	11	gi|270258457|emb|CBI40491.1|	382	43	101	0.72	0.79	0	59	82.4	2e-15	--	unnamed protein product [Vitis vinifera]
Unigene18304_LITlvbTARAAPE	512	435	1	gi|224131252|ref|XP_002321038.1|	296	1	146	0.71	0.84	0	146	206	2e-52	--	predicted protein [Populus trichocarpa] >gi|222861811|gb|EEE99353.1| predicted protein [Populus trichocarpa]
Unigene18305_LITlvbTARAAPE	228	178	2	gi|255562222|ref|XP_002522119.1|	290	182	240	0.67	0.79	0	59	82.0	3e-15	--	conserved hypothetical protein [Ricinus communis] >gi|223538718|gb|EEF40319.1| conserved hypothetical protein [Ricinus communis]
Unigene18308_LITlvbTARAAPE	3763	1271	3466	gi|270227605|emb|CBI16338.1|	1452	458	1201	0.56	0.71	0.02	748	808	0.0	--	unnamed protein product [Vitis vinifera]
Unigene18309_LITlvbTARAAPE	1031	1029	85	gi|225450025|ref|XP_002272889.1|	1407	623	936	0.44	0.61	0	317	265	9e-70	--	PREDICTED: hypothetical protein [Vitis vinifera]
Unigene18311_LITlvbTARAAPE	413	14	286	gi|224089629|ref|XP_002308787.1|	396	275	360	0.37	0.55	0.02	93	56.6	1e-07	--	f-box family protein [Populus trichocarpa] >gi|222854763|gb|EEE92310.1| f-box family protein [Populus trichocarpa]
Unigene18314_LITlvbTARAAPE	1523	1430	285	gi|255635824|gb|ACU18260.1|	412	18	412	0.61	0.73	0.03	396	468	1e-130	--	unknown [Glycine max]
Unigene18315_LITlvbTARAAPE	1041	588	1028	gi|224074429|ref|XP_002304369.1|	1265	220	354	0.51	0.7	0	147	159	1e-37	--	nbs-lrr resistance protein [Populus trichocarpa] >gi|222841801|gb|EEE79348.1| nbs-lrr resistance protein [Populus trichocarpa]
Unigene18318_LITlvbTARAAPE	2729	256	2547	gi|225438589|ref|XP_002276397.1|	749	1	749	0.83	0.9	0	771	1236	0.0	--	PREDICTED: hypothetical protein [Vitis vinifera]
Unigene18319_LITlvbTARAAPE	1186	795	205	gi|270236345|emb|CBI25612.1|	474	180	378	0.54	0.65	0.01	199	198	8e-97	--	unnamed protein product [Vitis vinifera]
Unigene18320_LITlvbTARAAPE	396	209	3	gi|225460348|ref|XP_002280560.1|	876	756	824	0.69	0.81	0	69	103	6e-38	--	PREDICTED: hypothetical protein, partial [Vitis vinifera]
Unigene18321_LITlvbTARAAPE	661	659	513	gi|270259775|emb|CBI38908.1|	573	525	573	0.89	0.95	0	49	95.5	8e-19	--	unnamed protein product [Vitis vinifera]
Unigene18327_LITlvbTARAAPE	373	217	92	gi|255574320|ref|XP_002528074.1|	319	73	110	0.61	0.78	0	42	54.7	5e-07	--	phosphatidic acid phosphatase, putative [Ricinus communis] >gi|223532535|gb|EEF34324.1| phosphatidic acid phosphatase, putative [Ricinus communis]
Unigene18329_LITlvbTARAAPE	202	202	125	gi|270226822|emb|CBI15556.1|	258	233	258	0.92	1	0	26	51.6	5e-06	--	unnamed protein product [Vitis vinifera]
Unigene18330_LITlvbTARAAPE	1725	272	1420	gi|225454801|ref|XP_002274201.1|	419	19	419	0.68	0.8	0.04	401	529	1e-149	--	PREDICTED: hypothetical protein [Vitis vinifera] >gi|270239293|emb|CBI26528.1| unnamed protein product [Vitis vinifera]
Unigene18334_LITlvbTARAAPE	338	336	130	gi|270226630|emb|CBI15364.1|	1427	1307	1375	0.66	0.75	0	69	103	1e-21	--	unnamed protein product [Vitis vinifera]
Unigene18335_LITlvbTARAAPE	307	246	1	gi|156446279|gb|ABU63401.1|	195	1	80	0.73	0.9	0	82	134	4e-31	--	heat shock protein [Corchorus olitorius]
Unigene18337_LITlvbTARAAPE	1511	1363	116	gi|255571228|ref|XP_002526564.1|	451	1	421	0.59	0.73	0.04	434	457	1e-127	--	conserved hypothetical protein [Ricinus communis] >gi|223534125|gb|EEF35842.1| conserved hypothetical protein [Ricinus communis]
Unigene18338_LITlvbTARAAPE	1457	473	1456	gi|224068693|ref|XP_002326176.1|	548	1	328	0.9	0.93	0	328	603	1e-171	--	predicted protein [Populus trichocarpa] >gi|222833369|gb|EEE71846.1| predicted protein [Populus trichocarpa]
Unigene18341_LITlvbTARAAPE	1656	194	1579	gi|225452783|ref|XP_002277958.1|	2192	1	455	0.67	0.79	0	465	605	1e-174	--	PREDICTED: hypothetical protein [Vitis vinifera]
Unigene18342_LITlvbTARAAPE	782	443	195	gi|255542255|ref|XP_002512191.1|	88	2	80	0.63	0.79	0	83	99.0	1e-19	--	conserved hypothetical protein [Ricinus communis] >gi|223548735|gb|EEF50225.1| conserved hypothetical protein [Ricinus communis]
Unigene18343_LITlvbTARAAPE	910	829	2	gi|255545024|ref|XP_002513573.1|	838	44	332	0.43	0.59	0.04	289	224	3e-57	--	Cyclic nucleotide-gated ion channel, putative [Ricinus communis] >gi|223547481|gb|EEF48976.1| Cyclic nucleotide-gated ion channel, putative [Ricinus communis]
Unigene18348_LITlvbTARAAPE	1033	63	488	gi|225425224|ref|XP_002267614.1|	139	1	139	0.71	0.83	0	142	189	1e-46	--	PREDICTED: hypothetical protein [Vitis vinifera] >gi|270260479|emb|CBI35660.1| unnamed protein product [Vitis vinifera]
Unigene18350_LITlvbTARAAPE	209	207	1	gi|270259719|emb|CBI38852.1|	673	369	437	0.86	0.92	0	69	128	3e-29	--	unnamed protein product [Vitis vinifera]
Unigene18352_LITlvbTARAAPE	1261	1081	74	gi|255544802|ref|XP_002513462.1|	590	248	582	0.5	0.69	0	337	321	2e-86	--	ankyrin repeat-containing protein, putative [Ricinus communis] >gi|223547370|gb|EEF48865.1| ankyrin repeat-containing protein, putative [Ricinus communis]
Unigene18357_LITlvbTARAAPE	356	1	255	gi|6552504|gb|AAF16414.1|AF126550_1	578	494	578	0.76	0.81	0	85	126	1e-28	--	mannosyl-oligosaccharide 1,2-alpha-mannosidase [Glycine max]
Unigene18358_LITlvbTARAAPE	286	284	3	gi|147821641|emb|CAN70431.1|	971	345	435	0.46	0.61	0	94	86.3	2e-16	--	hypothetical protein [Vitis vinifera]
Unigene18359_LITlvbTARAAPE	1062	1	1008	gi|225443750|ref|XP_002265660.1|	372	25	359	0.71	0.85	0	337	514	1e-144	--	PREDICTED: hypothetical protein [Vitis vinifera]
Unigene18360_LITlvbTARAAPE	2903	138	2558	gi|147858097|emb|CAN78862.1|	804	1	801	0.69	0.83	0	808	1121	0.0	--	hypothetical protein [Vitis vinifera]
Unigene18361_LITlvbTARAAPE	777	634	5	gi|224055407|ref|XP_002298501.1|	451	1	211	0.67	0.8	0.01	213	295	7e-79	--	predicted protein [Populus trichocarpa] >gi|222845759|gb|EEE83306.1| predicted protein [Populus trichocarpa]
Unigene18362_LITlvbTARAAPE	1663	164	1615	gi|255581263|ref|XP_002531443.1|	912	448	911	0.5	0.65	0	486	438	1e-131	--	serine-threonine protein kinase, plant-type, putative [Ricinus communis] >gi|223528936|gb|EEF30930.1| serine-threonine protein kinase, plant-type, putative [Ricinus communis]
Unigene18365_LITlvbTARAAPE	469	423	1	gi|194580051|gb|ACF75910.1|	547	9	153	0.76	0.85	0.04	147	224	4e-58	--	phytase [Vigna radiata]
Unigene18366_LITlvbTARAAPE	295	6	293	gi|53680912|gb|AAU89643.1|	171	70	168	0.53	0.69	0.04	100	108	4e-23	--	resistance protein-like protein [Citrus trifoliata]
Unigene18372_LITlvbTARAAPE	799	7	783	gi|225462751|ref|XP_002270689.1|	758	500	758	0.81	0.91	0	259	430	1e-119	--	PREDICTED: similar to pyruvate kinase family protein [Vitis vinifera]
Unigene18375_LITlvbTARAAPE	302	117	302	gi|255585962|ref|XP_002533652.1|	504	7	74	0.55	0.73	0.08	68	70.9	7e-12	--	Serine/threonine-protein kinase PBS1, putative [Ricinus communis] >gi|223526465|gb|EEF28740.1| Serine/threonine-protein kinase PBS1, putative [Ricinus communis]
Unigene18376_LITlvbTARAAPE	1122	1	972	gi|255541250|ref|XP_002511689.1|	346	21	346	0.61	0.72	0.05	343	377	1e-103	--	DNA repair and recombination protein radA, putative [Ricinus communis] >gi|223548869|gb|EEF50358.1| DNA repair and recombination protein radA, putative [Ricinus communis]
Unigene18377_LITlvbTARAAPE	257	1	249	gi|28558781|gb|AAO45752.1|	923	776	857	0.62	0.79	0	83	107	9e-23	--	pol protein [Cucumis melo]
Unigene18378_LITlvbTARAAPE	1671	515	1531	gi|225460680|ref|XP_002269230.1|	339	1	339	0.92	0.96	0	339	639	0.0	--	PREDICTED: hypothetical protein [Vitis vinifera] >gi|270229267|emb|CBI18195.1| unnamed protein product [Vitis vinifera]
Unigene18379_LITlvbTARAAPE	323	314	3	gi|224094378|ref|XP_002310150.1|	175	1	103	0.78	0.92	0	104	172	2e-42	--	predicted protein [Populus trichocarpa] >gi|222853053|gb|EEE90600.1| predicted protein [Populus trichocarpa]
Unigene18380_LITlvbTARAAPE	332	1	330	gi|225460596|ref|XP_002264006.1|	512	381	497	0.45	0.58	0.05	117	96.3	2e-19	--	PREDICTED: hypothetical protein [Vitis vinifera]
Unigene18382_LITlvbTARAAPE	272	271	32	gi|255542484|ref|XP_002512305.1|	2460	706	791	0.46	0.67	0.06	86	72.4	3e-12	--	phosphoprotein phosphatase, putative [Ricinus communis] >gi|223548266|gb|EEF49757.1| phosphoprotein phosphatase, putative [Ricinus communis]
Unigene18384_LITlvbTARAAPE	448	3	446	gi|255544910|ref|XP_002513516.1|	532	203	350	0.89	0.95	0	148	278	2e-74	--	poly(p)/ATP NAD kinase, putative [Ricinus communis] >gi|223547424|gb|EEF48919.1| poly(p)/ATP NAD kinase, putative [Ricinus communis]
Unigene18385_LITlvbTARAAPE	590	400	17	gi|224127754|ref|XP_002329169.1|	1125	4	131	0.64	0.81	0	128	173	2e-42	--	tir-nbs-lrr resistance protein [Populus trichocarpa] >gi|222870950|gb|EEF08081.1| tir-nbs-lrr resistance protein [Populus trichocarpa]
Unigene18386_LITlvbTARAAPE	246	245	102	gi|225444261|ref|XP_002273400.1|	687	382	429	0.7	0.79	0	48	73.9	9e-13	--	PREDICTED: hypothetical protein [Vitis vinifera]
Unigene18387_LITlvbTARAAPE	317	2	205	gi|242035425|ref|XP_002465107.1|	805	158	225	0.45	0.64	0	68	63.9	9e-10	--	hypothetical protein SORBIDRAFT_01g032140 [Sorghum bicolor] >gi|241918961|gb|EER92105.1| hypothetical protein SORBIDRAFT_01g032140 [Sorghum bicolor]
Unigene18388_LITlvbTARAAPE	618	108	617	gi|15231932|ref|NP_187467.1|	533	5	173	0.7	0.81	0.01	173	229	4e-59	--	KOB1 (KOBITO) [Arabidopsis thaliana] >gi|12322724|gb|AAG51348.1|AC012562_9 hypothetical protein; 7436-10438 [Arabidopsis thaliana] >gi|23452834|gb|AAN33186.1| elongation defective 1 [Arabidopsis thaliana]
Unigene18389_LITlvbTARAAPE	769	6	746	gi|270227876|emb|CBI16589.1|	278	30	258	0.62	0.7	0.02	254	270	3e-71	--	unnamed protein product [Vitis vinifera]
Unigene18390_LITlvbTARAAPE	1757	1686	739	gi|147833459|emb|CAN77470.1|	796	47	360	0.76	0.87	0	316	483	1e-135	--	hypothetical protein [Vitis vinifera]
Unigene18391_LITlvbTARAAPE	376	57	263	gi|225461213|ref|XP_002280379.1|	1517	647	717	0.5	0.7	0.02	71	69.7	2e-14	--	PREDICTED: hypothetical protein [Vitis vinifera]
Unigene18393_LITlvbTARAAPE	850	156	557	gi|255555051|ref|XP_002518563.1|	1390	860	993	0.55	0.66	0	134	154	3e-46	--	serine-threonine protein kinase, plant-type, putative [Ricinus communis] >gi|223542408|gb|EEF43950.1| serine-threonine protein kinase, plant-type, putative [Ricinus communis]
Unigene18394_LITlvbTARAAPE	610	548	381	gi|224135593|ref|XP_002322112.1|	617	476	531	0.92	0.98	0	56	110	2e-23	--	predicted protein [Populus trichocarpa] >gi|222869108|gb|EEF06239.1| predicted protein [Populus trichocarpa]
Unigene18395_LITlvbTARAAPE	2612	384	2240	gi|270229117|emb|CBI18046.1|	623	39	623	0.77	0.86	0	620	973	0.0	--	unnamed protein product [Vitis vinifera]
Unigene18397_LITlvbTARAAPE	1533	2	1303	gi|224099451|ref|XP_002311489.1|	513	77	507	0.8	0.88	0	434	732	0.0	--	predicted protein [Populus trichocarpa] >gi|222851309|gb|EEE88856.1| predicted protein [Populus trichocarpa]
Unigene18399_LITlvbTARAAPE	1127	2	802	gi|255544822|ref|XP_002513472.1|	700	434	700	0.9	0.94	0	267	501	1e-140	--	sorting and assembly machinery (sam50) protein, putative [Ricinus communis] >gi|223547380|gb|EEF48875.1| sorting and assembly machinery (sam50) protein, putative [Ricinus communis]
Unigene18400_LITlvbTARAAPE	4090	3661	314	gi|255540579|ref|XP_002511354.1|	1116	1	1116	0.76	0.85	0	1121	1674	0.0	--	receptor protein kinase, putative [Ricinus communis] >gi|223550469|gb|EEF51956.1| receptor protein kinase, putative [Ricinus communis]
Unigene18402_LITlvbTARAAPE	2240	2118	466	gi|224130082|ref|XP_002320748.1|	545	1	545	0.69	0.82	0	552	795	0.0	--	predicted protein [Populus trichocarpa] >gi|222861521|gb|EEE99063.1| predicted protein [Populus trichocarpa]
Unigene18405_LITlvbTARAAPE	639	2	637	gi|255552820|ref|XP_002517453.1|	483	51	262	0.77	0.89	0	212	337	1e-91	--	oxidoreductase, putative [Ricinus communis] >gi|223543464|gb|EEF44995.1| oxidoreductase, putative [Ricinus communis]
Unigene18406_LITlvbTARAAPE	2151	520	1935	gi|255584637|ref|XP_002533042.1|	468	1	467	0.63	0.77	0	472	565	1e-159	--	ubiquitin-protein ligase, putative [Ricinus communis] >gi|223527180|gb|EEF29350.1| ubiquitin-protein ligase, putative [Ricinus communis]
Unigene18407_LITlvbTARAAPE	1852	3	1217	gi|255570825|ref|XP_002526365.1|	876	425	830	0.63	0.74	0.02	415	482	1e-134	--	sumo ligase, putative [Ricinus communis] >gi|223534324|gb|EEF36036.1| sumo ligase, putative [Ricinus communis]
Unigene18409_LITlvbTARAAPE	268	139	8	gi|225451081|ref|XP_002263811.1|	1160	322	365	0.56	0.77	0	44	56.2	2e-14	--	PREDICTED: hypothetical protein [Vitis vinifera]
Unigene18410_LITlvbTARAAPE	429	115	429	gi|4115353|gb|AAD03355.1|	771	153	254	0.31	0.52	0	105	57.4	8e-08	--	En/Spm-like transposon protein [Arabidopsis thaliana] >gi|20197370|gb|AAM15046.1| En Spm-like transposon protein [Arabidopsis thaliana]
Unigene18414_LITlvbTARAAPE	1701	174	1142	gi|255540487|ref|XP_002511308.1|	325	1	325	0.84	0.91	0	326	568	1e-160	--	conserved hypothetical protein [Ricinus communis] >gi|223550423|gb|EEF51910.1| conserved hypothetical protein [Ricinus communis]
Unigene18416_LITlvbTARAAPE	1014	1014	4	gi|225426677|ref|XP_002275095.1|	495	59	407	0.42	0.55	0.04	353	221	2e-56	--	PREDICTED: hypothetical protein [Vitis vinifera]
Unigene18417_LITlvbTARAAPE	891	66	785	gi|238481201|ref|NP_001154694.1|	363	125	363	0.67	0.82	0	240	333	4e-90	--	nucleobase:cation symporter [Arabidopsis thaliana]
Unigene18419_LITlvbTARAAPE	697	142	315	gi|224115272|ref|XP_002316988.1|	394	153	210	0.7	0.87	0	58	86.3	8e-24	--	predicted protein [Populus trichocarpa] >gi|222860053|gb|EEE97600.1| predicted protein [Populus trichocarpa]
Unigene18421_LITlvbTARAAPE	474	249	473	gi|224122978|ref|XP_002330411.1|	831	501	575	0.76	0.86	0.01	76	112	2e-31	--	predicted protein [Populus trichocarpa] >gi|222871796|gb|EEF08927.1| predicted protein [Populus trichocarpa]
Unigene18426_LITlvbTARAAPE	574	244	573	gi|255569189|ref|XP_002525563.1|	419	5	114	0.81	0.88	0	110	193	2e-48	--	protein with unknown function [Ricinus communis] >gi|223535142|gb|EEF36822.1| protein with unknown function [Ricinus communis]
Unigene18427_LITlvbTARAAPE	354	5	352	gi|224058551|ref|XP_002299540.1|	965	560	675	0.91	0.95	0	116	216	8e-56	--	heavy metal ATPase [Populus trichocarpa] >gi|222846798|gb|EEE84345.1| heavy metal ATPase [Populus trichocarpa]
Unigene18428_LITlvbTARAAPE	581	307	32	gi|225452905|ref|XP_002284020.1|	113	1	90	0.64	0.79	0	92	118	7e-26	--	PREDICTED: hypothetical protein [Vitis vinifera] >gi|270232943|emb|CBI22260.1| unnamed protein product [Vitis vinifera]
Unigene18430_LITlvbTARAAPE	402	159	1	gi|255572201|ref|XP_002527040.1|	982	552	604	0.54	0.69	0	53	57.0	2e-13	--	conserved hypothetical protein [Ricinus communis] >gi|223533602|gb|EEF35340.1| conserved hypothetical protein [Ricinus communis]
Unigene18432_LITlvbTARAAPE	259	256	2	gi|224111448|ref|XP_002315859.1|	371	185	270	0.65	0.81	0.01	86	122	3e-27	--	predicted protein [Populus trichocarpa] >gi|222864899|gb|EEF02030.1| predicted protein [Populus trichocarpa]
Unigene18433_LITlvbTARAAPE	1953	580	5	gi|115473321|ref|NP_001060259.1|	1453	1037	1235	0.29	0.48	0.04	200	96.3	3e-51	--	Os07g0613900 [Oryza sativa (japonica cultivar-group)] >gi|113611795|dbj|BAF22173.1| Os07g0613900 [Oryza sativa Japonica Group]
Unigene18437_LITlvbTARAAPE	293	15	293	gi|224053426|ref|XP_002297813.1|	243	1	92	0.65	0.83	0	93	123	1e-27	--	f-box family protein [Populus trichocarpa] >gi|222845071|gb|EEE82618.1| f-box family protein [Populus trichocarpa]
Unigene18439_LITlvbTARAAPE	661	174	656	gi|224098105|ref|XP_002311120.1|	622	12	172	0.7	0.85	0	161	238	7e-62	--	predicted protein [Populus trichocarpa] >gi|222850940|gb|EEE88487.1| predicted protein [Populus trichocarpa]
Unigene18441_LITlvbTARAAPE	383	48	383	gi|3608477|gb|AAC35981.1|	231	1	109	0.69	0.8	0	113	149	2e-35	--	chitinase CHI1 [Citrus sinensis]
Unigene18442_LITlvbTARAAPE	1732	116	1462	gi|255546485|ref|XP_002514302.1|	539	87	535	0.77	0.89	0	449	699	0.0	--	sugar transporter, putative [Ricinus communis] >gi|223546758|gb|EEF48256.1| sugar transporter, putative [Ricinus communis]
Unigene18443_LITlvbTARAAPE	474	3	161	gi|255549882|ref|XP_002515992.1|	241	101	153	0.69	0.79	0	53	69.7	9e-24	--	Transcriptional factor TINY, putative [Ricinus communis] >gi|223544897|gb|EEF46412.1| Transcriptional factor TINY, putative [Ricinus communis]
Unigene18445_LITlvbTARAAPE	1621	133	1203	gi|224092009|ref|XP_002309436.1|	364	1	330	0.6	0.7	0.02	365	385	1e-115	--	predicted protein [Populus trichocarpa] >gi|222855412|gb|EEE92959.1| predicted protein [Populus trichocarpa]
Unigene18447_LITlvbTARAAPE	367	230	117	gi|255583653|ref|XP_002532581.1|	466	323	360	0.81	0.92	0	38	68.9	2e-11	--	CBL-interacting serine/threonine-protein kinase, putative [Ricinus communis] >gi|223527690|gb|EEF29798.1| CBL-interacting serine/threonine-protein kinase, putative [Ricinus communis]
Unigene18452_LITlvbTARAAPE	827	804	196	gi|225456193|ref|XP_002278927.1|	218	5	218	0.66	0.76	0.05	215	267	2e-70	--	PREDICTED: hypothetical protein [Vitis vinifera]
Unigene18454_LITlvbTARAAPE	547	205	2	gi|224084666|ref|XP_002307380.1|	337	232	297	0.57	0.67	0	68	72.4	3e-34	--	predicted protein [Populus trichocarpa] >gi|222856829|gb|EEE94376.1| predicted protein [Populus trichocarpa]
Unigene18456_LITlvbTARAAPE	908	691	143	gi|255539579|ref|XP_002510854.1|	445	1	222	0.63	0.71	0.17	222	282	6e-75	--	F-box and wd40 domain protein, putative [Ricinus communis] >gi|223549969|gb|EEF51456.1| F-box and wd40 domain protein, putative [Ricinus communis]
Unigene18457_LITlvbTARAAPE	1967	206	1681	gi|255549968|ref|XP_002516035.1|	483	1	481	0.63	0.77	0	494	621	1e-176	--	conserved hypothetical protein [Ricinus communis] >gi|223544940|gb|EEF46455.1| conserved hypothetical protein [Ricinus communis]
Unigene18458_LITlvbTARAAPE	210	3	161	gi|117671302|gb|ABK56834.1|	261	139	191	0.88	0.94	0	53	100	1e-20	--	RPS3 [Cymbidium hybrid cultivar]
Unigene18460_LITlvbTARAAPE	380	213	380	gi|225216852|gb|ACN85343.1|	101	3	58	0.69	0.85	0	56	83.6	1e-15	--	cystatin [Camellia sinensis] >gi|225216854|gb|ACN85344.1| cystatin [Camellia sinensis]
Unigene18461_LITlvbTARAAPE	305	303	4	gi|270232966|emb|CBI22283.1|	626	457	556	0.83	0.93	0	100	178	3e-44	--	unnamed protein product [Vitis vinifera]
Unigene18462_LITlvbTARAAPE	1575	1472	414	gi|225451275|ref|XP_002277583.1|	353	1	353	0.86	0.93	0	353	627	1e-178	--	PREDICTED: hypothetical protein [Vitis vinifera] >gi|270306695|emb|CBI34199.1| unnamed protein product [Vitis vinifera]
Unigene18463_LITlvbTARAAPE	624	602	3	gi|147835623|emb|CAN66272.1|	246	1	209	0.43	0.61	0.05	211	153	3e-36	--	hypothetical protein [Vitis vinifera]
Unigene18464_LITlvbTARAAPE	1663	1471	365	gi|225432961|ref|XP_002280501.1|	376	7	376	0.49	0.68	0.02	379	360	7e-98	--	PREDICTED: hypothetical protein [Vitis vinifera]
Unigene18465_LITlvbTARAAPE	2807	2	2806	gi|224136019|ref|XP_002322219.1|	1901	364	1285	0.79	0.87	0	941	1496	0.0	--	predicted protein [Populus trichocarpa] >gi|222869215|gb|EEF06346.1| predicted protein [Populus trichocarpa]
Unigene18466_LITlvbTARAAPE	1809	1239	31	gi|255574954|ref|XP_002528383.1|	500	107	497	0.65	0.76	0.02	414	573	1e-162	--	set domain protein, putative [Ricinus communis] >gi|223532171|gb|EEF33976.1| set domain protein, putative [Ricinus communis]
Unigene18471_LITlvbTARAAPE	650	134	619	gi|225469860|ref|XP_002266136.1|	659	107	262	0.51	0.65	0	162	163	1e-50	--	PREDICTED: hypothetical protein [Vitis vinifera]
Unigene18472_LITlvbTARAAPE	218	154	2	gi|225444243|ref|XP_002272518.1|	487	374	424	0.76	0.86	0	51	89.7	2e-17	--	PREDICTED: hypothetical protein [Vitis vinifera]
Unigene18473_LITlvbTARAAPE	1469	166	1284	gi|255555621|ref|XP_002518846.1|	376	1	376	0.63	0.74	0.05	393	452	1e-126	--	electron transporter, putative [Ricinus communis] >gi|223541833|gb|EEF43379.1| electron transporter, putative [Ricinus communis]
Unigene18476_LITlvbTARAAPE	286	283	5	gi|255558504|ref|XP_002520277.1|	681	21	116	0.47	0.69	0.04	97	93.6	1e-18	--	wall-associated kinase, putative [Ricinus communis] >gi|223540496|gb|EEF42063.1| wall-associated kinase, putative [Ricinus communis]
Unigene18477_LITlvbTARAAPE	685	684	130	gi|224126449|ref|XP_002319841.1|	1075	346	531	0.57	0.73	0	186	211	8e-54	--	predicted protein [Populus trichocarpa] >gi|222858217|gb|EEE95764.1| predicted protein [Populus trichocarpa]
Unigene18478_LITlvbTARAAPE	1681	1532	555	gi|225459211|ref|XP_002284046.1|	398	1	326	0.94	0.97	0	326	636	0.0	--	PREDICTED: hypothetical protein [Vitis vinifera] >gi|270252592|emb|CBI19203.1| unnamed protein product [Vitis vinifera]
Unigene18480_LITlvbTARAAPE	3524	3203	807	gi|225438444|ref|XP_002276999.1|	938	2	797	0.65	0.81	0	799	1088	0.0	--	PREDICTED: hypothetical protein [Vitis vinifera]
Unigene18482_LITlvbTARAAPE	204	13	204	gi|242085204|ref|XP_002443027.1|	498	146	209	0.7	0.81	0	64	100	9e-21	--	hypothetical protein SORBIDRAFT_08g006540 [Sorghum bicolor] >gi|241943720|gb|EES16865.1| hypothetical protein SORBIDRAFT_08g006540 [Sorghum bicolor]
Unigene18486_LITlvbTARAAPE	214	1	213	gi|225437264|ref|XP_002275742.1|	459	273	343	0.78	0.91	0	71	119	2e-26	--	PREDICTED: hypothetical protein [Vitis vinifera] >gi|270229027|emb|CBI17958.1| unnamed protein product [Vitis vinifera]
Unigene18489_LITlvbTARAAPE	3392	3167	1524	gi|224103409|ref|XP_002313045.1|	893	1	559	0.65	0.78	0.02	560	709	0.0	--	predicted protein [Populus trichocarpa] >gi|222849453|gb|EEE87000.1| predicted protein [Populus trichocarpa]
Unigene18490_LITlvbTARAAPE	1134	2	994	gi|255566862|ref|XP_002524414.1|	847	81	445	0.49	0.62	0.1	368	305	1e-94	--	nucleotide binding protein, putative [Ricinus communis] >gi|223536298|gb|EEF37949.1| nucleotide binding protein, putative [Ricinus communis]
Unigene18493_LITlvbTARAAPE	2069	2067	208	gi|224071537|ref|XP_002303507.1|	753	139	753	0.62	0.79	0	621	761	0.0	--	predicted protein [Populus trichocarpa] >gi|222840939|gb|EEE78486.1| predicted protein [Populus trichocarpa]
Unigene18496_LITlvbTARAAPE	668	491	60	gi|255547892|ref|XP_002515003.1|	1464	21	156	0.31	0.49	0	144	63.5	3e-09	--	multidrug resistance-associated protein 2, 6 (mrp2, 6), abc-transoprter, putative [Ricinus communis] >gi|223546054|gb|EEF47557.1| multidrug resistance-associated protein 2, 6 (mrp2, 6), abc-transoprter, putative [Ricinus communis]
Unigene18497_LITlvbTARAAPE	1538	1088	264	gi|8919865|emb|CAB96202.1|	383	105	380	0.82	0.9	0	277	468	1e-177	--	gibberellin 20-oxidase [Citrus sinensis x Poncirus trifoliata] >gi|213876867|gb|ACJ54435.1| gibberellin 20-oxidase 1 [Citrus sinensis x Poncirus trifoliata]
Unigene18499_LITlvbTARAAPE	233	169	2	gi|255575302|ref|XP_002528554.1|	173	1	56	0.82	0.94	0	56	100	1e-20	--	phosphatidylethanolamine-binding protein, putative [Ricinus communis] >gi|223531998|gb|EEF33809.1| phosphatidylethanolamine-binding protein, putative [Ricinus communis]
Unigene18500_LITlvbTARAAPE	1162	1162	689	gi|147784422|emb|CAN74951.1|	2203	13	177	0.43	0.65	0.04	166	132	2e-61	--	hypothetical protein [Vitis vinifera]
Unigene18501_LITlvbTARAAPE	1097	1096	296	gi|115436506|ref|NP_001043011.1|	804	538	804	0.42	0.67	0	267	236	7e-61	--	Os01g0357800 [Oryza sativa (japonica cultivar-group)] >gi|53791613|dbj|BAD52960.1| pentatricopeptide (PPR) repeat-containing protein-like [Oryza sativa Japonica Group] >gi|53792343|dbj|BAD53077.1| pentatricopeptide (PPR) repeat-containing protein-like [Oryza sativa Japonica Group] >gi|113532542|dbj|BAF04925.1| Os01g0357800 [Oryza sativa Japonica Group]
Unigene18502_LITlvbTARAAPE	203	2	202	gi|224142425|ref|XP_002324558.1|	763	412	477	0.7	0.86	0	67	96.3	2e-19	--	predicted protein [Populus trichocarpa] >gi|222865992|gb|EEF03123.1| predicted protein [Populus trichocarpa]
Unigene18503_LITlvbTARAAPE	472	470	117	gi|224128354|ref|XP_002329141.1|	547	16	133	0.77	0.9	0	118	188	3e-47	--	predicted protein [Populus trichocarpa] >gi|222869810|gb|EEF06941.1| predicted protein [Populus trichocarpa]
Unigene18506_LITlvbTARAAPE	585	389	111	gi|225451297|ref|XP_002272890.1|	206	1	89	0.51	0.8	0	93	112	6e-24	--	PREDICTED: hypothetical protein [Vitis vinifera] >gi|270306686|emb|CBI34190.1| unnamed protein product [Vitis vinifera]
Unigene18509_LITlvbTARAAPE	458	456	259	gi|255548173|ref|XP_002515143.1|	1099	1031	1096	0.89	0.95	0	66	124	5e-28	--	Leucine-rich repeat receptor protein kinase EXS precursor, putative [Ricinus communis] >gi|223545623|gb|EEF47127.1| Leucine-rich repeat receptor protein kinase EXS precursor, putative [Ricinus communis]
Unigene18510_LITlvbTARAAPE	207	206	3	gi|147810782|emb|CAN60722.1|	1291	250	317	0.47	0.61	0	68	65.1	4e-10	--	hypothetical protein [Vitis vinifera]
Unigene18514_LITlvbTARAAPE	1051	475	2	gi|270254665|emb|CBI37055.1|	466	1	158	0.87	0.92	0	158	288	1e-76	--	unnamed protein product [Vitis vinifera]
Unigene18515_LITlvbTARAAPE	1091	652	1089	gi|224077600|ref|XP_002305322.1|	484	1	145	0.36	0.46	0	147	89.4	1e-16	--	predicted protein [Populus trichocarpa] >gi|222848286|gb|EEE85833.1| predicted protein [Populus trichocarpa]
Unigene18516_LITlvbTARAAPE	1046	689	9	gi|255635824|gb|ACU18260.1|	412	182	411	0.65	0.79	0.01	230	304	1e-123	--	unknown [Glycine max]
Unigene18517_LITlvbTARAAPE	459	243	115	gi|147772786|emb|CAN62839.1|	815	353	395	0.62	0.76	0	43	53.1	1e-06	--	hypothetical protein [Vitis vinifera]
Unigene18520_LITlvbTARAAPE	1059	204	773	gi|255641250|gb|ACU20902.1|	324	126	323	0.66	0.75	0.04	198	254	3e-66	--	unknown [Glycine max]
Unigene18521_LITlvbTARAAPE	568	566	138	gi|224118026|ref|XP_002331539.1|	420	278	420	0.74	0.86	0	143	211	5e-54	--	predicted protein [Populus trichocarpa] >gi|222873763|gb|EEF10894.1| predicted protein [Populus trichocarpa]
Unigene18522_LITlvbTARAAPE	2068	925	140	gi|225452893|ref|XP_002278719.1|	632	371	632	0.75	0.86	0	262	419	0.0	--	PREDICTED: hypothetical protein [Vitis vinifera]
Unigene18523_LITlvbTARAAPE	250	228	1	gi|255630218|gb|ACU15464.1|	176	14	89	0.57	0.71	0.01	77	79.3	2e-14	--	unknown [Glycine max]
Unigene18524_LITlvbTARAAPE	606	141	536	gi|255566207|ref|XP_002524091.1|	641	509	640	0.85	0.92	0	132	235	9e-78	--	calcium-dependent protein kinase, putative [Ricinus communis] >gi|223536659|gb|EEF38301.1| calcium-dependent protein kinase, putative [Ricinus communis]
Unigene18525_LITlvbTARAAPE	415	91	414	gi|255566397|ref|XP_002524184.1|	997	2	99	0.48	0.62	0	109	89.4	2e-17	--	aconitase, putative [Ricinus communis] >gi|223536553|gb|EEF38199.1| aconitase, putative [Ricinus communis]
Unigene18526_LITlvbTARAAPE	276	3	275	gi|224056272|ref|XP_002298786.1|	469	67	158	0.71	0.85	0.01	92	149	2e-35	--	predicted protein [Populus trichocarpa] >gi|222846044|gb|EEE83591.1| predicted protein [Populus trichocarpa]
Unigene18527_LITlvbTARAAPE	1089	7	492	gi|270241395|emb|CBI28618.1|	1278	567	718	0.51	0.62	0	162	148	3e-59	--	unnamed protein product [Vitis vinifera]
Unigene18528_LITlvbTARAAPE	1636	276	1052	gi|224130904|ref|XP_002320953.1|	262	1	259	0.86	0.92	0	259	448	1e-124	--	predicted protein [Populus trichocarpa] >gi|222861726|gb|EEE99268.1| predicted protein [Populus trichocarpa]
Unigene18532_LITlvbTARAAPE	268	266	3	gi|147777759|emb|CAN62524.1|	778	321	408	0.43	0.63	0	88	79.0	3e-14	--	hypothetical protein [Vitis vinifera]
Unigene18533_LITlvbTARAAPE	1070	764	597	gi|224132950|ref|XP_002327919.1|	582	36	91	0.71	0.75	0	56	86.3	1e-15	--	predicted protein [Populus trichocarpa] >gi|222837328|gb|EEE75707.1| predicted protein [Populus trichocarpa]
Unigene18537_LITlvbTARAAPE	716	504	160	gi|255558852|ref|XP_002520449.1|	230	109	227	0.47	0.64	0.06	123	101	2e-37	--	conserved hypothetical protein [Ricinus communis] >gi|223540291|gb|EEF41862.1| conserved hypothetical protein [Ricinus communis]
Unigene18539_LITlvbTARAAPE	704	536	3	gi|255578355|ref|XP_002530044.1|	397	1	184	0.55	0.69	0.05	189	199	6e-50	--	Alpha-L-fucosidase 2 precursor, putative [Ricinus communis] >gi|223530460|gb|EEF32344.1| Alpha-L-fucosidase 2 precursor, putative [Ricinus communis]
Unigene18542_LITlvbTARAAPE	520	377	520	gi|225443381|ref|XP_002266669.1|	1053	210	257	0.64	0.81	0	48	63.2	3e-09	--	PREDICTED: similar to pumilio domain-containing protein PPD1 [Vitis vinifera] >gi|270229521|emb|CBI18445.1| unnamed protein product [Vitis vinifera]
Unigene18544_LITlvbTARAAPE	771	1	420	gi|255574058|ref|XP_002527945.1|	1200	1053	1196	0.44	0.61	0.02	144	109	7e-23	--	leucine-rich repeat-containing protein, putative [Ricinus communis] >gi|223532649|gb|EEF34434.1| leucine-rich repeat-containing protein, putative [Ricinus communis]
Unigene18546_LITlvbTARAAPE	475	473	294	gi|224142241|ref|XP_002324467.1|	811	752	811	0.8	0.85	0	60	105	4e-22	--	predicted protein [Populus trichocarpa] >gi|222865901|gb|EEF03032.1| predicted protein [Populus trichocarpa]
Unigene18549_LITlvbTARAAPE	2509	2297	510	gi|224141047|ref|XP_002323886.1|	690	1	690	0.4	0.53	0.15	706	406	1e-111	--	predicted protein [Populus trichocarpa] >gi|222866888|gb|EEF04019.1| predicted protein [Populus trichocarpa]
Unigene18550_LITlvbTARAAPE	551	241	116	gi|121053772|gb|ABM47000.1|	323	34	75	0.76	0.85	0	42	64.7	1e-09	--	putative vitamin B-12-independent methionine synthase [Pisum sativum]
Unigene18554_LITlvbTARAAPE	2268	1854	79	gi|224136626|ref|XP_002322376.1|	715	124	715	0.75	0.85	0	592	947	0.0	--	predicted protein [Populus trichocarpa] >gi|222869372|gb|EEF06503.1| predicted protein [Populus trichocarpa]
Unigene18555_LITlvbTARAAPE	2710	234	2315	gi|255547047|ref|XP_002514581.1|	701	6	699	0.79	0.89	0	695	1097	0.0	--	o-linked n-acetylglucosamine transferase, ogt, putative [Ricinus communis] >gi|223546185|gb|EEF47687.1| o-linked n-acetylglucosamine transferase, ogt, putative [Ricinus communis]
Unigene18556_LITlvbTARAAPE	830	52	807	gi|255556296|ref|XP_002519182.1|	264	1	248	0.61	0.75	0	252	311	8e-84	--	conserved hypothetical protein [Ricinus communis] >gi|223541497|gb|EEF43046.1| conserved hypothetical protein [Ricinus communis]
Unigene18560_LITlvbTARAAPE	227	226	2	gi|255540807|ref|XP_002511468.1|	577	51	125	0.86	0.92	0	75	135	3e-31	--	cell division cycle, putative [Ricinus communis] >gi|223550583|gb|EEF52070.1| cell division cycle, putative [Ricinus communis]
Unigene18563_LITlvbTARAAPE	1069	884	546	gi|255591368|ref|XP_002535497.1|	110	1	74	0.58	0.59	0	113	108	8e-29	--	conserved hypothetical protein [Ricinus communis] >gi|223522895|gb|EEF26886.1| conserved hypothetical protein [Ricinus communis]
Unigene18565_LITlvbTARAAPE	4435	140	3502	gi|225425300|ref|XP_002268217.1|	1121	2	1121	0.82	0.91	0	1124	1864	0.0	--	PREDICTED: hypothetical protein [Vitis vinifera] >gi|270242062|emb|CBI29277.1| unnamed protein product [Vitis vinifera]
Unigene18569_LITlvbTARAAPE	700	20	619	gi|270240999|emb|CBI28228.1|	1133	701	902	0.67	0.78	0.01	204	270	2e-80	--	unnamed protein product [Vitis vinifera]
Unigene18570_LITlvbTARAAPE	2162	2057	174	gi|254031739|gb|ACT54547.1|	628	1	628	0.95	0.98	0	628	1285	0.0	--	endo-1,4-beta-glucanase [Dimocarpus longan]
Unigene18571_LITlvbTARAAPE	2794	730	2385	gi|255546005|ref|XP_002514062.1|	670	134	670	0.74	0.85	0	553	833	0.0	--	replication factor A 1, rfa1, putative [Ricinus communis] >gi|223546518|gb|EEF48016.1| replication factor A 1, rfa1, putative [Ricinus communis]
Unigene18573_LITlvbTARAAPE	339	312	13	gi|45826061|gb|AAS77675.1|	739	372	476	0.4	0.6	0.04	105	73.6	1e-12	--	resistance protein [Quercus suber]
Unigene18575_LITlvbTARAAPE	502	500	3	gi|225463356|ref|XP_002271080.1|	354	109	274	0.81	0.9	0	166	293	8e-79	--	PREDICTED: hypothetical protein [Vitis vinifera]
Unigene18576_LITlvbTARAAPE	634	5	412	gi|242094888|ref|XP_002437934.1|	553	27	159	0.28	0.45	0	137	52.4	7e-06	--	hypothetical protein SORBIDRAFT_10g005066 [Sorghum bicolor] >gi|241916157|gb|EER89301.1| hypothetical protein SORBIDRAFT_10g005066 [Sorghum bicolor]
Unigene18578_LITlvbTARAAPE	1161	1120	137	gi|255544986|ref|XP_002513554.1|	2215	1	319	0.75	0.84	0	328	482	1e-135	--	glutamate synthase, putative [Ricinus communis] >gi|223547462|gb|EEF48957.1| glutamate synthase, putative [Ricinus communis]
Unigene18583_LITlvbTARAAPE	218	114	218	gi|224122040|ref|XP_002318735.1|	591	425	459	0.77	0.88	0	35	63.2	2e-09	--	predicted protein [Populus trichocarpa] >gi|222859408|gb|EEE96955.1| predicted protein [Populus trichocarpa]
Unigene18584_LITlvbTARAAPE	590	587	123	gi|15242338|ref|NP_199336.1|	1231	971	1127	0.27	0.5	0.06	166	67.8	1e-10	--	disease resistance protein (TIR-NBS-LRR class), putative [Arabidopsis thaliana] >gi|9759608|dbj|BAB11396.1| disease resistance protein RPS4 [Arabidopsis thaliana]
Unigene18585_LITlvbTARAAPE	873	173	595	gi|255561663|ref|XP_002521841.1|	408	243	384	0.45	0.59	0.04	148	110	5e-23	--	conserved hypothetical protein [Ricinus communis] >gi|223538879|gb|EEF40477.1| conserved hypothetical protein [Ricinus communis]
Unigene18586_LITlvbTARAAPE	701	626	3	gi|270227207|emb|CBI15940.1|	1052	2	206	0.63	0.75	0	208	241	1e-62	--	unnamed protein product [Vitis vinifera]
Unigene18587_LITlvbTARAAPE	791	470	592	gi|270247910|emb|CBI33239.1|	151	46	86	0.73	0.87	0	41	75.5	1e-12	--	unnamed protein product [Vitis vinifera]
Unigene18588_LITlvbTARAAPE	254	249	7	gi|147841216|emb|CAN64356.1|	1852	1713	1792	0.43	0.56	0.01	82	58.5	4e-08	--	hypothetical protein [Vitis vinifera]
Unigene18589_LITlvbTARAAPE	454	1	381	gi|224123180|ref|XP_002319014.1|	871	188	314	0.79	0.9	0	128	210	1e-58	--	predicted protein [Populus trichocarpa] >gi|222857390|gb|EEE94937.1| predicted protein [Populus trichocarpa]
Unigene18591_LITlvbTARAAPE	570	2	568	gi|255558270|ref|XP_002520162.1|	301	1	187	0.6	0.75	0	190	217	1e-55	--	conserved hypothetical protein [Ricinus communis] >gi|223540654|gb|EEF42217.1| conserved hypothetical protein [Ricinus communis]
Unigene18592_LITlvbTARAAPE	1372	46	453	gi|224132254|ref|XP_002328223.1|	552	400	537	0.49	0.64	0.01	138	117	2e-27	--	predicted protein [Populus trichocarpa] >gi|222837738|gb|EEE76103.1| predicted protein [Populus trichocarpa]
Unigene18593_LITlvbTARAAPE	746	117	305	gi|255641033|gb|ACU20796.1|	340	291	340	0.71	0.74	0	63	83.6	4e-15	--	unknown [Glycine max]
Unigene18595_LITlvbTARAAPE	1396	139	1167	gi|255578168|ref|XP_002529953.1|	343	1	343	0.9	0.96	0	343	624	1e-177	--	DNA repair protein reca, putative [Ricinus communis] >gi|223530551|gb|EEF32430.1| DNA repair protein reca, putative [Ricinus communis]
Unigene18596_LITlvbTARAAPE	286	74	286	gi|255553249|ref|XP_002517667.1|	628	6	76	0.64	0.81	0	71	100	1e-20	--	pentatricopeptide repeat-containing protein, putative [Ricinus communis] >gi|223543299|gb|EEF44831.1| pentatricopeptide repeat-containing protein, putative [Ricinus communis]
Unigene18598_LITlvbTARAAPE	585	416	213	gi|224130590|ref|XP_002328327.1|	78	11	78	0.67	0.77	0	68	107	2e-22	--	predicted protein [Populus trichocarpa] >gi|222838042|gb|EEE76407.1| predicted protein [Populus trichocarpa]
Unigene18600_LITlvbTARAAPE	961	922	5	gi|224096167|ref|XP_002310559.1|	358	1	306	0.61	0.74	0.05	323	382	1e-105	--	predicted protein [Populus trichocarpa] >gi|222853462|gb|EEE91009.1| predicted protein [Populus trichocarpa]
Unigene18607_LITlvbTARAAPE	322	6	320	gi|52546933|gb|AAU81599.1|	168	37	140	0.6	0.78	0	105	125	3e-28	--	putative NBS-LRR-like disease resistance candidate protein 2 [Carica papaya]
Unigene18609_LITlvbTARAAPE	639	407	285	gi|225452316|ref|XP_002272854.1|	262	219	259	0.78	0.9	0	41	70.9	8e-18	--	PREDICTED: hypothetical protein [Vitis vinifera] >gi|270251480|emb|CBI34853.1| unnamed protein product [Vitis vinifera]
Unigene18610_LITlvbTARAAPE	1193	38	922	gi|255578703|ref|XP_002530210.1|	283	1	283	0.59	0.71	0.01	299	338	1e-91	--	snf1-kinase beta subunit, plants, putative [Ricinus communis] >gi|223530257|gb|EEF32157.1| snf1-kinase beta subunit, plants, putative [Ricinus communis]
Unigene18611_LITlvbTARAAPE	311	311	3	gi|224135235|ref|XP_002322017.1|	708	593	698	0.53	0.66	0.02	106	100	9e-21	--	predicted protein [Populus trichocarpa] >gi|222869013|gb|EEF06144.1| predicted protein [Populus trichocarpa]
Unigene18612_LITlvbTARAAPE	845	844	401	gi|225432742|ref|XP_002279134.1|	836	631	780	0.77	0.88	0.01	150	241	5e-85	--	PREDICTED: hypothetical protein [Vitis vinifera]
Unigene18614_LITlvbTARAAPE	414	9	413	gi|270241796|emb|CBI29015.1|	1003	283	423	0.44	0.55	0.05	143	87.0	1e-16	--	unnamed protein product [Vitis vinifera]
Unigene18616_LITlvbTARAAPE	2139	127	2100	gi|225440175|ref|XP_002283436.1|	659	1	659	0.8	0.88	0	659	1074	0.0	--	PREDICTED: hypothetical protein isoform 1 [Vitis vinifera] >gi|270247453|emb|CBI32828.1| unnamed protein product [Vitis vinifera]
Unigene18617_LITlvbTARAAPE	1235	846	1	gi|255541100|ref|XP_002511614.1|	376	37	308	0.41	0.59	0.03	293	183	6e-45	--	conserved hypothetical protein [Ricinus communis] >gi|223548794|gb|EEF50283.1| conserved hypothetical protein [Ricinus communis]
Unigene18619_LITlvbTARAAPE	3011	4	2691	gi|224072140|ref|XP_002303631.1|	1277	368	1277	0.54	0.74	0.01	910	947	0.0	--	predicted protein [Populus trichocarpa] >gi|222841063|gb|EEE78610.1| predicted protein [Populus trichocarpa]
Unigene18620_LITlvbTARAAPE	688	549	142	gi|255586856|ref|XP_002534038.1|	533	23	157	0.67	0.8	0	137	188	1e-46	--	Aspartic proteinase nepenthesin-1 precursor, putative [Ricinus communis] >gi|223525945|gb|EEF28342.1| Aspartic proteinase nepenthesin-1 precursor, putative [Ricinus communis]
Unigene18624_LITlvbTARAAPE	1566	50	1006	gi|198400321|gb|ACH87169.1|	289	6	287	0.68	0.75	0	320	404	1e-111	--	MYB transcription factor [Camellia sinensis]
Unigene18625_LITlvbTARAAPE	1512	406	332	gi|255542002|ref|XP_002512065.1|	113	88	112	1	1	0	25	56.2	2e-06	--	SP1L, putative [Ricinus communis] >gi|223549245|gb|EEF50734.1| SP1L, putative [Ricinus communis]
Unigene18628_LITlvbTARAAPE	1556	33	1556	gi|255543164|ref|XP_002512645.1|	716	1	510	0.59	0.71	0.04	530	586	1e-166	--	pentatricopeptide repeat-containing protein, putative [Ricinus communis] >gi|223548606|gb|EEF50097.1| pentatricopeptide repeat-containing protein, putative [Ricinus communis]
Unigene18629_LITlvbTARAAPE	2315	1604	2041	gi|128791|sp|P10330.2|NU5M_OENBE	670	476	621	0.95	0.96	0	146	278	3e-73	--	RecName: Full=NADH-ubiquinone oxidoreductase chain 5; AltName: Full=NADH dehydrogenase subunit 5 >gi|66188|pir||DNOBU5 NADH2 dehydrogenase (ubiquinone) (EC 1.6.5.3) chain 5 - evening primrose mitochondrion >gi|5441461|emb|CAA30448.3| NADH dehydrogenase subunit 5 [Oenothera berteroana]
Unigene18630_LITlvbTARAAPE	327	2	154	gi|225464615|ref|XP_002273861.1|	611	480	530	0.7	0.78	0	51	73.6	4e-18	--	PREDICTED: hypothetical protein [Vitis vinifera]
Unigene18631_LITlvbTARAAPE	984	914	276	gi|224054853|ref|XP_002298376.1|	219	6	218	0.74	0.89	0	213	347	2e-94	--	predicted protein [Populus trichocarpa] >gi|222845634|gb|EEE83181.1| predicted protein [Populus trichocarpa]
Unigene18636_LITlvbTARAAPE	386	386	3	gi|224133498|ref|XP_002328057.1|	1187	151	275	0.46	0.67	0	128	111	4e-24	--	tir-nbs-lrr resistance protein [Populus trichocarpa] >gi|222837466|gb|EEE75845.1| tir-nbs-lrr resistance protein [Populus trichocarpa]
Unigene18637_LITlvbTARAAPE	261	3	140	gi|225438656|ref|XP_002277040.1|	303	118	163	0.91	0.95	0	46	87.4	5e-26	--	PREDICTED: hypothetical protein [Vitis vinifera] >gi|270232127|emb|CBI21450.1| unnamed protein product [Vitis vinifera]
Unigene18641_LITlvbTARAAPE	294	290	15	gi|270229024|emb|CBI17955.1|	627	349	440	0.5	0.73	0	92	102	3e-21	--	unnamed protein product [Vitis vinifera]
Unigene18642_LITlvbTARAAPE	436	434	3	gi|255546535|ref|XP_002514327.1|	501	306	449	0.82	0.92	0	144	244	3e-64	--	aldehyde dehydrogenase, putative [Ricinus communis] >gi|223546783|gb|EEF48281.1| aldehyde dehydrogenase, putative [Ricinus communis]
Unigene18643_LITlvbTARAAPE	244	2	214	gi|255568675|ref|XP_002525309.1|	603	534	603	0.85	0.87	0	71	115	2e-25	--	receptor protein kinase, putative [Ricinus communis] >gi|223535368|gb|EEF37042.1| receptor protein kinase, putative [Ricinus communis]
Unigene18644_LITlvbTARAAPE	626	586	2	gi|225462094|ref|XP_002271559.1|	502	10	197	0.39	0.52	0.01	198	97.4	2e-19	--	PREDICTED: hypothetical protein [Vitis vinifera]
Unigene18645_LITlvbTARAAPE	1107	961	149	gi|255551981|ref|XP_002517035.1|	526	257	525	0.9	0.95	0	273	506	1e-142	--	acyltransferase, putative [Ricinus communis] >gi|223543670|gb|EEF45198.1| acyltransferase, putative [Ricinus communis]
Unigene18648_LITlvbTARAAPE	571	569	3	gi|255562635|ref|XP_002522323.1|	709	308	501	0.71	0.84	0.04	197	278	4e-74	--	conserved hypothetical protein [Ricinus communis] >gi|223538401|gb|EEF40007.1| conserved hypothetical protein [Ricinus communis]
Unigene18649_LITlvbTARAAPE	1481	653	468	gi|224099353|ref|XP_002334490.1|	230	30	89	0.64	0.7	0	62	69.7	2e-10	--	predicted protein [Populus trichocarpa] >gi|222872649|gb|EEF09780.1| predicted protein [Populus trichocarpa]
Unigene18651_LITlvbTARAAPE	393	267	1	gi|147803314|emb|CAN66551.1|	470	30	119	0.41	0.6	0.01	90	65.1	4e-10	--	hypothetical protein [Vitis vinifera]
Unigene18652_LITlvbTARAAPE	2704	2643	358	gi|24461866|gb|AAN62353.1|AF506028_20	890	65	830	0.44	0.62	0.02	782	564	1e-159	--	NBS-LRR type disease resistance protein [Citrus trifoliata]
Unigene18655_LITlvbTARAAPE	478	140	3	gi|225440896|ref|XP_002276764.1|	703	142	187	0.71	0.76	0	46	69.7	1e-25	--	PREDICTED: hypothetical protein [Vitis vinifera]
Unigene18656_LITlvbTARAAPE	1364	1305	184	gi|225453610|ref|XP_002267383.1|	390	2	388	0.69	0.8	0.05	396	549	1e-155	--	PREDICTED: hypothetical protein [Vitis vinifera]
Unigene18657_LITlvbTARAAPE	1026	16	576	gi|255560798|ref|XP_002521412.1|	936	750	936	0.79	0.89	0	187	298	2e-79	--	katanin P80 subunit, putative [Ricinus communis] >gi|223539311|gb|EEF40902.1| katanin P80 subunit, putative [Ricinus communis]
Unigene18659_LITlvbTARAAPE	1870	1870	227	gi|225468318|ref|XP_002271373.1|	858	301	846	0.57	0.7	0.05	578	613	1e-175	--	PREDICTED: hypothetical protein [Vitis vinifera]
Unigene18660_LITlvbTARAAPE	225	171	1	gi|255567729|ref|XP_002524843.1|	524	52	108	0.56	0.64	0	57	59.3	2e-08	--	pentatricopeptide repeat-containing protein, putative [Ricinus communis] >gi|223535903|gb|EEF37563.1| pentatricopeptide repeat-containing protein, putative [Ricinus communis]
Unigene18661_LITlvbTARAAPE	949	143	949	gi|270251503|emb|CBI34876.1|	1591	263	529	0.54	0.66	0	269	265	1e-78	--	unnamed protein product [Vitis vinifera]
Unigene18662_LITlvbTARAAPE	376	375	145	gi|225434802|ref|XP_002280417.1|	640	457	533	0.53	0.71	0	77	87.0	1e-16	--	PREDICTED: hypothetical protein [Vitis vinifera]
Unigene18665_LITlvbTARAAPE	893	639	184	gi|225433045|ref|XP_002284723.1|	152	1	152	0.77	0.86	0	152	241	2e-62	--	PREDICTED: hypothetical protein isoform 1 [Vitis vinifera] >gi|225433047|ref|XP_002284726.1| PREDICTED: hypothetical protein isoform 2 [Vitis vinifera] >gi|270256840|emb|CBI23606.1| unnamed protein product [Vitis vinifera]
Unigene18666_LITlvbTARAAPE	1530	1465	206	gi|225456012|ref|XP_002277056.1|	420	5	420	0.75	0.82	0	424	620	1e-176	--	PREDICTED: hypothetical protein [Vitis vinifera]
Unigene18667_LITlvbTARAAPE	1896	221	1894	gi|270244728|emb|CBI31661.1|	681	1	529	0.5	0.63	0	559	498	1e-139	--	unnamed protein product [Vitis vinifera]
Unigene18669_LITlvbTARAAPE	269	2	136	gi|270254779|emb|CBI37169.1|	1375	169	213	0.8	0.82	0	45	70.9	1e-20	--	unnamed protein product [Vitis vinifera]
Unigene18671_LITlvbTARAAPE	503	497	141	gi|270233822|emb|CBI22430.1|	672	482	600	0.51	0.7	0	120	115	3e-25	--	unnamed protein product [Vitis vinifera]
Unigene18674_LITlvbTARAAPE	2545	2263	347	gi|224127374|ref|XP_002320058.1|	644	1	637	0.78	0.86	0	642	986	0.0	--	predicted protein [Populus trichocarpa] >gi|222860831|gb|EEE98373.1| predicted protein [Populus trichocarpa]
Unigene18677_LITlvbTARAAPE	1365	580	1362	gi|124359710|gb|ABN06064.1|	1297	139	392	0.32	0.47	0	261	127	5e-28	--	RNA-directed DNA polymerase (Reverse transcriptase); Chromo; Zinc finger, CCHC-type; Peptidase aspartic, active site; Polynucleotidyl transferase, Ribonuclease H fold [Medicago truncatula]
Unigene18678_LITlvbTARAAPE	844	203	844	gi|255580991|ref|XP_002531313.1|	480	1	216	0.78	0.87	0.02	219	355	9e-97	--	alanine-glyoxylate aminotransferase, putative [Ricinus communis] >gi|223529081|gb|EEF31063.1| alanine-glyoxylate aminotransferase, putative [Ricinus communis]
Unigene18680_LITlvbTARAAPE	1270	64	1014	gi|225445061|ref|XP_002283491.1|	354	1	317	0.9	0.94	0	317	581	1e-164	--	PREDICTED: hypothetical protein [Vitis vinifera] >gi|147852632|emb|CAN79548.1| hypothetical protein [Vitis vinifera] >gi|270240755|emb|CBI27984.1| unnamed protein product [Vitis vinifera]
Unigene18681_LITlvbTARAAPE	1891	237	1304	gi|225446841|ref|XP_002279555.1|	390	1	355	0.73	0.84	0	357	510	1e-143	--	PREDICTED: hypothetical protein [Vitis vinifera]
Unigene18684_LITlvbTARAAPE	305	305	150	gi|15217508|ref|NP_172412.1|	705	207	258	0.67	0.84	0	52	76.6	8e-28	--	pentatricopeptide (PPR) repeat-containing protein [Arabidopsis thaliana] >gi|193806401|sp|Q56XI1.2|PPR25_ARATH RecName: Full=Pentatricopeptide repeat-containing protein At1g09410 >gi|3482916|gb|AAC33201.1| Hypothetical protein [Arabidopsis thaliana] >gi|91805759|gb|ABE65608.1| pentatricopeptide repeat-containing protein [Arabidopsis thaliana]
Unigene18689_LITlvbTARAAPE	206	127	2	gi|270253831|emb|CBI36229.1|	3142	2035	2077	0.81	0.88	0.02	43	67.8	6e-11	--	unnamed protein product [Vitis vinifera]
Unigene18691_LITlvbTARAAPE	1042	1011	526	gi|224131752|ref|XP_002321169.1|	170	1	163	0.73	0.82	0.01	164	244	2e-63	--	predicted protein [Populus trichocarpa] >gi|222861942|gb|EEE99484.1| predicted protein [Populus trichocarpa]
Unigene18693_LITlvbTARAAPE	312	206	3	gi|15223380|ref|NP_174012.1|	572	414	483	0.62	0.77	0.02	70	93.6	3e-28	--	pentatricopeptide (PPR) repeat-containing protein [Arabidopsis thaliana] >gi|75216976|sp|Q9ZVG8.1|PPR60_ARATH RecName: Full=Pentatricopeptide repeat-containing protein At1g26900, mitochondrial; Flags: Precursor >gi|4262179|gb|AAD14496.1| Hypothetical protein [Arabidopsis thaliana]
Unigene18694_LITlvbTARAAPE	1477	160	1440	gi|225458676|ref|XP_002284916.1|	443	24	440	0.67	0.8	0	428	586	1e-166	--	PREDICTED: hypothetical protein [Vitis vinifera]
Unigene18696_LITlvbTARAAPE	1576	1455	256	gi|255537577|ref|XP_002509855.1|	392	1	392	0.69	0.84	0	403	566	1e-160	--	conserved hypothetical protein [Ricinus communis] >gi|223549754|gb|EEF51242.1| conserved hypothetical protein [Ricinus communis]
Unigene18697_LITlvbTARAAPE	1329	3	1208	gi|255562254|ref|XP_002522135.1|	478	77	478	0.58	0.75	0	405	502	1e-141	--	serine carboxypeptidase, putative [Ricinus communis] >gi|223538734|gb|EEF40335.1| serine carboxypeptidase, putative [Ricinus communis]
Unigene18699_LITlvbTARAAPE	226	4	165	gi|224137696|ref|XP_002322621.1|	156	17	72	0.67	0.75	0.03	56	69.7	2e-11	--	predicted protein [Populus trichocarpa] >gi|222867251|gb|EEF04382.1| predicted protein [Populus trichocarpa]
Unigene18700_LITlvbTARAAPE	256	48	140	gi|255540385|ref|XP_002511257.1|	546	7	37	0.61	0.77	0	31	45.4	5e-10	--	purine permease, putative [Ricinus communis] >gi|223550372|gb|EEF51859.1| purine permease, putative [Ricinus communis]
Unigene18702_LITlvbTARAAPE	251	251	117	gi|255576631|ref|XP_002529205.1|	590	487	531	0.88	0.88	0	45	80.1	1e-14	--	dead box ATP-dependent RNA helicase, putative [Ricinus communis] >gi|223531323|gb|EEF33161.1| dead box ATP-dependent RNA helicase, putative [Ricinus communis]
Unigene18703_LITlvbTARAAPE	747	116	475	gi|118483316|gb|ABK93560.1|	281	162	281	0.71	0.83	0	121	170	2e-41	--	unknown [Populus trichocarpa]
Unigene18704_LITlvbTARAAPE	643	548	114	gi|270257052|emb|CBI24001.1|	403	108	252	0.91	0.97	0	145	285	4e-76	--	unnamed protein product [Vitis vinifera]
Unigene18707_LITlvbTARAAPE	1545	1460	357	gi|224117806|ref|XP_002331636.1|	351	1	351	0.76	0.82	0	368	573	1e-162	--	SET domain protein [Populus trichocarpa] >gi|222874032|gb|EEF11163.1| SET domain protein [Populus trichocarpa]
Unigene18708_LITlvbTARAAPE	1525	458	1519	gi|270231493|emb|CBI20818.1|	621	210	533	0.35	0.51	0.01	358	176	1e-42	--	unnamed protein product [Vitis vinifera]
Unigene18709_LITlvbTARAAPE	334	3	332	gi|224079347|ref|XP_002305829.1|	308	52	161	0.78	0.86	0	110	181	4e-45	--	predicted protein [Populus trichocarpa] >gi|222848793|gb|EEE86340.1| predicted protein [Populus trichocarpa]
Unigene18710_LITlvbTARAAPE	715	715	287	gi|224056739|ref|XP_002298999.1|	168	26	168	0.65	0.83	0	143	201	2e-50	--	predicted protein [Populus trichocarpa] >gi|222846257|gb|EEE83804.1| predicted protein [Populus trichocarpa]
Unigene18711_LITlvbTARAAPE	665	411	662	gi|270252449|emb|CBI19060.1|	528	56	138	0.59	0.72	0	84	98.2	1e-19	--	unnamed protein product [Vitis vinifera]
Unigene18713_LITlvbTARAAPE	1255	176	1255	gi|255543008|ref|XP_002512567.1|	423	1	361	0.82	0.9	0	361	600	1e-170	--	ATP-citrate synthase, putative [Ricinus communis] >gi|223548528|gb|EEF50019.1| ATP-citrate synthase, putative [Ricinus communis]
Unigene18714_LITlvbTARAAPE	369	367	5	gi|255536951|ref|XP_002509542.1|	431	293	415	0.62	0.76	0.01	123	160	7e-39	--	conserved hypothetical protein [Ricinus communis] >gi|223549441|gb|EEF50929.1| conserved hypothetical protein [Ricinus communis]
Unigene18715_LITlvbTARAAPE	696	335	694	gi|225465475|ref|XP_002268550.1|	1477	24	143	0.44	0.69	0	120	116	5e-25	--	PREDICTED: hypothetical protein [Vitis vinifera]
Unigene18716_LITlvbTARAAPE	2310	353	2137	gi|255544784|ref|XP_002513453.1|	598	1	597	0.8	0.87	0	600	951	0.0	--	conserved hypothetical protein [Ricinus communis] >gi|223547361|gb|EEF48856.1| conserved hypothetical protein [Ricinus communis]
Unigene18720_LITlvbTARAAPE	2350	231	2045	gi|225448253|ref|XP_002268888.1|	607	1	606	0.75	0.85	0	607	925	0.0	--	PREDICTED: hypothetical protein [Vitis vinifera] >gi|270247607|emb|CBI32979.1| unnamed protein product [Vitis vinifera]
Unigene18721_LITlvbTARAAPE	2362	2350	245	gi|255569229|ref|XP_002525583.1|	701	5	701	0.29	0.44	0.08	771	199	2e-49	--	hypothetical protein RCOM_0622510 [Ricinus communis] >gi|223535162|gb|EEF36842.1| hypothetical protein RCOM_0622510 [Ricinus communis]
Unigene18722_LITlvbTARAAPE	257	161	3	gi|255540713|ref|XP_002511421.1|	189	12	69	0.41	0.63	0.08	58	54.3	7e-07	--	conserved hypothetical protein [Ricinus communis] >gi|223550536|gb|EEF52023.1| conserved hypothetical protein [Ricinus communis]
Unigene18724_LITlvbTARAAPE	418	416	114	gi|255546009|ref|XP_002514064.1|	753	535	635	0.91	0.97	0	101	190	2e-54	--	conserved hypothetical protein [Ricinus communis] >gi|223546520|gb|EEF48018.1| conserved hypothetical protein [Ricinus communis]
Unigene18725_LITlvbTARAAPE	1591	1219	221	gi|224131208|ref|XP_002321027.1|	400	61	394	0.48	0.71	0	334	329	1e-88	--	predicted protein [Populus trichocarpa] >gi|222861800|gb|EEE99342.1| predicted protein [Populus trichocarpa]
Unigene18729_LITlvbTARAAPE	246	186	25	gi|225449780|ref|XP_002271166.1|	965	207	260	0.77	0.9	0	54	91.3	2e-23	--	PREDICTED: hypothetical protein [Vitis vinifera]
Unigene18732_LITlvbTARAAPE	3101	68	2875	gi|225438438|ref|XP_002276939.1|	937	1	937	0.84	0.91	0	939	1583	0.0	--	PREDICTED: hypothetical protein isoform 2 [Vitis vinifera] >gi|270232246|emb|CBI21569.1| unnamed protein product [Vitis vinifera]
Unigene18734_LITlvbTARAAPE	284	8	283	gi|217072174|gb|ACJ84447.1|	479	29	120	0.68	0.83	0	92	140	8e-33	--	unknown [Medicago truncatula]
Unigene18735_LITlvbTARAAPE	370	3	368	gi|224072885|ref|XP_002303927.1|	1024	892	1013	0.63	0.74	0	122	166	2e-40	--	predicted protein [Populus trichocarpa] >gi|222841359|gb|EEE78906.1| predicted protein [Populus trichocarpa]
Unigene18738_LITlvbTARAAPE	306	251	3	gi|147782372|emb|CAN61798.1|	563	442	523	0.55	0.71	0	83	91.7	4e-18	--	hypothetical protein [Vitis vinifera]
Unigene18740_LITlvbTARAAPE	1524	12	1349	gi|255586856|ref|XP_002534038.1|	533	13	462	0.61	0.76	0.01	451	570	1e-161	--	Aspartic proteinase nepenthesin-1 precursor, putative [Ricinus communis] >gi|223525945|gb|EEF28342.1| Aspartic proteinase nepenthesin-1 precursor, putative [Ricinus communis]
Unigene18745_LITlvbTARAAPE	2981	272	2413	gi|255549052|ref|XP_002515582.1|	725	14	725	0.83	0.91	0	716	1219	0.0	--	conserved hypothetical protein [Ricinus communis] >gi|223545526|gb|EEF47031.1| conserved hypothetical protein [Ricinus communis]
Unigene18747_LITlvbTARAAPE	216	214	2	gi|224136884|ref|XP_002326969.1|	626	197	267	0.81	0.91	0	71	124	4e-28	--	predicted protein [Populus trichocarpa] >gi|222835284|gb|EEE73719.1| predicted protein [Populus trichocarpa]
Unigene18748_LITlvbTARAAPE	2157	112	1758	gi|255546533|ref|XP_002514326.1|	547	1	547	0.6	0.72	0.03	569	640	0.0	--	conserved hypothetical protein [Ricinus communis] >gi|223546782|gb|EEF48280.1| conserved hypothetical protein [Ricinus communis]
Unigene18750_LITlvbTARAAPE	1545	471	1229	gi|224126605|ref|XP_002329596.1|	701	116	368	0.62	0.81	0	253	325	1e-131	--	predicted protein [Populus trichocarpa] >gi|222870305|gb|EEF07436.1| predicted protein [Populus trichocarpa]
Unigene18751_LITlvbTARAAPE	365	196	363	gi|224128918|ref|XP_002320453.1|	379	3	66	0.65	0.68	0.12	64	79.0	3e-14	--	predicted protein [Populus trichocarpa] >gi|222861226|gb|EEE98768.1| predicted protein [Populus trichocarpa]
Unigene18752_LITlvbTARAAPE	313	312	7	gi|224136352|ref|XP_002326839.1|	385	257	358	0.52	0.74	0	102	119	1e-26	--	predicted protein [Populus trichocarpa] >gi|222835154|gb|EEE73589.1| predicted protein [Populus trichocarpa]
Unigene18754_LITlvbTARAAPE	297	121	261	gi|224059258|ref|XP_002299793.1|	183	1	49	0.68	0.76	0.06	50	56.2	2e-07	--	predicted protein [Populus trichocarpa] >gi|118484879|gb|ABK94306.1| unknown [Populus trichocarpa] >gi|222847051|gb|EEE84598.1| predicted protein [Populus trichocarpa]
Unigene18755_LITlvbTARAAPE	1616	128	1168	gi|224121586|ref|XP_002330737.1|	351	1	351	0.76	0.86	0.01	353	548	1e-154	--	predicted protein [Populus trichocarpa] >gi|222872513|gb|EEF09644.1| predicted protein [Populus trichocarpa]
Unigene18757_LITlvbTARAAPE	2498	2196	685	gi|255585152|ref|XP_002533281.1|	652	19	528	0.68	0.83	0.01	510	709	0.0	--	pentatricopeptide repeat-containing protein, putative [Ricinus communis] >gi|223526906|gb|EEF29113.1| pentatricopeptide repeat-containing protein, putative [Ricinus communis]
Unigene18758_LITlvbTARAAPE	1584	463	1032	gi|225436741|ref|XP_002269551.1|	462	45	234	0.47	0.66	0	190	182	4e-86	--	PREDICTED: hypothetical protein [Vitis vinifera]
Unigene18759_LITlvbTARAAPE	1709	36	1508	gi|224105051|ref|XP_002313667.1|	489	1	489	0.59	0.79	0	491	612	1e-173	--	predicted protein [Populus trichocarpa] >gi|222850075|gb|EEE87622.1| predicted protein [Populus trichocarpa]
Unigene18761_LITlvbTARAAPE	262	139	2	gi|255628215|gb|ACU14452.1|	202	14	59	0.6	0.78	0	46	60.1	1e-08	--	unknown [Glycine max]
Unigene18763_LITlvbTARAAPE	494	1	492	gi|270243800|emb|CBI30739.1|	839	248	407	0.62	0.72	0	164	197	6e-50	--	unnamed protein product [Vitis vinifera]
Unigene18768_LITlvbTARAAPE	632	1	627	gi|225444893|ref|XP_002279486.1|	513	24	242	0.49	0.66	0.08	228	187	2e-46	--	PREDICTED: hypothetical protein [Vitis vinifera] >gi|270240671|emb|CBI27900.1| unnamed protein product [Vitis vinifera]
Unigene18771_LITlvbTARAAPE	430	429	4	gi|270251786|emb|CBI35155.1|	1152	207	350	0.41	0.61	0.02	146	104	6e-22	--	unnamed protein product [Vitis vinifera]
Unigene18772_LITlvbTARAAPE	1678	98	661	gi|225444865|ref|XP_002281247.1|	373	1	192	0.7	0.81	0.02	192	289	1e-155	--	PREDICTED: hypothetical protein [Vitis vinifera]
Unigene18774_LITlvbTARAAPE	528	118	273	gi|225434014|ref|XP_002272151.1|	343	273	324	0.76	0.88	0	52	92.8	3e-18	--	PREDICTED: hypothetical protein [Vitis vinifera]
Unigene18775_LITlvbTARAAPE	1134	1134	358	gi|118484521|gb|ABK94135.1|	315	54	311	0.88	0.94	0	259	493	1e-138	--	unknown [Populus trichocarpa]
Unigene18779_LITlvbTARAAPE	259	3	257	gi|224120770|ref|XP_002330947.1|	1120	281	365	0.57	0.72	0	85	91.3	5e-18	--	tir-nbs-lrr resistance protein [Populus trichocarpa] >gi|222873141|gb|EEF10272.1| tir-nbs-lrr resistance protein [Populus trichocarpa]
Unigene18782_LITlvbTARAAPE	289	117	287	gi|224066791|ref|XP_002302217.1|	2120	1938	1994	0.91	0.96	0	57	124	4e-28	--	predicted protein [Populus trichocarpa] >gi|222843943|gb|EEE81490.1| predicted protein [Populus trichocarpa]
Unigene18784_LITlvbTARAAPE	500	500	342	gi|224110774|ref|XP_002315633.1|	1044	989	1041	0.84	0.92	0	53	88.6	5e-17	--	multidrug resistance protein ABC transporter family [Populus trichocarpa] >gi|222864673|gb|EEF01804.1| multidrug resistance protein ABC transporter family [Populus trichocarpa]
Unigene18785_LITlvbTARAAPE	260	103	2	gi|255645914|gb|ACU23446.1|	352	1	34	0.94	0.97	0	34	73.6	1e-12	--	unknown [Glycine max]
Unigene18786_LITlvbTARAAPE	1246	432	1244	gi|255547862|ref|XP_002514988.1|	754	1	272	0.58	0.69	0.04	285	303	4e-81	--	cdk10/11, putative [Ricinus communis] >gi|223546039|gb|EEF47542.1| cdk10/11, putative [Ricinus communis]
Unigene18788_LITlvbTARAAPE	467	94	228	gi|75214622|gb|ABA18094.1|	672	564	608	0.62	0.73	0	45	62.8	2e-09	--	hAT-like transposase [Olimarabidopsis pumila]
Unigene18790_LITlvbTARAAPE	1445	176	691	gi|270228600|emb|CBI17537.1|	412	72	242	0.46	0.6	0	172	165	9e-49	--	unnamed protein product [Vitis vinifera]
Unigene18792_LITlvbTARAAPE	2571	612	2570	gi|255538650|ref|XP_002510390.1|	897	1	651	0.63	0.77	0	656	805	0.0	--	lrr receptor protein kinase, putative [Ricinus communis] >gi|223551091|gb|EEF52577.1| lrr receptor protein kinase, putative [Ricinus communis]
Unigene18793_LITlvbTARAAPE	1889	1064	567	gi|225426324|ref|XP_002269028.1|	558	393	558	0.81	0.92	0	166	269	0.0	--	PREDICTED: hypothetical protein [Vitis vinifera] >gi|270251116|emb|CBI34490.1| unnamed protein product [Vitis vinifera]
Unigene18794_LITlvbTARAAPE	523	450	4	gi|224107257|ref|XP_002314424.1|	826	459	607	0.85	0.9	0	149	255	5e-70	--	predicted protein [Populus trichocarpa] >gi|222863464|gb|EEF00595.1| predicted protein [Populus trichocarpa]
Unigene18796_LITlvbTARAAPE	2053	229	2052	gi|255558560|ref|XP_002520305.1|	758	13	628	0.71	0.83	0.02	621	839	0.0	--	ATP binding protein, putative [Ricinus communis] >gi|223540524|gb|EEF42091.1| ATP binding protein, putative [Ricinus communis]
Unigene18798_LITlvbTARAAPE	258	7	141	gi|224056633|ref|XP_002298946.1|	756	651	695	0.62	0.82	0	45	66.6	1e-10	--	predicted protein [Populus trichocarpa] >gi|222846204|gb|EEE83751.1| predicted protein [Populus trichocarpa]
Unigene18799_LITlvbTARAAPE	409	314	3	gi|270254193|emb|CBI36586.1|	323	1	102	0.83	0.89	0	104	185	2e-46	--	unnamed protein product [Vitis vinifera]
Unigene18800_LITlvbTARAAPE	1514	155	934	gi|225447350|ref|XP_002274436.1|	468	209	468	0.74	0.87	0	261	411	1e-134	--	PREDICTED: hypothetical protein [Vitis vinifera]
Unigene18801_LITlvbTARAAPE	759	757	503	gi|270306044|emb|CBI16855.1|	197	113	197	0.6	0.8	0	85	111	1e-23	--	unnamed protein product [Vitis vinifera]
Unigene18802_LITlvbTARAAPE	1672	1327	362	gi|255555913|ref|XP_002518992.1|	393	1	323	0.82	0.88	0.01	326	551	1e-155	--	Protein bem46, putative [Ricinus communis] >gi|223541979|gb|EEF43525.1| Protein bem46, putative [Ricinus communis]
Unigene18805_LITlvbTARAAPE	1554	1332	709	gi|224094879|ref|XP_002310276.1|	311	7	218	0.81	0.88	0.01	212	344	4e-93	--	predicted protein [Populus trichocarpa] >gi|222853179|gb|EEE90726.1| predicted protein [Populus trichocarpa]
Unigene18807_LITlvbTARAAPE	1415	79	1005	gi|255538964|ref|XP_002510547.1|	304	1	304	0.59	0.74	0.01	313	347	5e-94	--	conserved hypothetical protein [Ricinus communis] >gi|223551248|gb|EEF52734.1| conserved hypothetical protein [Ricinus communis]
Unigene18808_LITlvbTARAAPE	728	3	179	gi|255587629|ref|XP_002534335.1|	578	510	568	0.57	0.79	0	59	80.9	2e-14	--	RNA binding protein, putative [Ricinus communis] >gi|223525472|gb|EEF28048.1| RNA binding protein, putative [Ricinus communis]
Unigene18812_LITlvbTARAAPE	493	493	2	gi|224115234|ref|XP_002332194.1|	231	44	207	0.53	0.7	0.01	166	187	8e-47	--	predicted protein [Populus trichocarpa] >gi|222875301|gb|EEF12432.1| predicted protein [Populus trichocarpa]
Unigene18813_LITlvbTARAAPE	1343	268	864	gi|255631694|gb|ACU16214.1|	203	1	200	0.81	0.85	0	200	329	1e-88	--	unknown [Glycine max]
Unigene18814_LITlvbTARAAPE	2169	1924	353	gi|270243764|emb|CBI30703.1|	524	1	524	0.91	0.96	0	524	982	0.0	--	unnamed protein product [Vitis vinifera]
Unigene18816_LITlvbTARAAPE	506	496	2	gi|270306400|emb|CBI23876.1|	1309	299	458	0.48	0.69	0	166	155	3e-37	--	unnamed protein product [Vitis vinifera]
Unigene18819_LITlvbTARAAPE	1396	1356	307	gi|224071247|ref|XP_002303381.1|	387	5	380	0.44	0.62	0.12	402	275	2e-72	--	predicted protein [Populus trichocarpa] >gi|222840813|gb|EEE78360.1| predicted protein [Populus trichocarpa]
Unigene18821_LITlvbTARAAPE	433	3	158	gi|255568914|ref|XP_002525427.1|	411	312	363	0.9	0.94	0	52	102	5e-42	--	glutamate dehydrogenase, putative [Ricinus communis] >gi|223535240|gb|EEF36917.1| glutamate dehydrogenase, putative [Ricinus communis]
Unigene18822_LITlvbTARAAPE	754	751	2	gi|270240258|emb|CBI27489.1|	2562	528	776	0.73	0.84	0	251	365	1e-100	--	unnamed protein product [Vitis vinifera]
Unigene18823_LITlvbTARAAPE	260	3	140	gi|255660830|gb|ACU25584.1|	418	241	286	0.69	0.84	0	46	73.2	3e-22	--	pentatricopeptide repeat-containing protein [Xeroaloysia ovatifolia]
Unigene18826_LITlvbTARAAPE	608	124	606	gi|255577516|ref|XP_002529636.1|	369	31	190	0.63	0.77	0	162	201	7e-51	--	Jasmonate O-methyltransferase, putative [Ricinus communis] >gi|223530862|gb|EEF32723.1| Jasmonate O-methyltransferase, putative [Ricinus communis]
Unigene18830_LITlvbTARAAPE	322	301	2	gi|147827611|emb|CAN77457.1|	800	271	369	0.71	0.78	0	100	156	1e-37	--	hypothetical protein [Vitis vinifera]
Unigene18831_LITlvbTARAAPE	1085	938	3	gi|225458772|ref|XP_002285122.1|	536	7	330	0.79	0.87	0.03	324	511	1e-143	--	PREDICTED: hypothetical protein [Vitis vinifera]
Unigene18833_LITlvbTARAAPE	443	154	2	gi|224118390|ref|XP_002317807.1|	159	1	52	0.69	0.88	0.01	52	75.5	3e-13	--	predicted protein [Populus trichocarpa] >gi|222858480|gb|EEE96027.1| predicted protein [Populus trichocarpa]
Unigene18835_LITlvbTARAAPE	302	197	24	gi|255561765|ref|XP_002521892.1|	180	117	180	0.59	0.73	0.09	64	74.3	1e-26	--	glutamate decarboxylase, putative [Ricinus communis] >gi|223538930|gb|EEF40528.1| glutamate decarboxylase, putative [Ricinus communis]
Unigene18836_LITlvbTARAAPE	813	779	336	gi|255585733|ref|XP_002533548.1|	159	1	148	0.68	0.8	0	148	199	4e-50	--	Histidine-containing phosphotransfer protein, putative [Ricinus communis] >gi|223526584|gb|EEF28838.1| Histidine-containing phosphotransfer protein, putative [Ricinus communis]
Unigene18837_LITlvbTARAAPE	1416	1374	31	gi|225458671|ref|XP_002282915.1|	457	1	451	0.72	0.83	0	451	669	0.0	--	PREDICTED: hypothetical protein [Vitis vinifera]
Unigene18838_LITlvbTARAAPE	1260	120	1148	gi|224106161|ref|XP_002314065.1|	347	4	338	0.64	0.8	0	343	475	1e-133	--	predicted protein [Populus trichocarpa] >gi|222850473|gb|EEE88020.1| predicted protein [Populus trichocarpa]
Unigene18840_LITlvbTARAAPE	1894	1885	503	gi|224101061|ref|XP_002312125.1|	598	5	462	0.66	0.8	0	462	625	0.0	--	predicted protein [Populus trichocarpa] >gi|222851945|gb|EEE89492.1| predicted protein [Populus trichocarpa]
Unigene18841_LITlvbTARAAPE	475	473	36	gi|255587684|ref|XP_002534356.1|	451	303	450	0.7	0.8	0.01	148	211	6e-54	--	Mitogen-activated protein kinase kinase kinase, putative [Ricinus communis] >gi|223525440|gb|EEF28029.1| Mitogen-activated protein kinase kinase kinase, putative [Ricinus communis]
Unigene18842_LITlvbTARAAPE	813	813	271	gi|255540961|ref|XP_002511545.1|	364	40	221	0.71	0.86	0	182	278	1e-103	--	aldose-1-epimerase, putative [Ricinus communis] >gi|223550660|gb|EEF52147.1| aldose-1-epimerase, putative [Ricinus communis]
Unigene18843_LITlvbTARAAPE	616	570	118	gi|224127961|ref|XP_002329220.1|	314	1	151	0.84	0.92	0	151	268	6e-71	--	predicted protein [Populus trichocarpa] >gi|222871001|gb|EEF08132.1| predicted protein [Populus trichocarpa]
Unigene18847_LITlvbTARAAPE	1650	613	1515	gi|255568970|ref|XP_002525455.1|	508	207	507	0.81	0.91	0	301	480	0.0	--	pyruvate kinase, putative [Ricinus communis] >gi|223535268|gb|EEF36945.1| pyruvate kinase, putative [Ricinus communis]
Unigene18849_LITlvbTARAAPE	2592	209	2347	gi|224109458|ref|XP_002315202.1|	719	5	717	0.84	0.92	0	713	1188	0.0	--	predicted protein [Populus trichocarpa] >gi|222864242|gb|EEF01373.1| predicted protein [Populus trichocarpa]
Unigene18851_LITlvbTARAAPE	1052	785	123	gi|255583391|ref|XP_002532456.1|	221	1	221	0.85	0.94	0	221	399	1e-110	--	RNA binding protein, putative [Ricinus communis] >gi|223527846|gb|EEF29942.1| RNA binding protein, putative [Ricinus communis]
Unigene18856_LITlvbTARAAPE	456	8	397	gi|270259890|emb|CBI39021.1|	502	202	333	0.59	0.77	0.01	132	158	4e-38	--	unnamed protein product [Vitis vinifera]
Unigene18859_LITlvbTARAAPE	837	829	2	gi|270244048|emb|CBI30987.1|	702	290	541	0.45	0.59	0	278	191	2e-47	--	unnamed protein product [Vitis vinifera]
Unigene18860_LITlvbTARAAPE	941	261	941	gi|224088913|ref|XP_002308579.1|	337	86	314	0.72	0.83	0	229	337	1e-119	--	predicted protein [Populus trichocarpa] >gi|118480987|gb|ABK92447.1| unknown [Populus trichocarpa] >gi|222854555|gb|EEE92102.1| predicted protein [Populus trichocarpa]
Unigene18861_LITlvbTARAAPE	2119	1972	602	gi|225448032|ref|XP_002272181.1|	537	7	462	0.57	0.68	0.02	471	478	1e-133	--	PREDICTED: hypothetical protein [Vitis vinifera]
Unigene18864_LITlvbTARAAPE	862	49	513	gi|224070923|ref|XP_002303296.1|	151	1	151	0.56	0.71	0	155	157	2e-37	--	predicted protein [Populus trichocarpa] >gi|222840728|gb|EEE78275.1| predicted protein [Populus trichocarpa]
Unigene18865_LITlvbTARAAPE	374	3	203	gi|224076544|ref|XP_002304959.1|	652	585	652	0.51	0.63	0.01	68	58.9	3e-08	--	predicted protein [Populus trichocarpa] >gi|222847923|gb|EEE85470.1| predicted protein [Populus trichocarpa]
Unigene18866_LITlvbTARAAPE	213	209	3	gi|224082910|ref|XP_002306888.1|	155	70	144	0.5	0.68	0.08	75	68.6	4e-11	--	predicted protein [Populus trichocarpa] >gi|222856337|gb|EEE93884.1| predicted protein [Populus trichocarpa]
Unigene18867_LITlvbTARAAPE	1214	106	768	gi|225457584|ref|XP_002273059.1|	230	1	223	0.57	0.7	0.05	234	238	2e-61	--	PREDICTED: hypothetical protein [Vitis vinifera] >gi|270258636|emb|CBI40735.1| unnamed protein product [Vitis vinifera]
Unigene18868_LITlvbTARAAPE	558	557	312	gi|224129410|ref|XP_002328710.1|	131	57	131	0.58	0.7	0	82	94.7	9e-19	--	hypothetical protein POPTRDRAFT_596737 [Populus trichocarpa] >gi|222839008|gb|EEE77359.1| hypothetical protein POPTRDRAFT_596737 [Populus trichocarpa]
Unigene18871_LITlvbTARAAPE	1536	16	1440	gi|225428918|ref|XP_002282614.1|	476	1	476	0.64	0.76	0.01	484	607	1e-172	--	PREDICTED: hypothetical protein [Vitis vinifera] >gi|270258222|emb|CBI40257.1| unnamed protein product [Vitis vinifera]
Unigene18872_LITlvbTARAAPE	649	243	332	gi|255569456|ref|XP_002525695.1|	562	187	216	0.83	0.86	0	30	50.1	1e-09	--	sterol regulatory element-binding protein site 2 protease, putative [Ricinus communis] >gi|223534995|gb|EEF36678.1| sterol regulatory element-binding protein site 2 protease, putative [Ricinus communis]
Unigene18873_LITlvbTARAAPE	2848	2841	1303	gi|225446128|ref|XP_002270551.1|	863	7	514	0.64	0.74	0.02	525	639	0.0	--	PREDICTED: hypothetical protein [Vitis vinifera] >gi|270228860|emb|CBI17792.1| unnamed protein product [Vitis vinifera]
Unigene18874_LITlvbTARAAPE	1414	30	1022	gi|224078549|ref|XP_002305556.1|	333	1	332	0.78	0.86	0.02	341	545	1e-154	--	predicted protein [Populus trichocarpa] >gi|222848520|gb|EEE86067.1| predicted protein [Populus trichocarpa]
Unigene18875_LITlvbTARAAPE	450	271	450	gi|225447998|ref|XP_002270419.1|	789	1	60	0.75	0.83	0	60	105	2e-22	--	PREDICTED: hypothetical protein [Vitis vinifera]
Unigene18880_LITlvbTARAAPE	865	3	482	gi|255545962|ref|XP_002514041.1|	519	352	511	0.87	0.94	0	160	286	5e-76	--	conserved hypothetical protein [Ricinus communis] >gi|223547127|gb|EEF48624.1| conserved hypothetical protein [Ricinus communis]
Unigene18882_LITlvbTARAAPE	666	168	479	gi|224109988|ref|XP_002315378.1|	360	193	298	0.6	0.72	0.01	106	122	5e-29	--	metal tolerance protein [Populus trichocarpa] >gi|222864418|gb|EEF01549.1| metal tolerance protein [Populus trichocarpa]
Unigene18883_LITlvbTARAAPE	555	171	473	gi|224081194|ref|XP_002306329.1|	690	397	496	0.65	0.8	0	101	132	2e-39	--	predicted protein [Populus trichocarpa] >gi|222855778|gb|EEE93325.1| predicted protein [Populus trichocarpa]
Unigene18885_LITlvbTARAAPE	2402	2319	328	gi|225445450|ref|XP_002285089.1|	660	1	660	0.71	0.84	0	667	956	0.0	--	PREDICTED: hypothetical protein [Vitis vinifera] >gi|147821405|emb|CAN63500.1| hypothetical protein [Vitis vinifera] >gi|270240945|emb|CBI28174.1| unnamed protein product [Vitis vinifera]
Unigene18887_LITlvbTARAAPE	206	205	2	gi|270243815|emb|CBI30754.1|	540	8	75	0.61	0.8	0	68	94.4	6e-19	--	unnamed protein product [Vitis vinifera]
Unigene18890_LITlvbTARAAPE	669	634	164	gi|255544802|ref|XP_002513462.1|	590	56	212	0.4	0.56	0.01	159	98.6	9e-20	--	ankyrin repeat-containing protein, putative [Ricinus communis] >gi|223547370|gb|EEF48865.1| ankyrin repeat-containing protein, putative [Ricinus communis]
Unigene18891_LITlvbTARAAPE	1071	17	262	gi|255586441|ref|XP_002533865.1|	918	483	568	0.44	0.59	0.05	87	55.1	3e-06	--	conserved hypothetical protein [Ricinus communis] >gi|223526187|gb|EEF28515.1| conserved hypothetical protein [Ricinus communis]
Unigene18895_LITlvbTARAAPE	523	118	204	gi|224057858|ref|XP_002299359.1|	159	131	159	0.96	0.96	0	29	63.2	2e-09	--	predicted protein [Populus trichocarpa] >gi|222846617|gb|EEE84164.1| predicted protein [Populus trichocarpa]
Unigene18898_LITlvbTARAAPE	525	439	2	gi|255558910|ref|XP_002520478.1|	223	3	148	0.67	0.84	0	146	216	2e-55	--	glutathione s-transferase, putative [Ricinus communis] >gi|223540320|gb|EEF41891.1| glutathione s-transferase, putative [Ricinus communis]
Unigene18900_LITlvbTARAAPE	1005	277	2	gi|57013909|ref|YP_173382.1|	129	11	103	0.5	0.58	0.01	93	80.1	7e-14	--	hypothetical protein NitaMp036 [Nicotiana tabacum] >gi|56806545|dbj|BAD83446.1| hypothetical protein [Nicotiana tabacum]
Unigene18901_LITlvbTARAAPE	1404	1030	284	gi|270254295|emb|CBI36687.1|	267	22	264	0.68	0.82	0	250	333	4e-90	--	unnamed protein product [Vitis vinifera]
Unigene18902_LITlvbTARAAPE	498	14	193	gi|225432898|ref|XP_002280151.1|	234	163	222	0.68	0.86	0	60	88.6	5e-17	--	PREDICTED: hypothetical protein [Vitis vinifera] >gi|270239122|emb|CBI26358.1| unnamed protein product [Vitis vinifera]
Unigene18903_LITlvbTARAAPE	2661	126	2471	gi|270239112|emb|CBI26348.1|	822	36	822	0.76	0.85	0	788	1210	0.0	--	unnamed protein product [Vitis vinifera]
Unigene18906_LITlvbTARAAPE	682	191	682	gi|224079409|ref|XP_002305854.1|	646	6	169	0.79	0.92	0	164	275	4e-73	--	histone deacetylase [Populus trichocarpa] >gi|222848818|gb|EEE86365.1| histone deacetylase [Populus trichocarpa]
Unigene18907_LITlvbTARAAPE	1249	2	1018	gi|225460199|ref|XP_002277166.1|	1321	539	888	0.41	0.57	0.03	352	229	1e-58	--	PREDICTED: hypothetical protein [Vitis vinifera]
Unigene18909_LITlvbTARAAPE	257	205	23	gi|224115136|ref|XP_002316951.1|	843	401	462	0.45	0.62	0.01	62	57.0	6e-11	--	predicted protein [Populus trichocarpa] >gi|222860016|gb|EEE97563.1| predicted protein [Populus trichocarpa]
Unigene18911_LITlvbTARAAPE	754	118	348	gi|255536765|ref|XP_002509449.1|	269	193	269	0.83	0.94	0	77	141	2e-32	--	Mitochondrial carnitine/acylcarnitine carrier protein, putative [Ricinus communis] >gi|223549348|gb|EEF50836.1| Mitochondrial carnitine/acylcarnitine carrier protein, putative [Ricinus communis]
Unigene18912_LITlvbTARAAPE	2432	198	2198	gi|270235573|emb|CBI24700.1|	649	1	649	0.62	0.75	0	669	805	0.0	--	unnamed protein product [Vitis vinifera]
Unigene18913_LITlvbTARAAPE	340	338	3	gi|4539485|emb|CAA79329.1|	474	327	440	0.5	0.64	0.02	115	96.7	1e-19	--	BP8 [Betula pendula]
Unigene18915_LITlvbTARAAPE	471	471	277	gi|18405629|ref|NP_030664.1|	536	471	535	0.64	0.89	0	65	94.0	1e-18	--	amino acid transporter family protein [Arabidopsis thaliana] >gi|14532708|gb|AAK64155.1| unknown protein [Arabidopsis thaliana] >gi|19310729|gb|AAL85095.1| unknown protein [Arabidopsis thaliana] >gi|20197120|gb|AAD11993.2| expressed protein [Arabidopsis thaliana]
Unigene18916_LITlvbTARAAPE	1619	221	1531	gi|255540093|ref|XP_002511111.1|	442	1	434	0.84	0.91	0	437	756	0.0	--	alpha-2,8-sialyltransferase 8b, putative [Ricinus communis] >gi|223550226|gb|EEF51713.1| alpha-2,8-sialyltransferase 8b, putative [Ricinus communis]
Unigene18919_LITlvbTARAAPE	219	1	219	gi|255561407|ref|XP_002521714.1|	420	79	151	0.54	0.69	0.02	75	81.3	5e-15	--	serine/threonine-protein kinase cx32, putative [Ricinus communis] >gi|223539105|gb|EEF40701.1| serine/threonine-protein kinase cx32, putative [Ricinus communis]
Unigene18920_LITlvbTARAAPE	722	273	7	gi|255562733|ref|XP_002522372.1|	917	3	93	0.58	0.71	0.03	92	100	3e-20	--	GTP-binding protein alpha subunit, gna, putative [Ricinus communis] >gi|223538450|gb|EEF40056.1| GTP-binding protein alpha subunit, gna, putative [Ricinus communis]
Unigene18921_LITlvbTARAAPE	505	3	278	gi|224067126|ref|XP_002302368.1|	902	340	432	0.84	0.91	0.01	93	154	1e-68	--	predicted protein [Populus trichocarpa] >gi|222844094|gb|EEE81641.1| predicted protein [Populus trichocarpa]
Unigene18922_LITlvbTARAAPE	1568	158	1351	gi|225425654|ref|XP_002269342.1|	457	89	457	0.48	0.6	0.04	417	320	4e-86	--	PREDICTED: hypothetical protein [Vitis vinifera]
Unigene18923_LITlvbTARAAPE	248	2	142	gi|225431982|ref|XP_002273065.1|	847	595	641	0.93	0.95	0	47	98.6	2e-32	--	PREDICTED: hypothetical protein [Vitis vinifera]
Unigene18924_LITlvbTARAAPE	2035	277	1791	gi|224128021|ref|XP_002320221.1|	490	1	490	0.71	0.81	0.01	511	693	0.0	--	predicted protein [Populus trichocarpa] >gi|222860994|gb|EEE98536.1| predicted protein [Populus trichocarpa]
Unigene18925_LITlvbTARAAPE	1165	445	627	gi|122894104|gb|ABM67698.1|	375	259	319	0.85	0.96	0	61	111	4e-23	--	mitogen-activated protein kinase [Citrus sinensis]
Unigene18926_LITlvbTARAAPE	373	373	2	gi|224120862|ref|XP_002318437.1|	871	101	224	0.92	0.98	0	124	233	9e-61	--	predicted protein [Populus trichocarpa] >gi|222859110|gb|EEE96657.1| predicted protein [Populus trichocarpa]
Unigene18930_LITlvbTARAAPE	874	218	784	gi|224114908|ref|XP_002316890.1|	485	297	485	0.75	0.84	0	189	283	1e-104	--	predicted protein [Populus trichocarpa] >gi|222859955|gb|EEE97502.1| predicted protein [Populus trichocarpa]
Unigene18931_LITlvbTARAAPE	323	121	321	gi|255576563|ref|XP_002529172.1|	124	1	63	0.56	0.7	0	67	73.2	2e-12	--	conserved hypothetical protein [Ricinus communis] >gi|223531350|gb|EEF33186.1| conserved hypothetical protein [Ricinus communis]
Unigene18932_LITlvbTARAAPE	780	592	2	gi|270234202|emb|CBI22807.1|	606	6	199	0.75	0.89	0	197	311	7e-84	--	unnamed protein product [Vitis vinifera]
Unigene18934_LITlvbTARAAPE	332	109	225	gi|225452674|ref|XP_002276735.1|	517	477	515	0.74	0.89	0	39	66.2	2e-13	--	PREDICTED: hypothetical protein [Vitis vinifera] >gi|270251658|emb|CBI35031.1| unnamed protein product [Vitis vinifera]
Unigene18937_LITlvbTARAAPE	2455	73	2076	gi|224070784|ref|XP_002303235.1|	652	1	652	0.77	0.83	0.01	679	980	0.0	--	predicted protein [Populus trichocarpa] >gi|222840667|gb|EEE78214.1| predicted protein [Populus trichocarpa]
Unigene18941_LITlvbTARAAPE	1900	1486	755	gi|255552418|ref|XP_002517253.1|	416	30	271	0.73	0.88	0	244	399	1e-178	--	conserved hypothetical protein [Ricinus communis] >gi|223543624|gb|EEF45153.1| conserved hypothetical protein [Ricinus communis]
Unigene18942_LITlvbTARAAPE	434	432	1	gi|193850555|gb|ACF22881.1|	350	40	182	0.59	0.73	0	145	173	8e-43	--	unknown protein [Glycine max]
Unigene18943_LITlvbTARAAPE	667	665	396	gi|255543212|ref|XP_002512669.1|	249	155	249	0.59	0.67	0.1	100	90.9	2e-17	--	AP2 domain transcription factor RAP2.3, putative [Ricinus communis] >gi|223548630|gb|EEF50121.1| AP2 domain transcription factor RAP2.3, putative [Ricinus communis]
Unigene18946_LITlvbTARAAPE	743	669	1	gi|224137242|ref|XP_002327077.1|	372	3	225	0.78	0.89	0	223	379	1e-104	--	predicted protein [Populus trichocarpa] >gi|222835392|gb|EEE73827.1| predicted protein [Populus trichocarpa]
Unigene18947_LITlvbTARAAPE	1024	3	311	gi|225428723|ref|XP_002281956.1|	1392	1285	1387	0.72	0.9	0	103	160	4e-38	--	PREDICTED: hypothetical protein [Vitis vinifera]
Unigene18948_LITlvbTARAAPE	2164	494	1765	gi|225467506|ref|XP_002268807.1|	719	296	719	0.79	0.89	0	424	709	0.0	--	PREDICTED: hypothetical protein [Vitis vinifera]
Unigene18949_LITlvbTARAAPE	815	410	3	gi|224094564|ref|XP_002310181.1|	167	1	162	0.53	0.59	0.16	162	128	1e-28	--	predicted protein [Populus trichocarpa] >gi|222853084|gb|EEE90631.1| predicted protein [Populus trichocarpa]
Unigene18951_LITlvbTARAAPE	770	735	4	gi|225431025|ref|XP_002273334.1|	452	75	314	0.42	0.55	0.02	251	181	1e-44	--	PREDICTED: hypothetical protein [Vitis vinifera]
Unigene18955_LITlvbTARAAPE	559	282	542	gi|225440932|ref|XP_002277002.1|	980	95	184	0.51	0.62	0.03	90	93.2	1e-38	--	PREDICTED: hypothetical protein [Vitis vinifera]
Unigene18956_LITlvbTARAAPE	815	789	1	gi|224081122|ref|XP_002306301.1|	400	1	273	0.58	0.72	0.04	274	303	3e-81	--	predicted protein [Populus trichocarpa] >gi|222855750|gb|EEE93297.1| predicted protein [Populus trichocarpa]
Unigene18957_LITlvbTARAAPE	999	4	510	gi|225426560|ref|XP_002272456.1|	320	12	204	0.52	0.62	0.16	202	184	2e-86	--	PREDICTED: hypothetical protein [Vitis vinifera]
Unigene18958_LITlvbTARAAPE	318	206	316	gi|224092001|ref|XP_002309432.1|	207	1	34	0.78	0.86	0	37	56.6	1e-07	--	predicted protein [Populus trichocarpa] >gi|222855408|gb|EEE92955.1| predicted protein [Populus trichocarpa]
Unigene18959_LITlvbTARAAPE	1252	554	1252	gi|255569177|ref|XP_002525557.1|	626	113	344	0.65	0.78	0.01	237	280	5e-74	--	conserved hypothetical protein [Ricinus communis] >gi|223535136|gb|EEF36816.1| conserved hypothetical protein [Ricinus communis]
Unigene18963_LITlvbTARAAPE	235	212	87	gi|224100337|ref|XP_002311836.1|	236	118	159	0.73	0.83	0	42	66.6	1e-10	--	predicted protein [Populus trichocarpa] >gi|118485817|gb|ABK94756.1| unknown [Populus trichocarpa] >gi|222851656|gb|EEE89203.1| predicted protein [Populus trichocarpa]
Unigene18967_LITlvbTARAAPE	793	793	2	gi|224078151|ref|XP_002305495.1|	510	194	457	0.67	0.8	0	264	351	1e-95	--	predicted protein [Populus trichocarpa] >gi|222848459|gb|EEE86006.1| predicted protein [Populus trichocarpa]
Unigene18971_LITlvbTARAAPE	297	296	117	gi|217074138|gb|ACJ85429.1|	350	230	289	0.6	0.66	0	60	70.1	1e-11	--	unknown [Medicago truncatula]
Unigene18973_LITlvbTARAAPE	357	145	5	gi|270235208|emb|CBI24338.1|	260	1	46	0.55	0.7	0	47	52.8	2e-06	--	unnamed protein product [Vitis vinifera]
Unigene18975_LITlvbTARAAPE	1219	864	205	gi|225439717|ref|XP_002273012.1|	489	1	228	0.6	0.71	0.03	228	248	3e-64	--	PREDICTED: hypothetical protein [Vitis vinifera]
Unigene18976_LITlvbTARAAPE	1612	1491	229	gi|225461471|ref|XP_002285024.1|	421	1	421	0.79	0.88	0	421	713	0.0	--	PREDICTED: hypothetical protein [Vitis vinifera]
Unigene18977_LITlvbTARAAPE	532	406	119	gi|211906442|gb|ACJ11714.1|	510	213	328	0.75	0.81	0.17	116	165	5e-40	--	Myo-inositol-1-phosphate synthase [Gossypium hirsutum]
Unigene18978_LITlvbTARAAPE	1672	1671	793	gi|225437604|ref|XP_002271259.1|	865	319	611	0.79	0.87	0	293	503	0.0	--	PREDICTED: hypothetical protein [Vitis vinifera]
Unigene18979_LITlvbTARAAPE	649	564	439	gi|255586071|ref|XP_002533700.1|	514	46	87	0.66	0.8	0	42	57.4	2e-07	--	amsh, putative [Ricinus communis] >gi|223526395|gb|EEF28683.1| amsh, putative [Ricinus communis]
Unigene18982_LITlvbTARAAPE	1952	104	1825	gi|225460012|ref|XP_002271455.1|	586	1	586	0.53	0.66	0.03	594	554	1e-156	--	PREDICTED: hypothetical protein [Vitis vinifera]
Unigene18985_LITlvbTARAAPE	243	2	241	gi|255542484|ref|XP_002512305.1|	2460	647	725	0.57	0.67	0	80	88.6	3e-17	--	phosphoprotein phosphatase, putative [Ricinus communis] >gi|223548266|gb|EEF49757.1| phosphoprotein phosphatase, putative [Ricinus communis]
Unigene18990_LITlvbTARAAPE	433	180	299	gi|257196367|gb|ACV49920.1|	146	1	40	1	1	0	40	83.2	1e-15	--	ubiquitin-conjugating enzyme variant [Citrus sinensis]
Unigene18991_LITlvbTARAAPE	246	2	244	gi|255545116|ref|XP_002513619.1|	858	108	188	0.71	0.8	0	81	119	2e-26	--	ATP binding protein, putative [Ricinus communis] >gi|223547527|gb|EEF49022.1| ATP binding protein, putative [Ricinus communis]
Unigene18993_LITlvbTARAAPE	802	22	798	gi|224060435|ref|XP_002300198.1|	460	1	259	0.42	0.62	0	261	207	2e-52	--	predicted protein [Populus trichocarpa] >gi|222847456|gb|EEE85003.1| predicted protein [Populus trichocarpa]
Unigene18994_LITlvbTARAAPE	1236	1133	165	gi|270254975|emb|CBI37363.1|	329	1	329	0.81	0.86	0.01	329	528	1e-148	--	unnamed protein product [Vitis vinifera]
Unigene18996_LITlvbTARAAPE	274	53	274	gi|147797628|emb|CAN76337.1|	804	237	310	0.35	0.63	0	74	56.2	2e-07	--	hypothetical protein [Vitis vinifera]
Unigene18998_LITlvbTARAAPE	896	41	895	gi|224138198|ref|XP_002322754.1|	338	1	286	0.65	0.78	0.01	288	381	1e-104	--	predicted protein [Populus trichocarpa] >gi|222867384|gb|EEF04515.1| predicted protein [Populus trichocarpa]
Unigene18999_LITlvbTARAAPE	721	256	720	gi|224119310|ref|XP_002318039.1|	237	1	161	0.55	0.68	0.08	170	167	1e-40	--	predicted protein [Populus trichocarpa] >gi|222858712|gb|EEE96259.1| predicted protein [Populus trichocarpa]
Unigene19000_LITlvbTARAAPE	2527	338	2527	gi|225446134|ref|XP_002270697.1|	1217	82	862	0.57	0.7	0.08	796	870	0.0	--	PREDICTED: hypothetical protein [Vitis vinifera]
Unigene19002_LITlvbTARAAPE	324	3	317	gi|193850555|gb|ACF22881.1|	350	40	141	0.6	0.73	0	105	138	4e-32	--	unknown protein [Glycine max]
Unigene19003_LITlvbTARAAPE	1064	22	252	gi|224130486|ref|XP_002320849.1|	79	1	77	0.72	0.88	0	77	132	1e-29	--	predicted protein [Populus trichocarpa] >gi|222861622|gb|EEE99164.1| predicted protein [Populus trichocarpa]
Unigene19004_LITlvbTARAAPE	743	166	720	gi|255576033|ref|XP_002528912.1|	299	1	208	0.45	0.62	0.12	212	144	2e-33	--	DNA binding protein, putative [Ricinus communis] >gi|223531666|gb|EEF33492.1| DNA binding protein, putative [Ricinus communis]
Unigene19007_LITlvbTARAAPE	201	199	2	gi|255583249|ref|XP_002532389.1|	433	246	311	0.75	0.89	0	66	111	5e-24	--	UDP-glucosyltransferase, putative [Ricinus communis] >gi|223527913|gb|EEF30001.1| UDP-glucosyltransferase, putative [Ricinus communis]
Unigene19008_LITlvbTARAAPE	572	6	266	gi|255569235|ref|XP_002525586.1|	530	446	530	0.62	0.79	0	87	105	4e-22	--	Cell division control protein, putative [Ricinus communis] >gi|223535165|gb|EEF36845.1| Cell division control protein, putative [Ricinus communis]
Unigene19015_LITlvbTARAAPE	510	508	203	gi|224106744|ref|XP_002314271.1|	830	729	830	0.89	0.93	0	102	190	1e-47	--	predicted protein [Populus trichocarpa] >gi|222850679|gb|EEE88226.1| predicted protein [Populus trichocarpa]
Unigene19016_LITlvbTARAAPE	1496	1319	3	gi|225446170|ref|XP_002271585.1|	735	107	543	0.8	0.89	0	440	710	0.0	--	PREDICTED: hypothetical protein [Vitis vinifera] >gi|270228834|emb|CBI17766.1| unnamed protein product [Vitis vinifera]
Unigene19017_LITlvbTARAAPE	1749	1748	3	gi|255575584|ref|XP_002528692.1|	968	121	706	0.7	0.82	0	587	812	0.0	--	Brassinosteroid LRR receptor kinase precursor, putative [Ricinus communis] >gi|223531864|gb|EEF33681.1| Brassinosteroid LRR receptor kinase precursor, putative [Ricinus communis]
Unigene19019_LITlvbTARAAPE	1299	1138	632	gi|255556282|ref|XP_002519175.1|	646	9	176	0.66	0.79	0	169	233	7e-60	--	Protein COBRA precursor, putative [Ricinus communis] >gi|223541490|gb|EEF43039.1| Protein COBRA precursor, putative [Ricinus communis]
Unigene19020_LITlvbTARAAPE	296	296	6	gi|255542484|ref|XP_002512305.1|	2460	1402	1498	0.45	0.75	0	97	94.0	8e-19	--	phosphoprotein phosphatase, putative [Ricinus communis] >gi|223548266|gb|EEF49757.1| phosphoprotein phosphatase, putative [Ricinus communis]
Unigene19022_LITlvbTARAAPE	272	182	271	gi|255625817|gb|ACU13253.1|	78	1	30	0.86	0.93	0	30	56.6	1e-07	--	unknown [Glycine max]
Unigene19023_LITlvbTARAAPE	1521	1503	1318	gi|255574941|ref|XP_002528377.1|	470	401	470	0.71	0.72	0.11	70	93.6	1e-17	--	Heterogeneous nuclear ribonucleoprotein 27C, putative [Ricinus communis] >gi|223532245|gb|EEF34049.1| Heterogeneous nuclear ribonucleoprotein 27C, putative [Ricinus communis]
Unigene19024_LITlvbTARAAPE	2551	336	2255	gi|224135029|ref|XP_002327549.1|	643	2	642	0.74	0.84	0.01	647	1013	0.0	--	predicted protein [Populus trichocarpa] >gi|222836103|gb|EEE74524.1| predicted protein [Populus trichocarpa]
Unigene19025_LITlvbTARAAPE	367	183	365	gi|255553249|ref|XP_002517667.1|	628	136	196	0.72	0.93	0	61	99.8	3e-35	--	pentatricopeptide repeat-containing protein, putative [Ricinus communis] >gi|223543299|gb|EEF44831.1| pentatricopeptide repeat-containing protein, putative [Ricinus communis]
Unigene19026_LITlvbTARAAPE	805	598	116	gi|225435973|ref|XP_002271255.1|	193	1	161	0.91	0.95	0	161	307	2e-82	--	PREDICTED: hypothetical protein [Vitis vinifera] >gi|270235204|emb|CBI24334.1| unnamed protein product [Vitis vinifera]
Unigene19028_LITlvbTARAAPE	847	72	662	gi|225470749|ref|XP_002267610.1|	186	1	183	0.64	0.74	0	198	245	7e-64	--	PREDICTED: hypothetical protein [Vitis vinifera] >gi|270234117|emb|CBI22724.1| unnamed protein product [Vitis vinifera]
Unigene19030_LITlvbTARAAPE	1557	1530	262	gi|224142425|ref|XP_002324558.1|	763	7	405	0.5	0.64	0.01	429	376	1e-103	--	predicted protein [Populus trichocarpa] >gi|222865992|gb|EEF03123.1| predicted protein [Populus trichocarpa]
Unigene19031_LITlvbTARAAPE	816	326	679	gi|147843831|emb|CAN79445.1|	549	193	310	0.28	0.45	0	118	61.2	2e-08	--	hypothetical protein [Vitis vinifera]
Unigene19035_LITlvbTARAAPE	1468	3	1286	gi|255578424|ref|XP_002530077.1|	462	47	462	0.6	0.73	0	430	503	1e-141	--	monoxygenase, putative [Ricinus communis] >gi|223530430|gb|EEF32317.1| monoxygenase, putative [Ricinus communis]
Unigene19038_LITlvbTARAAPE	851	524	841	gi|255575584|ref|XP_002528692.1|	968	10	115	0.77	0.89	0	106	179	5e-44	--	Brassinosteroid LRR receptor kinase precursor, putative [Ricinus communis] >gi|223531864|gb|EEF33681.1| Brassinosteroid LRR receptor kinase precursor, putative [Ricinus communis]
Unigene19039_LITlvbTARAAPE	2392	296	2101	gi|117549794|gb|ABK35085.1|	601	1	601	0.69	0.81	0	604	843	0.0	--	EIL1 [Prunus persica]
Unigene19041_LITlvbTARAAPE	808	806	396	gi|225432165|ref|XP_002267270.1|	513	368	504	0.78	0.87	0	137	218	9e-56	--	PREDICTED: hypothetical protein [Vitis vinifera] >gi|270238770|emb|CBI26006.1| unnamed protein product [Vitis vinifera]
Unigene19042_LITlvbTARAAPE	656	590	87	gi|255565156|ref|XP_002523570.1|	207	1	166	0.73	0.79	0	169	224	1e-57	--	conserved hypothetical protein [Ricinus communis] >gi|223537132|gb|EEF38765.1| conserved hypothetical protein [Ricinus communis]
Unigene19043_LITlvbTARAAPE	212	210	121	gi|224072885|ref|XP_002303927.1|	1024	988	1017	0.66	0.76	0	30	51.6	5e-06	--	predicted protein [Populus trichocarpa] >gi|222841359|gb|EEE78906.1| predicted protein [Populus trichocarpa]
Unigene19044_LITlvbTARAAPE	872	6	794	gi|147855011|emb|CAN82386.1|	2062	1199	1460	0.48	0.66	0	263	266	3e-75	--	hypothetical protein [Vitis vinifera]
Unigene19047_LITlvbTARAAPE	2180	1491	397	gi|30697603|ref|NP_176963.2|	624	259	624	0.72	0.82	0	366	533	0.0	--	unknown protein [Arabidopsis thaliana]
Unigene19049_LITlvbTARAAPE	361	13	360	gi|147778583|emb|CAN60309.1|	990	26	140	0.68	0.82	0	116	173	8e-43	--	hypothetical protein [Vitis vinifera]
Unigene19050_LITlvbTARAAPE	495	487	2	gi|225458633|ref|XP_002282801.1|	780	1	167	0.44	0.6	0.02	167	140	8e-33	--	PREDICTED: hypothetical protein [Vitis vinifera]
Unigene19052_LITlvbTARAAPE	268	143	3	gi|255546727|ref|XP_002514422.1|	809	227	273	0.57	0.85	0	47	70.1	1e-13	--	pentatricopeptide repeat-containing protein, putative [Ricinus communis] >gi|223546418|gb|EEF47918.1| pentatricopeptide repeat-containing protein, putative [Ricinus communis]
Unigene19053_LITlvbTARAAPE	1671	9	1655	gi|255555479|ref|XP_002518776.1|	940	389	940	0.76	0.85	0	554	843	0.0	--	DNA repair and recombination protein RAD54B, putative [Ricinus communis] >gi|223542157|gb|EEF43701.1| DNA repair and recombination protein RAD54B, putative [Ricinus communis]
Unigene19056_LITlvbTARAAPE	3304	584	3304	gi|224102795|ref|XP_002312804.1|	1223	233	1108	0.8	0.87	0	910	1439	0.0	--	cholesterol transport protein [Populus trichocarpa] >gi|222849212|gb|EEE86759.1| cholesterol transport protein [Populus trichocarpa]
Unigene19057_LITlvbTARAAPE	844	841	5	gi|270231177|emb|CBI20504.1|	1011	261	540	0.6	0.77	0	281	329	5e-89	--	unnamed protein product [Vitis vinifera]
Unigene19058_LITlvbTARAAPE	259	88	246	gi|147810457|emb|CAN69808.1|	202	1	53	0.62	0.73	0	53	75.9	2e-13	--	hypothetical protein [Vitis vinifera]
Unigene19062_LITlvbTARAAPE	392	4	309	gi|84453204|dbj|BAE71199.1|	212	111	212	0.66	0.8	0	102	145	2e-34	--	hypothetical protein [Trifolium pratense]
Unigene19067_LITlvbTARAAPE	270	138	1	gi|147794486|emb|CAN71611.1|	1924	789	834	0.52	0.78	0	46	53.1	6e-11	--	hypothetical protein [Vitis vinifera]
Unigene19068_LITlvbTARAAPE	425	3	299	gi|255578729|ref|XP_002530223.1|	517	305	403	0.8	0.92	0	99	166	4e-46	--	pentatricopeptide repeat-containing protein, putative [Ricinus communis] >gi|223530270|gb|EEF32170.1| pentatricopeptide repeat-containing protein, putative [Ricinus communis]
Unigene19069_LITlvbTARAAPE	730	3	398	gi|255543367|ref|XP_002512746.1|	369	208	340	0.45	0.63	0.02	135	114	1e-24	--	Mitogen-activated protein kinase kinase kinase, putative [Ricinus communis] >gi|223547757|gb|EEF49249.1| Mitogen-activated protein kinase kinase kinase, putative [Ricinus communis]
Unigene19071_LITlvbTARAAPE	3114	19	2760	gi|225428139|ref|XP_002278562.1|	1602	697	1597	0.61	0.76	0	916	1100	0.0	--	PREDICTED: hypothetical protein [Vitis vinifera]
Unigene19072_LITlvbTARAAPE	204	3	200	gi|270235112|emb|CBI24242.1|	604	107	172	0.78	0.95	0	66	109	2e-23	--	unnamed protein product [Vitis vinifera]
Unigene19074_LITlvbTARAAPE	304	296	138	gi|255559961|ref|XP_002520999.1|	628	574	626	0.66	0.83	0	53	79.0	3e-14	--	pentatricopeptide repeat-containing protein, putative [Ricinus communis] >gi|223539836|gb|EEF41416.1| pentatricopeptide repeat-containing protein, putative [Ricinus communis]
Unigene19076_LITlvbTARAAPE	262	141	1	gi|270244215|emb|CBI31151.1|	593	18	64	0.74	0.87	0	47	74.3	7e-13	--	unnamed protein product [Vitis vinifera]
Unigene19078_LITlvbTARAAPE	796	1	474	gi|255541722|ref|XP_002511925.1|	284	128	284	0.85	0.91	0	158	284	1e-75	--	DECOY, putative [Ricinus communis] >gi|223549105|gb|EEF50594.1| DECOY, putative [Ricinus communis]
Unigene19079_LITlvbTARAAPE	680	206	679	gi|224144186|ref|XP_002336117.1|	973	201	358	0.4	0.6	0.01	160	101	8e-25	--	predicted protein [Populus trichocarpa] >gi|222873047|gb|EEF10178.1| predicted protein [Populus trichocarpa]
Unigene19080_LITlvbTARAAPE	3385	52	3081	gi|270240725|emb|CBI27954.1|	1009	1	1008	0.82	0.91	0	1010	1682	0.0	--	unnamed protein product [Vitis vinifera]
Unigene19082_LITlvbTARAAPE	385	6	260	gi|222641022|gb|EEE69154.1|	615	177	258	0.36	0.56	0	85	57.4	6e-11	--	hypothetical protein OsJ_28290 [Oryza sativa Japonica Group]
Unigene19087_LITlvbTARAAPE	2831	2820	1297	gi|225425318|ref|XP_002273675.1|	954	26	540	0.86	0.91	0.02	519	904	0.0	--	PREDICTED: hypothetical protein [Vitis vinifera] >gi|270242070|emb|CBI29285.1| unnamed protein product [Vitis vinifera]
Unigene19088_LITlvbTARAAPE	740	543	1	gi|224120658|ref|XP_002318385.1|	612	64	244	0.66	0.81	0	181	249	5e-74	--	predicted protein [Populus trichocarpa] >gi|222859058|gb|EEE96605.1| predicted protein [Populus trichocarpa]
Unigene19089_LITlvbTARAAPE	2213	201	1832	gi|255567650|ref|XP_002524804.1|	550	3	539	0.71	0.82	0.01	553	770	0.0	--	conserved hypothetical protein [Ricinus communis] >gi|223535988|gb|EEF37647.1| conserved hypothetical protein [Ricinus communis]
Unigene19092_LITlvbTARAAPE	388	386	3	gi|149941644|dbj|BAF64844.1|	508	166	293	0.71	0.88	0	128	201	4e-51	--	aromatic L-amino acid decarboxylase [Rosa hybrid cultivar]
Unigene19093_LITlvbTARAAPE	492	477	187	gi|224057382|ref|XP_002299219.1|	695	307	402	0.41	0.55	0	97	65.5	4e-10	--	predicted protein [Populus trichocarpa] >gi|222846477|gb|EEE84024.1| predicted protein [Populus trichocarpa]
Unigene19098_LITlvbTARAAPE	273	2	265	gi|224061555|ref|XP_002300538.1|	505	230	318	0.68	0.83	0.01	89	130	6e-30	--	predicted protein [Populus trichocarpa] >gi|222847796|gb|EEE85343.1| predicted protein [Populus trichocarpa]
Unigene19102_LITlvbTARAAPE	628	366	569	gi|255548732|ref|XP_002515422.1|	100	27	100	0.6	0.7	0.08	74	93.2	3e-18	--	conserved hypothetical protein [Ricinus communis] >gi|223545366|gb|EEF46871.1| conserved hypothetical protein [Ricinus communis]
Unigene19107_LITlvbTARAAPE	925	40	666	gi|224123114|ref|XP_002330342.1|	300	1	227	0.49	0.59	0.08	229	199	2e-69	--	predicted protein [Populus trichocarpa] >gi|224123120|ref|XP_002330343.1| predicted protein [Populus trichocarpa] >gi|224146536|ref|XP_002336315.1| predicted protein [Populus trichocarpa] >gi|222834629|gb|EEE73092.1| predicted protein [Populus trichocarpa] >gi|222871546|gb|EEF08677.1| predicted protein [Populus trichocarpa] >gi|222871547|gb|EEF08678.1| predicted protein [Populus trichocarpa]
Unigene19110_LITlvbTARAAPE	290	15	290	gi|224132258|ref|XP_002328224.1|	880	38	146	0.34	0.57	0.15	109	71.2	6e-12	--	cc-nbs-lrr resistance protein [Populus trichocarpa] >gi|222837739|gb|EEE76104.1| cc-nbs-lrr resistance protein [Populus trichocarpa]
Unigene19114_LITlvbTARAAPE	1558	36	1538	gi|225439719|ref|XP_002273138.1|	501	1	501	0.78	0.88	0	503	804	0.0	--	PREDICTED: hypothetical protein [Vitis vinifera]
Unigene19117_LITlvbTARAAPE	870	143	745	gi|255556542|ref|XP_002519305.1|	1575	1375	1575	0.79	0.88	0	201	337	1e-91	--	neurobeachin, putative [Ricinus communis] >gi|223541620|gb|EEF43169.1| neurobeachin, putative [Ricinus communis]
Unigene19118_LITlvbTARAAPE	2105	1783	431	gi|255547035|ref|XP_002514575.1|	478	18	472	0.6	0.76	0.01	458	568	1e-160	--	UDP-glucosyltransferase, putative [Ricinus communis] >gi|223546179|gb|EEF47681.1| UDP-glucosyltransferase, putative [Ricinus communis]
Unigene19121_LITlvbTARAAPE	1168	93	1133	gi|147786913|emb|CAN68895.1|	459	3	353	0.74	0.85	0.04	362	532	1e-150	--	hypothetical protein [Vitis vinifera]
Unigene19122_LITlvbTARAAPE	591	1	327	gi|255553795|ref|XP_002517938.1|	221	110	218	0.77	0.87	0	109	182	5e-45	--	conserved hypothetical protein [Ricinus communis] >gi|223542920|gb|EEF44456.1| conserved hypothetical protein [Ricinus communis]
Unigene19123_LITlvbTARAAPE	492	490	2	gi|224069468|ref|XP_002302981.1|	546	352	514	0.81	0.87	0	163	266	1e-70	--	predicted protein [Populus trichocarpa] >gi|222844707|gb|EEE82254.1| predicted protein [Populus trichocarpa]
Unigene19125_LITlvbTARAAPE	353	347	3	gi|255542662|ref|XP_002512394.1|	330	207	320	0.52	0.73	0	115	118	3e-26	--	serine-threonine protein kinase, plant-type, putative [Ricinus communis] >gi|223548355|gb|EEF49846.1| serine-threonine protein kinase, plant-type, putative [Ricinus communis]
Unigene19128_LITlvbTARAAPE	932	121	930	gi|224138164|ref|XP_002326534.1|	315	4	274	0.77	0.88	0	271	430	1e-119	--	predicted protein [Populus trichocarpa] >gi|222833856|gb|EEE72333.1| predicted protein [Populus trichocarpa]
Unigene19130_LITlvbTARAAPE	232	2	232	gi|255577491|ref|XP_002529624.1|	860	408	484	0.63	0.75	0	77	101	5e-21	--	leucine-rich repeat containing protein, putative [Ricinus communis] >gi|223530909|gb|EEF32769.1| leucine-rich repeat containing protein, putative [Ricinus communis]
Unigene19131_LITlvbTARAAPE	2624	2569	284	gi|147819144|emb|CAN78081.1|	778	22	775	0.69	0.82	0	763	1087	0.0	--	hypothetical protein [Vitis vinifera]
Unigene19135_LITlvbTARAAPE	207	205	2	gi|270247923|emb|CBI33250.1|	427	122	189	0.69	0.83	0	68	108	4e-23	--	unnamed protein product [Vitis vinifera]
Unigene19137_LITlvbTARAAPE	1362	2	991	gi|225457174|ref|XP_002283854.1|	960	81	410	0.85	0.92	0	330	559	0.0	--	PREDICTED: hypothetical protein [Vitis vinifera] >gi|270226368|emb|CBI15102.1| unnamed protein product [Vitis vinifera]
Unigene19138_LITlvbTARAAPE	693	634	140	gi|224154645|ref|XP_002337499.1|	160	11	159	0.62	0.7	0	165	170	3e-41	--	predicted protein [Populus trichocarpa] >gi|222839476|gb|EEE77813.1| predicted protein [Populus trichocarpa]
Unigene19139_LITlvbTARAAPE	1583	1508	270	gi|224147350|ref|XP_002336457.1|	405	3	405	0.67	0.77	0	413	536	1e-151	--	predicted protein [Populus trichocarpa] >gi|222835068|gb|EEE73517.1| predicted protein [Populus trichocarpa]
Unigene19140_LITlvbTARAAPE	1302	282	1133	gi|225433606|ref|XP_002273725.1|	413	121	404	0.66	0.82	0	284	385	1e-107	--	PREDICTED: hypothetical protein [Vitis vinifera] >gi|270306156|emb|CBI17214.1| unnamed protein product [Vitis vinifera]
Unigene19141_LITlvbTARAAPE	702	2	460	gi|224146051|ref|XP_002325861.1|	436	284	436	0.87	0.94	0	153	291	8e-78	--	predicted protein [Populus trichocarpa] >gi|222862736|gb|EEF00243.1| predicted protein [Populus trichocarpa]
Unigene19142_LITlvbTARAAPE	976	121	966	gi|224146843|ref|XP_002336350.1|	546	4	288	0.36	0.52	0.06	301	180	4e-44	--	predicted protein [Populus trichocarpa] >gi|222834776|gb|EEE73239.1| predicted protein [Populus trichocarpa]
Unigene19144_LITlvbTARAAPE	3093	216	2504	gi|255579865|ref|XP_002530769.1|	775	10	775	0.84	0.9	0	767	1299	0.0	--	chloride channel clc, putative [Ricinus communis] >gi|223529685|gb|EEF31629.1| chloride channel clc, putative [Ricinus communis]
Unigene19147_LITlvbTARAAPE	2633	2573	321	gi|225452958|ref|XP_002279046.1|	808	1	746	0.75	0.86	0	751	1145	0.0	--	PREDICTED: hypothetical protein [Vitis vinifera]
Unigene19149_LITlvbTARAAPE	289	213	1	gi|255550741|ref|XP_002516419.1|	225	1	75	0.58	0.67	0.08	78	72.4	3e-12	--	Photosystem I reaction center subunit III, chloroplast precursor, putative [Ricinus communis] >gi|223544454|gb|EEF45974.1| Photosystem I reaction center subunit III, chloroplast precursor, putative [Ricinus communis]
Unigene19151_LITlvbTARAAPE	362	3	83	gi|270250850|emb|CBI34027.1|	845	631	657	0.88	0.96	0	27	59.3	2e-08	--	unnamed protein product [Vitis vinifera]
Unigene19152_LITlvbTARAAPE	1129	1116	1	gi|255572499|ref|XP_002527184.1|	449	20	394	0.79	0.87	0.01	377	588	1e-167	--	conserved hypothetical protein [Ricinus communis] >gi|223533449|gb|EEF35197.1| conserved hypothetical protein [Ricinus communis]
Unigene19153_LITlvbTARAAPE	1064	13	1062	gi|224134072|ref|XP_002321729.1|	388	1	354	0.79	0.88	0.01	354	591	1e-168	--	predicted protein [Populus trichocarpa] >gi|222868725|gb|EEF05856.1| predicted protein [Populus trichocarpa]
Unigene19157_LITlvbTARAAPE	304	222	1	gi|9802760|gb|AAF99829.1|AC008046_1	529	448	522	0.44	0.61	0.01	75	59.7	2e-08	--	Hypothetical protein [Arabidopsis thaliana]
Unigene19158_LITlvbTARAAPE	1085	139	1083	gi|224129230|ref|XP_002320533.1|	379	3	320	0.77	0.87	0	318	466	1e-130	--	predicted protein [Populus trichocarpa] >gi|222861306|gb|EEE98848.1| predicted protein [Populus trichocarpa]
Unigene19159_LITlvbTARAAPE	1099	457	1056	gi|224089491|ref|XP_002308731.1|	467	1	202	0.72	0.83	0.01	204	291	2e-77	--	predicted protein [Populus trichocarpa] >gi|222854707|gb|EEE92254.1| predicted protein [Populus trichocarpa]
Unigene19161_LITlvbTARAAPE	1562	295	1107	gi|224067208|ref|XP_002302409.1|	266	1	265	0.45	0.62	0.01	275	242	2e-62	--	predicted protein [Populus trichocarpa] >gi|222844135|gb|EEE81682.1| predicted protein [Populus trichocarpa]
Unigene19162_LITlvbTARAAPE	219	3	218	gi|270232367|emb|CBI21689.1|	539	186	257	1	1	0	72	151	4e-36	--	unnamed protein product [Vitis vinifera]
Unigene19163_LITlvbTARAAPE	752	628	2	gi|224053905|ref|XP_002298036.1|	444	1	209	0.97	0.98	0	209	426	1e-118	--	tubulin, beta chain [Populus trichocarpa] >gi|222845294|gb|EEE82841.1| tubulin, beta chain [Populus trichocarpa]
Unigene19165_LITlvbTARAAPE	289	289	86	gi|224138074|ref|XP_002322723.1|	452	385	452	0.55	0.73	0	68	79.0	3e-14	--	predicted protein [Populus trichocarpa] >gi|222867353|gb|EEF04484.1| predicted protein [Populus trichocarpa]
Unigene19166_LITlvbTARAAPE	213	202	2	gi|53680914|gb|AAU89644.1|	171	94	160	0.56	0.73	0	67	83.6	1e-15	--	resistance protein-like protein [Citrus trifoliata]
Unigene19168_LITlvbTARAAPE	436	212	15	gi|87162712|gb|ABD28507.1|	1006	140	203	0.57	0.72	0	66	71.6	5e-20	--	Leucine-rich repeat; Leucine-rich [Medicago truncatula]
Unigene19169_LITlvbTARAAPE	421	313	5	gi|212545869|ref|XP_002153088.1|	803	272	379	0.34	0.46	0.04	108	52.4	3e-06	--	conserved hypothetical protein [Penicillium marneffei ATCC 18224] >gi|210064608|gb|EEA18703.1| conserved hypothetical protein [Penicillium marneffei ATCC 18224]
Unigene19172_LITlvbTARAAPE	385	99	380	gi|255563104|ref|XP_002522556.1|	194	12	98	0.47	0.58	0.05	99	65.9	2e-10	--	conserved hypothetical protein [Ricinus communis] >gi|223538247|gb|EEF39856.1| conserved hypothetical protein [Ricinus communis]
Unigene19179_LITlvbTARAAPE	418	2	415	gi|255540807|ref|XP_002511468.1|	577	390	527	0.9	0.95	0	138	265	2e-70	--	cell division cycle, putative [Ricinus communis] >gi|223550583|gb|EEF52070.1| cell division cycle, putative [Ricinus communis]
Unigene19182_LITlvbTARAAPE	288	280	2	gi|225433724|ref|XP_002266790.1|	380	171	253	0.41	0.51	0.06	99	59.7	2e-08	--	PREDICTED: hypothetical protein [Vitis vinifera]
[truncated: 32,164 more rows]
